# Supplementary material for: Placental microRNA dataset of monochorionic twin pregnancies with and without selective fetal growth restriction
Source: Data Brief. 2020 Mar 9;30:105403. doi: 10.1016/j.dib.2020.105403 (PMC7132057; doi:10.1016/j.dib.2020.105403)
Supplement: Supplementary file 1 [file mmc1.xlsx]

## Sheet: Sheet1
systematic_name of miRNA	Number Passed	[11sL-T](raw)	[11sFGR-T](raw)	[14sL-T](raw)	[14sFGR-T](raw)	[17sL-T](raw)	[17sFGR-T](raw)	[24sL-T](raw)	[24sFGR-T](raw)	[26sL-T](raw)	[26sFGR-T](raw)	[15cL-T](raw)	[15cS-T](raw)	[21cL-T](raw)	[25cL-T](raw)	[25cS-T](raw)	[11sL-T](normalized)	[11sFGR-T](normalized)	[14sL-T](normalized)	[14sFGR-T](normalized)	[17sL-T](normalized)	[17sFGR-T](normalized)	[24sL-T](normalized)	[24sFGR-T](normalized)	[26sL-T](normalized)	[26sFGR-T](normalized)	[15cL-T](normalized)	[15cS-T](normalized)	[21cL-T](normalized)	[25cL-T](normalized)	[25cS-T](normalized)	P	FC	Regulation	active_sequence	chr	control_type	mirbase accession No	start
hur_2	15	203307	140889	195554	126385	174124	171120	201161	186782	180568	157086	160543	135204	197539	169433	157007	13.0589	13.5235	12.8936	13.3736	12.8414	12.8999	12.4496	12.7691	12.9638	13.0029	13.3201	13.5126	12.4726	12.8855	12.9657	0.0646799	1.48526	up			1
hur_1	15	188277	133035	177999	120512	163491	155158	193465	176242	164891	145354	155800	121193	191426	170546	151282	12.9481	13.4407	12.7579	13.305	12.7505	12.7587	12.3933	12.6853	12.8328	12.8909	13.2768	13.3547	12.4272	12.8949	12.9121	0.0646799	1.48526	up			-1
hsa-miR-7975	15	80735.2	55135.3	66647.2	43350.7	68262.3	60289.9	80259.7	66903.1	60435.4	53745.8	62685.6	49419.2	74756.6	62881.7	60248	11.7265	12.17	11.3407	11.8299	11.4905	11.3949	11.124	11.2879	11.3848	11.4555	11.9633	12.0606	11.0707	11.4555	11.5839	0.0646799	1.48526	up			-1
hsa-miR-7977	15	53099.3	32560.2	38492.1	21682.9	40500.3	28786.6	54957.8	37350.3	36672.6	27723.1	35201.1	29565.3	49687.3	33747	33973.3	11.122	11.4101	10.5487	10.8304	10.7373	10.3284	10.5776	10.4469	10.6641	10.5005	11.1308	11.3194	10.4814	10.5576	10.7574	0.0646799	1.48526	up			-1
hur_6	15	32318.4	18646.8	33256.9	17032.8	25555.9	23484.1	35267.7	23079.7	23165.2	18330.7	20764.9	19445	28384.1	23575.7	18616.1	10.4057	10.6059	10.3378	10.4822	10.073	10.0347	9.93765	9.75241	10.0013	9.90364	10.3693	10.7149	9.67357	10.0401	9.88953	0.0646799	1.48526	up			-1
hsa-miR-8069	15	10979.3	7891.22	16370	8328.62	11339.3	19461.4	13954.5	21383.5	11150.5	13905.5	10184.5	6232.47	23276.6	13185.1	13079.8	8.84808	9.36531	9.31516	9.45003	8.90071	9.7636	8.60004	9.64229	8.94647	9.50503	9.34158	9.07337	9.38737	9.20174	9.38032	0.0646799	1.48526	up			-1
miRNABrightCorner30	15	9259.39	3569.71	3356.78	3561.88	2980.12	3868.11	4145.58	4528.49	432.363	432.714	3624.58	310.156	5238.8	2689.24	715.588	8.60229	8.22087	7.02926	8.22459	6.97282	7.43269	6.84895	7.40289	4.25775	4.49893	7.85108	4.74463	7.2358	6.9081	5.18825	0.0646799	1.48526	up			-1
hsa-miR-5100	15	7783.62	4545.97	5216.7	2889.6	5888.69	4147.25	7838.47	5068.45	5082.27	3866.48	4922.49	4489.64	6370.79	4790.96	4933.33	8.35181	8.56965	7.66532	7.92282	7.9554	7.53321	7.76795	7.56541	7.81291	7.65847	8.29266	8.60017	7.51803	7.74121	7.97361	0.0646799	1.48526	up			-1
hur_4	15	7503.85	4465.29	7257.13	4434.35	6094.02	6405.96	7568.56	5654.59	4372.22	3649.57	5281.53	4870.82	6655.7	6060.56	5951.28	8.299	8.54381	8.14158	8.54068	8.00484	8.16047	7.71739	7.72328	7.5958	7.57517	8.39423	8.71773	7.58115	8.08035	8.24425	0.0646799	1.48526	up			1
hsa-miR-517a-3p	15	6703.26	3578.33	4987.65	3059.79	4435.87	4992.58	8197.12	5045.69	5856.2	4114.63	2601.52	3664.33	8799.41	4531.57	6571.69	8.13623	8.22435	7.60054	8.00539	7.54667	7.80085	7.83249	7.55891	8.0174	7.74821	7.37263	8.30712	7.98397	7.66091	8.38732	0.0646799	1.48526	up			1
mr_1	15	4117.14	2616.86	3593.49	3090.57	3576.89	4211.25	4607.3	4223.23	4081.16	3704.75	3042.09	3698.18	4140.36	3469.25	3443.42	7.43301	7.77289	7.12757	8.01983	7.23616	7.55531	7.0013	7.30221	7.49641	7.59682	7.59833	8.32038	6.89632	7.27552	7.45489	0.0646799	1.48526	up			1
hsa-miR-516b-5p	15	3190.21	1858.87	2657.42	1603.83	2240.32	2684.19	3476.3	2444.96	2632.13	2012.5	1512.89	2060.14	3875.48	2287.23	3173.29	7.06502	7.27949	6.69221	7.07348	6.56115	6.90555	6.59493	6.51367	6.86366	6.71644	6.59058	7.47631	6.80093	6.6745	7.33703	0.0646799	1.48526	up			1
hsa-miR-24-3p	15	2524.17	1155.12	1801.7	977.267	1758.22	1482.97	3145.99	2180.88	2656.89	1755.19	1346.83	1480.53	3340.77	2124.1	2559.83	6.72718	6.59311	6.13155	6.35878	6.21156	6.04955	6.45089	6.34877	6.87717	6.51907	6.42283	6.99968	6.58674	6.56775	7.0271	0.0646799	1.48526	up			1
hsa-miR-27a-3p	15	2030.54	925.191	1614.07	684.672	1537.26	1422.52	2667.97	1652.5	2030.66	1444.67	1054.38	1160.8	2482.94	1590.49	2274.37	6.41323	6.27288	5.97288	5.84544	6.01781	5.9895	6.21312	5.94852	6.48938	6.23819	6.06967	6.64869	6.15861	6.15037	6.85652	0.0646799	1.48526	up			1
hsa-miR-525-5p	15	2002.6	1057.17	1472.24	950.22	1281.73	1435.22	2323.13	1585.84	1763.09	1224.89	991.084	1220.01	2212.71	1394.03	1866.05	6.39324	6.46527	5.8402	6.31829	5.75554	6.00233	6.01345	5.88911	6.28554	6.0001	5.98035	6.72046	5.99238	5.96016	6.57104	0.0646799	1.48526	up	GAAAGACAGTAGATTGTATAG	chr9	0	MIMAT0004481	96938295
hsa-miR-4286	15	1917.98	1180.15	1208.49	756.506	1305.68	1143.41	1992.91	1171.99	1178.9	857.777	1121.37	1144.4	1478.62	1019.77	1038.86	6.33095	6.62403	5.55539	5.98938	5.78225	5.6744	5.79225	5.45283	5.70488	5.48612	6.15853	6.62816	5.41081	5.50914	5.72604	0.0459081	1.30208	down	AACTATACAACCTACTACCT	chr9	0	MIMAT0000062	96938246
hsa-miR-21-5p	15	1794.54	793.124	1301.17	684.16	1659.59	1055.27	2384.67	1319.19	1306.45	1189.04	665.202	1106.95	1576.09	906.792	1236.61	6.23498	6.05068	5.66199	5.84436	6.12828	5.55867	6.05116	5.62352	5.85308	5.95725	5.40513	6.58016	5.50291	5.33974	5.97744	0.860622	1.21351	up	GGGAAGGCAGTAGGTT	chr22	0	MIMAT0004482	46509632
hsa-miR-7641	15	1777.69	1736.64	1819.08	1032.29	1998.51	1439.72	1483.09	1572.43	1229.65	734.324	2536.73	846.569	1040.53	2664.33	708.035	6.22138	7.18136	6.1454	6.4378	6.39637	6.00685	5.36598	5.87686	5.76568	5.26194	7.33624	6.19327	4.90389	6.89467	5.17294	0.468889	1.15843	down	AACCACACAACCTACTACC	chr22	0	MIMAT0000063	46509575
hsa-miR-1323	15	1766.46	841.168	1557.22	734.787	1159.46	1246.76	2208.51	1173.46	1197.25	927.838	775.98	820.868	1815.8	1073.33	1630.59	6.21223	6.13553	5.92115	5.94735	5.6109	5.79925	5.94045	5.45463	5.72716	5.59939	5.62736	6.14879	5.70716	5.58299	6.37644	0.0646799	1.48526	up	GGAAAGCTAGAAGGTTG		0	MIMAT0026472
hsa-miR-451a	15	1761.21	1008.95	2701.06	373.234	2032.07	1492.67	4101.98	4485.64	879.683	780.339	1331.92	1242.77	4603.78	1919.13	1709.33	6.20793	6.39792	6.71571	4.97011	6.4204	6.05895	6.83369	7.38918	5.28249	5.34962	6.40678	6.74713	7.04938	6.42135	6.44448	0.0634459	1.56505	down	AACCATACAACCTACTACC	chr21	0	MIMAT0000064	17912162
hsa-miR-23a-3p	15	1719.02	638.601	1281.54	526.725	1152.27	922.66	2128.17	1142.6	1500.74	1006.24	786.959	761.081	2286.73	1303.91	1795.62	6.17295	5.73805	5.64006	5.46707	5.60193	5.36493	5.88699	5.41618	6.0531	5.71642	5.64763	6.03969	6.03984	5.86375	6.51553	0.0646799	1.48526	up	AGAAAGGCAGCAGGTCGT	chr9	0	MIMAT0004484	96941182
hsa-miR-515-3p	15	1644.27	1022.51	1629.32	803.885	1308.22	1178.14	1802.48	1181.34	1345.43	807.338	1005.32	840.697	1659.82	1281.75	1279.58	6.10882	6.41718	5.98645	6.07701	5.78505	5.71757	5.64736	5.46429	5.8955	5.39869	6.00093	6.18323	5.57759	5.83901	6.02672	0.11788	1.40321	down	AACTATGCAACCTACTACC	chr9	0	MIMAT0000065	96941127
hsa-miR-141-3p	15	1543.21	841.1	1261.87	571.455	1079.3	937.475	1493.25	1068.59	1091.51	733.862	1087.56	788.39	1628.27	1304.94	1188.35	6.01731	6.13541	5.61775	5.58466	5.50754	5.38791	5.37583	5.31958	5.59376	5.26103	6.11436	6.09055	5.5499	5.86488	5.92002	0.0646799	1.48526	up	GGAAAGCTAGGAGGC	chr11	0	MIMAT0004485	122017300
hsa-miR-30b-5p	15	1530.65	484.565	962.374	421.434	1193.34	750.82	1835.47	856.304	1272.76	733.711	553.208	686.047	1929.79	985.218	1148.61	6.00551	5.33982	5.22685	5.14533	5.65245	5.0676	5.67352	5.00006	5.8154	5.26073	5.13917	5.88995	5.79501	5.45941	5.87093	0.107184	1.22778	down	AACTATACAACCTCCTACC	chr19	0	MIMAT0000066	52196050
hsa-miR-519d-3p	15	1493.64	796.098	1321.27	712.018	1064.16	1028.74	1655.04	980.299	1098.11	755.24	734.605	742.446	1641.18	1045.07	1360.94	5.9702	6.05608	5.68411	5.90194	5.48716	5.52194	5.52424	5.19516	5.60245	5.30245	5.54831	6.00393	5.56129	5.54449	6.11566	0.29292	2.91864	up	GGGAAGGCAATAGATTGTAT	chr9	0	MIMAT0004486	96938694
hsa-miR-100-5p	15	1388.87	828.499	1053.25	566.893	585.3	985.895	1681.3	1205.53	719.676	621.689	487.878	711.758	1532.4	1165.66	1205.72	5.86528	6.11363	5.35703	5.5731	4.6247	5.46056	5.54695	5.49353	4.99285	5.02171	4.95786	5.94303	5.46236	5.70205	5.94095	0.0646799	1.48526	up	GGAAAGACAGTAGACTGTATAG	chrX	0	MIMAT0004487	53584231
hsa-miR-424-5p	15	1286.5	425.239	924.618	451.541	947.176	779.929	1588.08	705.022	1054.93	665.711	640.144	770.524	2080.37	1167.68	1725.02	5.75481	5.15141	5.16911	5.24488	5.31915	5.12247	5.46465	4.7196	5.54458	5.12042	5.34974	6.05748	5.9034	5.70455	6.45767	0.0124009	1.50932	down	AACTATACAATCTACTACCTC	chr9	0	MIMAT0000067	96938636
hsa-miR-512-3p	15	1266.65	861.114	1298.13	725.737	1043.85	1334.11	1482.71	1081.63	1344.46	928.268	712.271	794.579	1553.56	984.815	1436	5.73239	6.16934	5.65862	5.92947	5.45937	5.89694	5.36561	5.33707	5.89446	5.60006	5.50377	6.10183	5.48214	5.45882	6.19311	0.0646799	1.48526	up	GCAAGGCAGTGGCCT	chr3	0	MIMAT0004584	52302375
hsa-miR-6089	15	1247.32	841.362	1816.53	1034.97	1281.2	2275.98	2078.66	2988.11	1368.88	1926.46	969.567	753.072	2884.91	1279.38	1431.37	5.7102	6.13586	6.14337	6.44154	5.75495	6.66754	5.85303	6.8031	5.92043	6.6534	5.94868	6.02443	6.37509	5.83634	6.18845	0.320885	1.24116	down	AACTGTACAAACTACTACCTC	chr3	0	MIMAT0000414	52302319
hsa-miR-1273g-3p	15	1210.86	930.461	1155.45	608.21	1092.33	1008.87	994.659	769.012	642.607	445.817	1161.18	638.361	1067.99	1001.45	573.018	5.6674	6.28108	5.49063	5.67459	5.52485	5.4938	4.78965	4.84494	4.82944	4.54197	6.20887	5.78601	4.94147	5.48299	4.8677	0.0646799	1.48526	up	AGCAAGGCAGTAGCTTG	chr12	0	MIMAT0004585	62997533
hsa-miR-4516	15	1195.98	911.479	3431.66	1690.75	1534.46	5250.62	3858.91	7504.8	2944.51	4566.38	992.393	694.732	8231.72	1553	1894.43	5.64956	6.25134	7.06109	7.14962	6.01518	7.87355	6.74557	8.13168	7.02546	7.8985	5.98226	5.9081	7.88775	6.11595	6.59281	0.301403	1.27133	down	AACAGCACAAACTACTACCTC	chr12	0	MIMAT0000415	62997473
hsa-miR-29a-3p	15	1134.5	884.61	1454.46	747.415	630.736	934.859	1053.27	846.201	536.307	614.009	725.97	556.677	1373.39	830.571	1694.18	5.57342	6.20817	5.82267	5.97193	4.73256	5.38388	4.87225	4.98293	4.56856	5.00378	5.53125	5.58848	5.30431	5.21307	6.43164	0.00281477	22.4506	down	ATACATACTTCTTTACATTCC	chr18	0	MIMAT0000416	19409038
hsa-miR-22-3p	15	1129	631.254	1007	534.214	917.134	727.748	1193	915.055	940.051	740.213	619.585	554.336	1116.24	826.813	934.588	5.56642	5.72135	5.29224	5.48744	5.27265	5.02257	5.05197	5.09579	5.37824	5.27346	5.30265	5.5824	5.00521	5.20653	5.57345	0.0646799	1.48526	up	ATGGGCATATAAAGAAGTATG		0	MIMAT0031892
hsa-miR-526b-5p	15	1101.63	674.332	1061.35	619.974	890.302	929.86	1350.43	949.304	1004.05	743.099	660.355	673.065	1399.94	846.873	1103.15	5.531	5.81659	5.36809	5.70223	5.22982	5.37614	5.23079	5.1488	5.47326	5.27907	5.39458	5.86238	5.33193	5.24112	5.81267	0.487051	1.77084	down	CATACCTATAGATACAAGCTT	chr11	0	MIMAT0004512	122023005
hsa-let-7a-5p	15	1096.32	401.853	849.422	337.553	919.6	621.227	2002.4	1073.35	981.85	688.101	439.026	700.002	1707.19	747.54	864.549	5.52403	5.0698	5.04674	4.82514	5.27653	4.79425	5.7991	5.32598	5.44101	5.16814	4.80565	5.919	5.61818	5.06112	5.46107	0.384516	1.19346	up	CACAAGTTCGGATCTACGG	chr11	0	MIMAT0000098	122022970
hsa-miR-515-5p	15	965.243	554.253	832.994	491.612	627.318	814.38	1291.45	745.007	808.137	566.981	395.217	605.717	1084.93	641.029	1058.07	5.34033	5.53367	5.01856	5.36755	4.72472	5.18483	5.16637	4.79919	5.1601	4.88882	4.65399	5.71028	4.96416	4.83936	5.75248	0.00356269	1.66393	down	TTCAGTTATCACAGTACTGT	chr1	0	MIMAT0000099	65524183
hsa-miR-517c-3p	15	944.188	437.1	766.012	368.954	658.235	644.788	1285.61	551.77	685.974	489.068	373.601	447.201	1474.17	685.764	926.389	5.30851	5.19109	4.89762	4.95347	4.79412	4.84795	5.15983	4.366	4.92366	4.67556	4.57284	5.27256	5.40647	4.93668	5.56074	0.0646799	1.48526	up	AGCATCAGCACTGTGATA	chr1	0	MIMAT0004513	65524148
hsa-miR-518e-3p	15	942.614	578.869	937.893	472.892	738.331	763.865	1043.59	658.775	658.157	492.09	547.676	465.436	950.97	715.103	810.468	5.30611	5.59637	5.18968	5.31154	4.95979	5.09245	4.85894	4.62172	4.86394	4.68444	5.12467	5.33022	4.77403	4.99712	5.36788	0.0646799	1.48526	up	CAAGGCAGCACTGTAA	chr20	0	MIMAT0009196	3898158
hsa-miR-521	15	853.996	476.495	738.297	405.292	636.495	679.204	1060.28	594.149	672.3	481.42	414.813	503.214	1008.22	635.944	835.213	5.16367	5.31559	4.84446	5.08899	4.74567	4.92298	4.88181	4.47276	4.89461	4.65282	4.7238	5.44281	4.85838	4.82787	5.41127	0.0758371	1.21794	down	TCATAGCCCTGTACAATG	chr5	0	MIMAT0000101	167987970
hsa-miR-125b-5p	15	832.658	417.589	748.2	290.091	401.403	497.862	1036.36	576.452	423.579	335.083	309.014	294.914	1293.27	699.626	708.378	5.12716	5.12522	4.86368	4.60653	4.08057	4.47488	4.84889	4.42913	4.22814	4.13004	4.29902	4.67193	5.21758	4.96555	5.17364	0.0646799	1.48526	up	AGCAGCATTGTACAGGG	chr5	0	MIMAT0007402	167987915
hsa-miR-4284	15	804.552	453.107	737.668	334.962	554.841	592.143	865.175	479.553	621.512	426.539	550.437	478.454	1347.11	650.315	587.734	5.07763	5.24299	4.84323	4.81402	4.5476	4.72508	4.58844	4.16362	4.78129	4.4782	5.13192	5.37002	5.27643	4.86011	4.90428	0.0646799	1.48526	up	TAGCACATGCTCAAACATCC	chrX	0	MIMAT0004516	151560762
hsa-miR-1260a	15	799.25	459.608	478.028	263.113	498.621	412.408	697.007	384.601	405.267	261.594	444.744	460.167	646.285	421.894	357.325	5.06809	5.26354	4.21735	4.4657	4.39346	4.2032	4.27662	3.8453	4.16438	3.77285	4.82432	5.3138	4.2168	4.23585	4.18636	0.0646799	1.48526	up	ACCACAGGAGTCTGAGC	chrX	0	MIMAT0000102	151560725
hsa-miR-516a-5p	15	713.04	372.597	630.468	309.728	511.523	490.096	819.001	462.406	510.583	355.624	344.79	419.144	839.893	476.171	629.82	4.90342	4.96075	4.61668	4.70102	4.43032	4.45219	4.50931	4.1111	4.49765	4.21587	4.45706	5.17909	4.59484	4.41045	5.00406	0.0646799	1.48526	up	GTAAGAAGTGCTTACATTGCAG	chrX	0	MIMAT0004517	133304298
hsa-miR-130a-3p	15	698.292	243.591	512.275	257.643	531.009	362.126	1053.12	578.202	671.01	433.799	300.531	384.993	882.373	430.956	440.467	4.87327	4.34759	4.31717	4.4354	4.48426	4.01562	4.87204	4.43351	4.89184	4.50255	4.25886	5.05647	4.66602	4.26651	4.48815	0.0646799	1.48526	up	GCAGCAAGTACCCAC	chr7	0	MIMAT0004672	99691688
hsa-miR-3960	15	692.751	446.302	1070.17	532.833	792.152	1271.52	1240.13	1947.87	781.754	1269.46	503.319	424.732	1856.43	649.734	911.883	4.86178	5.22115	5.38002	5.48371	5.0613	5.82761	5.10786	6.18576	5.11222	6.05166	5.00282	5.19819	5.73909	4.85882	5.53797	0.665055	1.04704	down	ATCTGCACTGTCAGCAC	chr7	0	MIMAT0000680	99691647
hsa-miR-4459	15	682.392	591.586	607.77	373.277	744.827	736.799	1017.77	1084.67	648.887	568.275	975.52	423.773	487.599	1134.71	503.951	4.84004	5.62772	4.56378	4.97027	4.97243	5.0404	4.82279	5.34112	4.84347	4.89211	5.95751	5.19493	3.81033	5.66323	4.68241	0.00673686	1.41128	down	TGATAGCCCTGTACAATGCT		0	MIMAT0000104
hsa-miR-29b-3p	15	679.021	383.914	741.727	321.026	340.048	386.839	653.739	403.115	359.763	290.782	392.436	302.637	873.49	512.068	874.883	4.8329	5.00392	4.85114	4.75271	3.84126	4.11087	4.18416	3.91313	3.99255	3.92546	4.6438	4.70923	4.65142	4.51531	5.47821	0.0646799	1.48526	up	TATTCCCCTAGATACGAA	chr17	0	MIMAT0004555	46657283
hsa-miR-29c-3p	15	669.933	304.897	545.457	213.525	410.993	360.101	686.532	453.257	542.01	358.941	323.782	338.861	765.972	468.673	525.017	4.81346	4.67145	4.40772	4.16443	4.11463	4.00753	4.25477	4.08226	4.58382	4.22927	4.36637	4.87233	4.46192	4.38755	4.74149	0.825882	1.04614	down	CACAAATTCGGATCTACAGGG	chr17	0	MIMAT0000253	46657243
hsa-miR-6090	15	645.822	482.975	1245.93	602.782	747.703	1882.03	1429.51	2671.03	1268.15	1779.86	452.762	515.978	2834.51	641.345	1037.07	4.76058	5.33508	5.5994	5.66166	4.97799	6.39335	5.3129	6.64126	5.81015	6.53921	4.8501	5.47895	6.34966	4.84007	5.72356	0.0646799	1.48526	up	ATTCCCCTAGAATCGAATC	chr2	0	MIMAT0004556	177015100
hsa-miR-126-3p	15	625.032	311.485	670.896	238.967	465.407	396.224	1001.28	527.874	715.479	486.571	252.862	531.161	708.608	487.163	604.534	4.71337	4.70229	4.70634	4.32684	4.29401	4.14545	4.79922	4.30213	4.98441	4.66817	4.00969	5.52079	4.34962	4.44337	4.94495	0.36175	2.66947	down	CACAAATTCGGTTCTACAGGG	chr2	0	MIMAT0000254	177015060
hsa-miR-26b-5p	15	616.052	193.204	385.691	155.595	360.767	220.304	699.71	369.944	520.196	326.112	216.654	284.371	812.366	337.912	400.929	4.69249	4.01326	3.9077	3.70782	3.92659	3.29863	4.2822	3.78924	4.52456	4.09089	3.78674	4.61941	4.54676	3.91562	4.35247	0.0646799	1.48526	up	CTAGGGAAGAACAGTGA	chr12	0	MIMAT0005823	120151514
hsa-miR-26a-5p	15	597.586	216.658	489.669	178.1	466.594	279.088	844.671	470.965	438.114	279.686	330.417	259.45	779.076	495.271	424.141	4.64859	4.17855	4.25206	3.90271	4.29769	3.63985	4.55384	4.13755	4.27681	3.86933	4.39563	4.4871	4.4864	4.46719	4.43367	0.0646799	1.48526	up	CATGCTCAGCTGACC		0	MIMAT0022940
hsa-miR-199a-3p	15	596.092	151.37	350.607	182.107	486.493	272.635	1038.91	490.134	474.492	268.539	187.808	286.562	934.591	323.58	380.671	4.64498	3.66121	3.77011	3.93481	4.35794	3.6061	4.85244	4.19511	4.39189	3.81065	3.5806	4.63049	4.74897	3.85309	4.27767	0.0646799	1.48526	up	CCAACCAATGAAAGAATG		0	MIMAT0005824
hsa-miR-23b-3p	15	590.441	175.812	368.535	153.04	429.609	240.558	767.995	413.97	574.054	340.066	204.904	274.565	614.44	378.067	393.542	4.63123	3.87716	3.84206	3.68393	4.17855	3.42551	4.41654	3.95146	4.66669	4.15134	3.70629	4.56878	4.1439	4.07761	4.32564	0.0646799	1.48526	up	ACACACCCACGCG	chr17	0	MIMAT0005825	19247880
hsa-miR-518c-5p	15	570.549	323.791	558.492	302.698	464.612	416.917	699.007	442.5	513.602	357.132	352.982	316.079	802.578	451.407	577.925	4.58179	4.7582	4.44179	4.66791	4.29155	4.21889	4.28075	4.04761	4.50615	4.22198	4.49094	4.77193	4.52927	4.3334	4.88	0.0646799	1.48526	up	TATTCCCGGCCGGG		0	MIMAT0026735
hsa-miR-27b-3p	15	568.905	200.707	389.173	160.34	451.198	263.791	794.435	444.174	578.102	346.979	213.604	276.072	569.456	379.351	380.717	4.57763	4.06822	3.92067	3.75116	4.24928	3.55853	4.46537	4.05306	4.67683	4.18037	3.76628	4.57668	4.03422	4.0825	4.27784	0.30194	3.14693	down	CGGCTCGGGTGG		0	MIMAT0005826
hsa-miR-16-5p	15	552.992	248.059	527.553	158.635	456.088	403.022	999.467	912.622	463.321	347.28	282.993	410.076	971.353	425.255	470.651	4.5367	4.37382	4.35957	3.73573	4.26483	4.16999	4.7966	5.09195	4.35752	4.18162	4.17211	5.14753	4.80463	4.2473	4.58378	0.0646799	1.48526	up	GTCACATCCCTCCCA		0	MIMAT0005827
hsa-miR-518e-5p	15	544.076	397.054	527.952	332.105	492.647	476.266	567.035	454.779	405.446	337.474	406.083	317.421	556.779	481.59	498.354	4.51325	5.05247	4.36066	4.80166	4.37608	4.4109	3.97888	4.0871	4.16501	4.14029	4.69312	4.77804	4.00174	4.42678	4.66629	0.00898617	12.937	up	TGCCCACTCTCACCA		0	MIMAT0005828
hsa-miR-494-3p	15	539.213	487.948	764.528	283.75	905.022	478.939	539.677	524.273	333.652	203.903	1429.88	162.781	256.558	1390.52	205.809	4.5003	5.34986	4.89482	4.57464	5.25347	4.41897	3.90754	4.29225	3.88385	3.4134	6.50917	3.81458	2.88392	5.95652	3.39042	0.0646799	1.48526	up	GGAAGCCATCAAGTCG		0	MIMAT0005829
hsa-miR-518a-3p	15	532.193	362.118	491.918	284.219	416.202	433.116	590.893	414.422	378.555	300.692	324.466	282.106	582.186	421.036	501.54	4.48139	4.91959	4.25867	4.57703	4.13281	4.27388	4.03834	3.95304	4.06601	3.9738	4.36941	4.60787	4.06611	4.23291	4.67549	0.00912191	1.2487	up	ATAAGAGTCTCCCCCTG		0	MIMAT0022838
hsa-miR-518b	15	522.395	336.232	469.844	279.321	366.464	410.49	578.531	348.525	404.29	293.333	253.67	270.202	664.738	365.984	457.749	4.45458	4.81259	4.19244	4.55195	3.94919	4.19648	4.00784	3.7032	4.1609	3.93806	4.01429	4.54568	4.25742	4.03075	4.54368	0.281164	3.53816	up	ATGAGAGTCTCCCCCT		0	MIMAT0022713
hsa-miR-30d-5p	15	503.655	252.824	411.816	203.807	582.16	326.232	578.275	394.32	457.494	272.894	382.668	269.861	454.139	539.101	325.991	4.40188	4.40127	4.00225	4.09723	4.61694	3.86503	4.0072	3.8813	4.33926	3.83386	4.60744	4.54386	3.70777	4.58953	4.05395	0.0646799	1.48526	up	AACATACAAAGGGTATCCT	chr14	0	MIMAT0005798	101509330
hsa-miR-6085	15	496.276	293.268	409.006	211.804	367.806	302.66	595.905	430.469	339.822	326.96	293.454	260.271	550.851	319.206	359.805	4.38058	4.61535	3.99238	4.15275	3.95447	3.75683	4.05053	4.00784	3.91028	4.09463	4.22448	4.49165	3.98629	3.83346	4.19634	0.0646799	1.48526	up	GCACGTCACCGGT		0	MIMAT0015049
hsa-miR-522-3p	15	484.527	285.003	452.147	221.592	361.171	412.49	574.531	322.693	312.728	279.282	214.562	234.758	633.166	343.684	518.417	4.34602	4.57411	4.13705	4.21793	3.9282	4.20349	3.99783	3.5921	3.79041	3.86724	3.77274	4.34281	4.18722	3.94005	4.72323	0.0646799	1.48526	up	AGAAGTAGACCATGTGTC		0	MIMAT0005955
hsa-miR-200c-3p	15	483.401	234.152	373.885	165.504	332.973	303.913	543.76	380.611	345.651	261.955	290.491	234.165	656.927	449	427.39	4.34266	4.29058	3.86285	3.79689	3.81093	3.76279	3.91841	3.83025	3.93482	3.77484	4.20983	4.33917	4.24037	4.32569	4.44468	0.0646799	1.48526	up	GCAGGTTGAGCACC		0	MIMAT0031120
hsa-miR-181a-5p	15	477.509	242.32	493.338	184.735	392.577	276.965	682.066	455.802	400.19	266.935	305.078	261.532	509.213	480.199	404.312	4.32497	4.34004	4.26283	3.95548	4.0485	3.62883	4.24536	4.09034	4.14619	3.80201	4.28052	4.49862	3.8729	4.4226	4.36459	0.0646799	1.48526	up	CTGCGCGGCCC		0	MIMAT0031119
hsa-miR-6826-5p	15	469.567	301.915	332.543	185.594	351.079	269.46	452.004	272.913	287.81	228.272	314.514	252.171	373.409	278.673	279.794	4.30077	4.65727	3.6938	3.96217	3.88732	3.5892	3.65178	3.35038	3.67062	3.57627	4.32447	4.44604	3.42539	3.63754	3.83349	0.0646799	1.48526	up	GAGGCTCAGAATGGC		0	MIMAT0005863
hsa-miR-30a-5p	15	461.856	200.22	381.092	186.538	393.14	279.552	716.219	406.953	378.962	213.407	264.642	269.287	471.462	364.42	313.352	4.27688	4.06472	3.89039	3.9695	4.05056	3.64225	4.31585	3.9268	4.06756	3.47913	4.07538	4.54079	3.76177	4.02457	3.99691	0.0379136	1.29633	up	CTCCCCCACTGCA		0	MIMAT0005865
hsa-miR-5739	15	450.238	287.974	357.517	218.409	364.007	284.768	559.215	372.795	295.918	302.95	311.261	272.056	427.994	277.925	301.007	4.24013	4.58907	3.79827	4.19706	3.93949	3.66892	3.95885	3.80032	3.7107	3.9846	4.30947	4.55554	3.62222	3.63367	3.93892	0.0646799	1.48526	up	GAGCTGCATCCTGGC		0	MIMAT0005866
hsa-miR-520h	15	445.118	215.352	370.676	201.088	342.001	307.541	610.908	332.056	362.706	249.202	206.196	219.654	583.99	340.3	424.058	4.22363	4.16983	3.85041	4.07785	3.84952	3.77991	4.0864	3.63336	4.0043	3.70284	3.71536	4.24687	4.07058	3.92578	4.43338	0.0646799	1.48526	up	ATAATGGAGACCAGGCC		0	MIMAT0005868
hsa-miR-6869-5p	15	414.808	289.597	769.997	433.677	540.481	1088.81	988.173	1583.97	603.147	912.074	345.877	207.762	1698.36	552.219	677.862	4.12188	4.59718	4.90511	5.18665	4.50976	5.60381	4.78021	5.88741	4.73801	5.57467	4.4616	4.16657	5.6107	4.62421	5.11011	0.0646799	1.48526	up	CTCAAAGCAAACCCTG		0	MIMAT0005869
hsa-miR-519b-3p	15	411.931	195.226	399.975	181.835	306.191	292.93	548.035	279.412	320.675	228.15	170.08	213.72	585.358	258.609	368.739	4.11184	4.02827	3.96016	3.93266	3.68995	3.70969	3.92971	3.38433	3.82662	3.5755	3.43756	4.20736	4.07395	3.52975	4.23172	0.0646799	1.48526	up	GCTTAAACATCTACATGAAC		0	MIMAT0005870
hsa-miR-520g-3p	15	392.974	230.09	354.663	188.518	328.872	372.731	626.439	353.515	323.739	232.194	191.656	205.654	502.923	358.233	418.466	4.04387	4.26533	3.7867	3.98473	3.79305	4.05727	4.12262	3.72371	3.84034	3.60085	3.60986	4.15186	3.85497	3.99987	4.41423	0.0646799	1.48526	up	GAAATGAGGGCCAGC		0	MIMAT0005872
hsa-miR-320d	15	392.938	241.868	302.689	214.597	353.772	243.062	391.127	342.664	307.223	224.298	333.5	219.096	485.571	351.853	326.506	4.04374	4.33735	3.55809	4.17166	3.89834	3.44046	3.44308	3.67873	3.76479	3.55094	4.40903	4.2432	3.80432	3.97394	4.05623	0.0269818	1.76902	up	CCCCTCCCAGCCT		0	MIMAT0005871
hsa-miR-1260b	15	388.274	221.323	301.056	132.757	286.37	198.295	350.468	212.256	212.746	169.863	226.832	227.434	340.811	230.029	198.703	4.02651	4.20929	3.55029	3.47882	3.5934	3.14678	3.28473	2.98774	3.23463	3.14989	3.85297	4.29709	3.2936	3.36079	3.33974	0.0646799	1.48526	up	TCCGCCTGTCTGAAC		0	MIMAT0005873
hsa-miR-103a-3p	15	384.755	139.069	304.508	129.344	303.015	217.469	575.582	394.654	358.197	244.76	213.777	242.826	511.392	347.222	368.108	4.01338	3.53893	3.56674	3.44124	3.67491	3.27994	4.00047	3.88252	3.98626	3.67689	3.76745	4.39156	3.87906	3.95483	4.22925	0.0646799	1.48526	up	TATTTAGTGTGATAATGGCGTT	chr18	0	MIMAT0004590	56118357
hsa-miR-320b	15	381.335	244.779	275.988	207.051	333.869	239.195	401.532	370.115	309.426	248.91	319.469	207.478	481.958	334.711	330.258	4.0005	4.35461	3.42486	4.12001	3.8148	3.41732	3.48096	3.78991	3.7751	3.70114	4.34702	4.1646	3.79354	3.90189	4.07272	0.0646799	1.48526	up	CAAACACCATTGTCACACT	chr18	0	MIMAT0000421	56118324
hsa-miR-520a-5p	15	380.728	230.213	372.419	203.671	266.693	381.693	472.62	307.917	353.173	266.618	158.258	203.3	503.355	261.956	479.01	3.9982	4.2661	3.85718	4.09626	3.4907	4.09154	3.71613	3.52447	3.96588	3.8003	3.33362	4.13525	3.85621	3.54829	4.60918	0.0646799	1.48526	up	CTGAGGAGAGAGGAGG		0	MIMAT0005459
hsa-miR-498	15	366.972	261.863	417.479	222.22	321.668	333.56	404.946	313.794	250.463	202.973	230.421	163.27	326.648	371.249	365.498	3.94511	4.45194	4.02196	4.22201	3.76109	3.89708	3.49318	3.55175	3.4701	3.40681	3.87561	3.8189	3.23237	4.05136	4.21898	0.0317479	1.21164	up	CCACCTCCCGA		0	MIMAT0005458
hsa-miR-6749-5p	15	348.937	201.609	473.457	204.253	351.666	364.04	636.078	686.553	384.063	512.67	255.111	171.357	659.138	329.843	492.37	3.87241	4.07469	4.20349	4.10038	3.88973	4.02323	4.14465	4.68131	4.08685	4.74355	4.02247	3.88865	4.24521	3.88075	4.64886	0.00383625	1.80322	up	CCCCCCACTGG		0	MIMAT0005572
hsa-let-7e-5p	15	337.704	114.881	223.323	109.477	256.305	174.441	500.252	308.566	286.553	202.97	149.272	195.337	546.048	270.845	282.545	3.8252	3.26327	3.11939	3.20066	3.43338	2.96187	3.7981	3.52751	3.66431	3.40679	3.24929	4.0776	3.97366	3.59644	3.8476	0.0646799	1.48526	up	CTAGGGAACACAGGG	chr3	0	MIMAT0005577	47891106
hsa-miR-376c-3p	15	329.426	120.324	290.159	110.529	326.31	185.754	561.747	304.163	334.134	180.349	171.388	136.48	519.275	264.693	265.236	3.78939	3.33005	3.4971	3.21445	3.78176	3.05253	3.96537	3.50678	3.88593	3.23631	3.44861	3.56032	3.90113	3.56329	3.7564	0.0646799	1.48526	up	CCCCATCCAGG	chr3	0	MIMAT0005576	47891061
hsa-let-7f-5p	15	320.666	89.4066	239.823	85.4797	259.036	141.022	580.566	263.18	216.161	155.681	117.954	157.505	620.718	198.507	209.316	3.75051	2.90158	3.22222	2.84368	3.44867	2.65505	4.01291	3.29799	3.25761	3.02411	2.90957	3.76704	4.15857	3.14816	3.41481	0.0646799	1.48526	up	CTGGGGAAAAGGGTGG	chr19	0	MIMAT0005580	2234148
hsa-miR-320e	15	279.402	169.5	213.908	145.71	245.794	166.216	281.061	231.37	209.712	153.055	230.873	147.939	354.498	246.58	223.783	3.55178	3.82442	3.05724	3.61313	3.37297	2.89219	2.96633	3.11214	3.21391	2.99957	3.87844	3.67665	3.35041	3.46103	3.51122	0.125914	1.56071	up	CCACCGCCTGGC		0	MIMAT0022941
hsa-miR-519e-5p	15	267.527	126.374	224.046	102.968	185.287	184.715	375.169	189.776	211.059	145.796	125.597	128.272	303.88	179.989	263.731	3.48913	3.40084	3.12405	3.11222	2.96529	3.04443	3.38299	2.82624	3.22315	2.92947	3.00015	3.47085	3.12813	3.00688	3.74819	9.28523e-06	1.51103	up	GGGGGGCGAGG	chr12	0	MIMAT0005583	57588348
hsa-miR-518c-3p	15	261.457	157.352	241.894	114.765	195.423	198.767	358.535	171.986	205.778	133.467	128.284	132.945	326.473	201.59	246.998	3.45602	3.71712	3.23463	3.26871	3.04212	3.15021	3.31756	2.68422	3.1866	2.802	3.03069	3.52247	3.2316	3.17039	3.65362	0.0646799	1.48526	up	CACACACCTGCC	chr12	0	MIMAT0005582	57588297
hsa-miR-320c	15	255.049	152.62	199.586	141.237	226.588	155.906	263.407	211.05	178.935	140.322	215.777	130.463	326.864	225.517	214.688	3.42021	3.67308	2.95726	3.56814	3.25559	2.7998	2.87274	2.97952	2.98494	2.87426	3.78089	3.49528	3.23332	3.33221	3.45136	0.0646799	1.48526	up	CTGTGGGAGGGC	chr5	0	MIMAT0005584	179225346
hsa-miR-6125	15	254.902	157.622	378.671	220.395	241.936	337.474	386.406	451.034	204.543	289.007	199.008	131.191	492.535	263.182	237.467	3.41938	3.7196	3.8812	4.21012	3.35015	3.91391	3.42556	4.07517	3.17791	3.91662	3.66417	3.5033	3.82486	3.55503	3.59685	0.411677	1.18898	up	CGCTCTCCCCCAA		0	MIMAT0022942
hsa-let-7b-5p	15	247.837	81.0053	177.654	89.5797	217.6	106.399	432.299	261.725	116.734	158.674	102.402	124.212	671.443	138.971	137.131	3.37883	2.75922	2.78933	2.91127	3.1972	2.24862	3.58748	3.28999	2.36872	3.05158	2.70559	3.42444	4.2719	2.63376	2.80468	0.0646799	1.48526	up	GCAGCTGTCCG		0	MIMAT0005586
hsa-miR-6087	15	247.732	233.449	637.709	487.096	275.912	1664.29	460.562	1291.5	241.258	689.069	227.39	147.48	588.593	301.177	295.851	3.37822	4.28624	4.63315	5.35423	3.53973	6.21596	3.67884	5.5929	3.41608	5.17017	3.85652	3.67216	4.0819	3.74958	3.91399	0.0646799	1.48526	up	CTGCGGGAGGACA	chr15	0	MIMAT0005588	34674351
hsa-miR-199a-5p	15	246.437	63.7279	157.805	71.0777	231.848	103.843	407.903	185.138	174.115	89.4056	93.6521	90.6894	446.725	152.451	136.272	3.37066	2.41313	2.6184	2.57749	3.2887	2.21353	3.50367	2.79053	2.94554	2.22396	2.57673	2.97065	3.68402	2.76732	2.79561	0.00389434	1.74769	up	TGCCGTGCCCTGG	chr15	0	MIMAT0022943	34674294
hsa-miR-145-5p	15	246.214	65.4377	128.764	48.4834	251.334	87.7359	375.528	191.392	148.733	85.5303	93.5401	87.8726	242.378	190.652	127.423	3.36935	2.45133	2.32498	2.02559	3.40513	1.97037	3.38436	2.83846	2.71823	2.16003	2.575	2.92512	2.80189	3.08991	2.69875	0.00267812	1.39266	up	GTGGGGTGGGT	chr8	0	MIMAT0005589	145625557
hsa-miR-19b-3p	15	237.282	131.164	241.309	103.323	197.384	202.206	371.95	296.376	188.247	130.887	142.186	133.366	374.662	181.832	195.408	3.31605	3.4545	3.23113	3.11718	3.05652	3.17496	3.37055	3.46936	3.05813	2.77384	3.17912	3.52703	3.43022	3.02157	3.31561	0.0646799	1.48526	up	CTGGAGAGACAAGGGG	chr6	0	MIMAT0005591	31924717
hsa-miR-20a-5p	15	230.895	126.558	194.976	110.658	159.884	217.075	350.015	283.937	239.184	180.663	110.491	151.175	385.905	157.612	228.506	3.27668	3.40293	2.92355	3.21614	2.75255	3.27733	3.28286	3.4075	3.40362	3.23882	2.81528	3.70786	3.47288	2.81535	3.54135	0.0646799	1.48526	up	TCCCCATTTCCCCTG		0	MIMAT0022945
hur_5	15	229.15	158.085	217.811	103.674	171.998	160.519	284.854	199.942	224.013	156.198	147.056	113.937	302.527	182.224	162.291	3.26573	3.72383	3.08333	3.12208	2.85791	2.84187	2.98567	2.90151	3.30909	3.02889	3.22771	3.29988	3.1217	3.02468	3.04771	0.579312	1.88522	up	CTGGGGGACGG	chr11	0	MIMAT0005592	64136166
hsa-miR-519c-3p	15	210.829	80.5143	154.407	76.3877	140.957	109.647	262.946	112.259	179.137	96.0985	78.6172	80.3627	301.604	139.82	148.404	3.14552	2.75045	2.58699	2.68144	2.57078	2.292	2.87021	2.06877	2.98657	2.32811	2.32426	2.79624	3.11729	2.64254	2.91865	0.0646799	1.48526	up	CGCGCTTCGGCC		0	MIMAT0022946
hsa-miR-512-5p	15	191.205	121.568	180.237	91.7255	156.669	168.791	231.921	139.959	136.694	105.401	120.914	92.5937	182.92	140.267	193.437	3.00456	3.34489	2.81015	2.94542	2.72324	2.91437	2.68908	2.38694	2.59646	2.46141	2.94532	3.00063	2.39585	2.64714	3.30099	0.0128533	1.46056	up	GGGGCAGACAGAC	chr19	0	MIMAT0005593	10662867
hsa-miR-107	15	189.427	55.7941	147.687	50.4628	140.84	90.4995	269.665	162.273	145.677	92.511	93.0023	95.7538	263.796	141.999	144.265	2.99108	2.22132	2.5228	2.08332	2.56958	2.01511	2.90661	2.60036	2.68828	2.27322	2.56668	3.04904	2.92406	2.66485	2.87784	0.0646799	1.48526	up	CACACACTGGGGCT		0	MIMAT0022947
hsa-miR-223-3p	15	185.006	37.0105	84.4091	62.6853	147.214	58.3102	268.599	208.86	125.73	100.334	67.4703	115.373	242.446	62.8042	85.158	2.95701	1.62914	1.71572	2.39622	2.63344	1.38095	2.9009	2.96447	2.47584	2.39034	2.10367	3.31794	2.80229	1.4879	2.11734	0.0646799	1.48526	up	GGCATTCACCGCGTGC	chr8	0	MIMAT0000422	65291771
hsa-miR-125a-5p	15	181.51	84.68	136.863	69.4238	119.054	126.992	271.707	164.826	186.656	136.734	84.8062	103.985	258.433	153.43	178.899	2.92949	2.82322	2.41298	2.54353	2.32714	2.50387	2.9175	2.62288	3.04589	2.83689	2.43358	3.16802	2.89442	2.77656	3.18827	0.0646799	1.48526	up	ATCAAGGTCCGCTGTGA	chr8	0	MIMAT0004591	65291735
hsa-miR-6821-5p	15	172.967	108.496	303.929	137.291	174.033	387.54	343.894	519.972	219.578	331.802	117.669	103.789	637.498	162.052	225.303	2.85994	3.18078	3.56399	3.52726	2.87489	4.11348	3.25741	4.28037	3.28024	4.11584	2.90608	3.16529	4.19705	2.85543	3.52099	0.0646799	1.48526	up	CACTCCTATAATTGATCCAG		0	MIMAT0005894
hsa-miR-520d-3p	15	171.703	111.202	149.521	89.9499	153.147	149.725	249.206	157.642	172.436	124.481	94.387	112.576	170.859	137.808	151.483	2.84935	3.21632	2.5406	2.91722	2.69044	2.74145	2.79278	2.55859	2.93156	2.70145	2.588	3.28254	2.29744	2.62163	2.94828	0.0646799	1.48526	up	AACCATCTCATACAAACCA		0	MIMAT0005896
hsa-miR-7114-5p	15	170.847	109.359	112.467	64.6719	124.882	101.456	161.897	109.932	101.713	83.9263	112.003	97.6806	134.158	97.6524	92.5159	2.84215	3.1922	2.12975	2.44124	2.39609	2.17999	2.17052	2.03855	2.17001	2.13271	2.83488	3.07778	1.94857	2.1247	2.2369	0.0646799	1.48526	up	ATGTAGGCCTTTAGATCAC	chr2	0	MIMAT0005897	189842865
hsa-miR-3162-5p	15	168.787	132.214	139.038	94.0223	154.864	159.696	239.107	162.32	155.145	119.358	126.072	116.926	193.535	157.858	120.578	2.82464	3.466	2.43574	2.9811	2.70652	2.83446	2.7331	2.60077	2.77912	2.64081	3.00559	3.33724	2.47723	2.81759	2.61909	0.0646799	1.48526	up	TATAGGCCTTTAGATCATCTG		0	MIMAT0019951
hsa-miR-520c-3p	15	166.527	101.451	160.693	85.2578	120.419	134.433	199.408	116.467	136.769	95.3687	74.733	82.9402	83.3979	120.97	141.421	2.8052	3.08391	2.64456	2.83993	2.34359	2.58602	2.47117	2.12186	2.59725	2.31711	2.25116	2.84178	1.26272	2.43362	2.84912	0.0646799	1.48526	up	TTTAAGTGATCTAAAGGCCT		0	MIMAT0019950
hsa-miR-377-3p	15	164.126	56.7233	116.469	48.7602	142.127	79.0255	271.028	125.303	153.828	75.7261	74.2245	75.6395	254.579	123.628	116.623	2.78425	2.24514	2.1802	2.0338	2.5827	1.81952	2.91389	2.22736	2.76682	1.98438	2.24131	2.70885	2.87275	2.46498	2.57097	0.28323	1.33665	down	CCTGCTCCAAAAATCC		0	MIMAT0005898
hsa-miR-15b-5p	15	163.539	76.8062	151.561	52.0966	126.28	137.912	288.555	252.902	138.665	106.971	73.6644	114.652	324.458	131.574	152.608	2.77908	2.68243	2.56015	2.12929	2.41214	2.62287	3.00429	3.24051	2.6171	2.48274	2.23038	3.3089	3.22266	2.55484	2.95895	0.280886	2.61099	down	GCTCCAGTCTCGACG		0	MIMAT0022721
hsa-miR-106b-5p	15	162.718	82.6775	137.003	56.7342	122.017	108.954	219.557	189.165	147.058	99.8786	94.7261	93.5615	236.328	127.138	119.053	2.77181	2.7887	2.41446	2.25232	2.3626	2.28285	2.61004	2.82158	2.70189	2.38377	2.59318	3.01563	2.76542	2.50537	2.60072	0.0905929	4.2579	down	TCCGGGGACGAACG	chr14	0	MIMAT0005899	102026684
hsa-miR-376a-3p	15	157.672	59.205	138.434	55.2977	157.913	83.375	301.454	138.529	145.092	76.6543	84.3451	60.9488	319.469	137.456	126.721	2.72637	2.30692	2.42945	2.21532	2.73465	1.89682	3.06739	2.37213	2.68247	2.00196	2.42572	2.39731	3.20031	2.61794	2.69078	0.0646799	1.48526	up	TTTAGCACAGTGCTTATACA		0	MIMAT0005900
hsa-miR-519e-3p	15	155.665	83.0968	130.401	74.1384	107.194	109.138	184.829	100.98	123.684	75.9	67.1247	79.3478	181.215	100.081	126.3	2.70789	2.796	2.34321	2.63832	2.17575	2.28528	2.36164	1.91601	2.45216	1.98769	2.09626	2.7779	2.38234	2.16014	2.68598	0.000693051	1.41114	up	TGAAGAAGGGGGGGA	chr22	0	MIMAT0005901	45596896
hsa-miR-320a	15	149.937	89.2053	107.659	72.3471	135.093	90.133	190.672	165.945	133.281	113.11	125.438	73.5304	214.014	139.613	136.865	2.65379	2.89833	2.06673	2.60303	2.50947	2.00926	2.40654	2.63264	2.55998	2.56325	2.99832	2.66805	2.62234	2.64041	2.80188	0.0852727	4.56107	up	AACTTGGCCCATCTCC		0	MIMAT0032029
hsa-miR-1202	15	148.94	96.3351	215.412	98.7046	160.612	195.262	281.697	319.32	183.489	227.538	109.215	76.8894	310.894	156.574	225.583	2.64417	3.00927	3.06735	3.05121	2.7591	3.12454	2.96959	3.57694	3.0212	3.57163	2.79851	2.7325	3.16106	2.80581	3.52278	0.0646799	1.48526	up	TGAATGGGCTGGAAAAT		0	MIMAT0026740
hsa-miR-144-3p	15	142.647	88.5423	255.47	25.8008	158.387	101.736	290.902	279.074	54.0672	42.5808	141.281	66.8879	361.913	162.103	107.782	2.58189	2.88757	3.31341	1.11551	2.73898	2.18395	3.01598	3.38258	1.25833	1.15379	3.16991	2.53146	3.38027	2.85588	2.45724	0.0646799	1.48526	up	AAAGGCCACATCCAGC	chr17	0	MIMAT0005902	79107039
hsa-miR-4281	15	140.152	105.654	256.567	143.664	165.176	352.896	260.188	424.408	144.236	247.951	108.684	86.868	375.142	153.784	150.43	2.55643	3.14248	3.31959	3.59272	2.79952	3.97837	2.855	3.98739	2.67394	3.69557	2.79149	2.90854	3.43207	2.77988	2.93822	0.0646799	1.48526	up	CTACACTGGCTGAGCA		0	MIMAT0026741
hsa-miR-7704	15	137.67	87.6688	222.495	128.437	137.5	214.123	218.476	283.821	135.921	179.674	116.885	69.0315	311.158	148.452	134.377	2.53065	2.87327	3.11403	3.43109	2.53496	3.25757	2.60292	3.40691	2.58828	3.2309	2.89643	2.57697	3.16228	2.72897	2.77541	0.0646799	1.48526	up	AGCGCCTTTGGCAG	chr12	0	MIMAT0005903	97885699
hsa-miR-3665	15	136.274	85.1836	145.38	89.03	122.609	187.594	186.105	223.168	120.017	133.146	92.4781	82.3751	216.831	97.8365	92.3336	2.51595	2.83178	2.50009	2.90239	2.36959	3.06674	2.37156	3.06006	2.40874	2.79853	2.55853	2.83192	2.6412	2.12741	2.23405	0.0646799	1.48526	up	AAAAGGAAATTAAGCTCATTT		0	MIMAT0026744
hsa-miR-30c-5p	15	134.815	48.8216	92.3533	48.1275	95.704	82.5205	247.792	111.542	136.665	75.3873	52.2014	74.0726	186.132	98.8048	112.151	2.50042	2.02872	1.84549	2.01496	2.01217	1.88196	2.78457	2.05952	2.59615	1.97791	1.7335	2.67865	2.42096	2.14162	2.51457	0.0646799	1.48526	up	TAAATGAATTCAATTTCCTTCT	chr12	0	MIMAT0005944	79813042
hsa-miR-638	15	133.254	99.2598	354.729	186.607	171.748	477.63	316.204	522.237	167.233	265.119	118.136	71.4911	652.533	167.886	193.567	2.48362	3.05241	3.78697	3.97003	2.85582	4.41502	3.1363	4.28664	2.88736	3.79216	2.91179	2.62748	4.23068	2.90645	3.30195	0.0646799	1.48526	up	TGCAGGCTGATCTTCTT		0	MIMAT0005904
hsa-miR-2861	15	132.91	92.9993	326.093	176.742	144.481	413.301	304.437	493.262	151.618	267.146	100.221	65.2843	642.552	151.159	175.072	2.47989	2.95842	3.66554	3.89167	2.6064	4.20632	3.08159	4.20429	2.74595	3.80315	2.67453	2.49645	4.20845	2.75504	3.15707	0.0646799	1.48526	up	ACTGCAGGCTCCAGC		0	MIMAT0005905
hsa-miR-503-5p	15	128.489	58.6995	76.5712	48.5777	97.7323	86.3748	148.282	101.82	105.968	89.455	64.1103	83.6767	126.755	94.9427	122.109	2.43108	2.29455	1.57513	2.02839	2.04243	1.94781	2.04379	1.92796	2.22914	2.22475	2.02997	2.85454	1.86668	2.0841	2.63729	0.0646799	1.48526	up	AATCTACTTTCTTTGCTCATC		0	MIMAT0005906
hsa-miR-6800-5p	15	127.849	80.3812	211.151	111.502	132.055	241.96	232.773	342.367	127.107	194.975	97.5373	66.5019	347.417	130.589	140.527	2.42388	2.74806	3.03853	3.2271	2.47666	3.4339	2.69437	3.67748	2.49155	3.34881	2.63537	2.52311	3.3213	2.544	2.83997	0.0646799	1.48526	up	TGGATGAGCAAAGAAAGT		0	MIMAT0022725
hsa-miR-6165	15	127.341	100.835	90.6565	71.9161	108.593	113.254	185.224	102.93	112.265	79.8172	78.2416	96.2549	154.566	97.7315	82.0822	2.41813	3.07512	1.81874	2.59441	2.19445	2.3387	2.36472	1.94359	2.31241	2.06029	2.31735	3.05657	2.15286	2.12587	2.06426	0.0646799	1.48526	up	AACCACTTTCTTTGCTCA	chr1	0	MIMAT0005945	167967907
hsa-miR-197-5p	15	124.168	110.153	383.277	170.561	247.293	874.649	359.024	403.799	231.921	292.503	118.349	75.7431	172.955	166.746	114.046	2.38174	3.20264	3.89864	3.84032	3.38174	5.28783	3.31953	3.91557	3.35914	3.93397	2.91439	2.71083	2.31503	2.89662	2.53874	0.0646799	1.48526	up	AGCTAGTGAGAAGTCAATG		0	MIMAT0005907
hsa-miR-4739	15	123.717	70.6422	345.828	209.92	135.855	667.419	580.346	1185.87	336.487	595.259	87.9004	65.8321	1107.17	312.001	566.01	2.37648	2.56173	3.75031	4.13987	2.51759	4.89772	4.01236	5.46981	3.89605	4.95904	2.48529	2.5085	4.99343	3.80052	4.84995	0.0646799	1.48526	up	GGTCAGAACCCATCAT		0	MIMAT0005908
hsa-miR-517-5p	15	122.813	64.5648	106.43	55.7873	89.2118	87.5154	140.541	85.4132	91.5898	64.8908	68.058	62.0554	135.382	92.2995	113.086	2.3659	2.43195	2.05016	2.22803	1.91083	1.96674	1.96644	1.67447	2.01876	1.76161	2.11618	2.42327	1.96167	2.04336	2.52654	0.0646799	1.48526	up	TTCCACGACCTAATCCT		0	MIMAT0005909
hsa-miR-4530	15	118.773	92.6291	205.403	142.096	131.262	292.78	186.018	307.85	109.1	193.927	112.946	63.4665	247.719	157.828	135.548	2.31765	2.95267	2.99871	3.57689	2.46797	3.70895	2.37089	3.52416	2.27116	3.34104	2.84698	2.45571	2.83334	2.81732	2.78792	0.000157993	1.39406	up	GGCTCCCAAGAACCTCA		0	MIMAT0004602
hsa-miR-551b-3p	15	117.522	35.5693	86.4567	38.4406	61.893	57.074	176.563	114.244	89.6805	59.1821	36.125	88.7628	78.2972	76.306	80.3507	2.30237	1.57184	1.75031	1.69073	1.38337	1.35004	2.29563	2.09405	1.98837	1.62875	1.20241	2.93967	1.17166	1.76884	2.0335	0.720839	1.04284	down	TCACAGGTTAAAGGGTCTC		0	MIMAT0000443
hsa-miR-3196	15	114.84	50.8845	166.201	75.0792	71.7322	179.255	190.396	252.485	110.286	175.512	59.2317	43.4445	303.901	105.523	165.864	2.26907	2.08843	2.69318	2.65651	1.59621	3.00114	2.40445	3.23813	2.28676	3.19709	1.91578	1.90888	3.12824	2.23652	3.07912	0.0646799	1.48526	up	AGCTCCCAAGAGCCT	chr11	0	MIMAT0004592	121970540
hsa-miR-99b-5p	15	113.967	50.0653	93.4043	48.1793	89.6058	69.9716	142.192	102.401	113.81	77.3641	79.3212	56.8297	140.472	118.769	97.5503	2.25805	2.06501	1.86182	2.01651	1.91718	1.64397	1.98329	1.93616	2.33214	2.01526	2.33712	2.29636	2.01492	2.40713	2.31334	0.0646799	1.48526	up	GTCCCAAGAGCCTGA	chr21	0	MIMAT0004603	17962618
hsa-miR-34a-5p	15	112.717	73.4974	82.9968	37.0925	73.681	54.1109	160.607	107.375	105.099	81.3208	39.0313	72.3337	115.113	65.1319	100.239	2.24214	2.6189	1.69138	1.63923	1.63489	1.27312	2.15898	2.00459	2.21725	2.08722	1.31405	2.64438	1.72769	1.54041	2.35257	0.775318	1.05448	down	TCACAAGTTAGGGTCTC	chr11	0	MIMAT0000423	121970500
hsa-miR-4291	15	105.03	47.1497	79.8212	33.8075	76.5938	51.9836	125.763	79.8993	103.943	60.0501	71.3533	47.5558	131.472	95.1057	88.0773	2.14024	1.97845	1.6351	1.50544	1.69082	1.21526	1.80616	1.57819	2.2013	1.64976	2.18439	2.03933	1.91939	2.08657	2.16596	0.123732	1.20622	down	CGCATTATTACTCACGGT	chr9	0	MIMAT0000445	139565110
hsa-miR-224-5p	15	103.236	22.103	58.6226	24.7226	58.424	33.4038	131.793	64.6336	98.7883	54.3041	39.7285	34.2156	149.186	50.3362	50.3152	2.11538	0.885446	1.18978	1.05393	1.30015	0.577215	1.87372	1.27229	2.12792	1.50465	1.33959	1.56437	2.10174	1.16864	1.35819	0.144053	1.3744	down	CGCGTACCAAAAGTAATAATG	chr9	0	MIMAT0000444	139565069
hsa-miR-17-5p	15	102.494	53.0917	83.2308	43.9194	71.9078	80.8139	145.199	118.087	94.0735	69.9158	54.706	58.9477	167.135	72.6065	88.2195	2.10498	2.14969	1.69544	1.88296	1.59974	1.85181	2.01347	2.14178	2.05736	1.86921	1.80112	2.34915	2.26564	1.69714	2.16829	0.727927	1.08212	down	TGGTGGCAGAGGTGG	chr14	0	MIMAT0005911	77732578
hsa-miR-205-5p	15	101.101	41.5828	56.1872	51.0636	107.259	70.5235	168.84	88.8751	160.334	79.4976	59.1044	50.7043	102.723	65.5264	70.2676	2.08523	1.79719	1.12857	2.10039	2.17662	1.65531	2.2311	1.73179	2.82658	2.0545	1.91268	2.13182	1.56339	1.54912	1.84005	0.59679	1.10451	down	ATGGTGGCAGTGGTG		0	MIMAT0015041
hsa-miR-1915-3p	15	99.261	66.3361	203.034	110.181	96.5746	156.24	192.456	227.006	134.256	153.163	81.6949	53.4377	243.48	110.498	107.658	2.05874	2.471	2.98198	3.20991	2.02524	2.8029	2.41998	3.08466	2.57049	3.00059	2.37966	2.20757	2.80844	2.303	2.45557	0.0646799	1.48526	up	AAGCCAAAGCCTTATCC		0	MIMAT0005913
hsa-miR-324-3p	15	97.9058	52.2594	72.2182	46.1694	78.1824	55.9927	112.643	60.9698	76.6456	43.3495	61.2561	45.0557	121.588	78.9531	49.3707	2.03891	2.12689	1.49069	1.95503	1.72044	1.32244	1.64721	1.1881	1.76178	1.17961	1.96427	1.96142	1.80663	1.81804	1.33085	0.0646799	1.48526	up	ATCCTTCTACAAATTCACCC		0	MIMAT0005914
hsa-miR-6127	15	97.8168	66.8357	165.761	79.5894	118.54	268.345	139.832	146.942	108.257	102.748	82.2911	57.5942	102.98	98.6673	59.9825	2.03759	2.48182	2.68936	2.74067	2.3209	3.58322	1.95914	2.45718	2.25997	2.42463	2.39015	2.31563	1.567	2.13961	1.61174	0.0646799	1.48526	up	ACTCAGTATGCCAGGG		0	MIMAT0005915
hsa-miR-524-3p	15	95.5139	63.6259	82.8924	58.7379	78.054	69.928	99.7143	73.903	87.7915	55.3509	64.6235	50.7303	108.441	77.6977	76.3704	2.00322	2.41082	1.68957	2.30239	1.71807	1.64307	1.47132	1.46564	1.95766	1.5322	2.04147	2.13256	1.64154	1.79491	1.96021	0.0646799	1.48526	up	AACAGGTGCTCAAATAAGA		0	MIMAT0005791
hsa-miR-4485-5p	15	95.061	72.5442	112.947	67.4125	135.206	119.348	106.647	104.592	131.385	101.705	181.951	91.5492	161.159	180.429	90.2564	1.99637	2.60006	2.13591	2.50111	2.51068	2.4143	1.56829	1.9667	2.5393	2.40991	3.53489	2.98426	2.21312	3.0104	2.20122	0.0646799	1.48526	up	AACAACACTTGACCACA		0	MIMAT0005918
hsa-miR-30e-5p	15	94.8807	40.9741	78.807	34.4837	72.5375	63.144	126.419	69.9162	76.9855	49.7004	49.1345	51.3159	117.726	71.1355	77.1148	1.99363	1.77592	1.61665	1.53401	1.61232	1.49585	1.81366	1.38563	1.76816	1.37685	1.64615	2.14912	1.76007	1.66761	1.9742	0.0646799	1.48526	up	TCCCTCAGGGCATAGA		0	MIMAT0026742
hsa-miR-487b-3p	15	92.6752	30.8283	64.3389	32.1886	94.9699	51.7611	139.849	69.2301	100.973	54.4122	31.8335	34.6886	167.203	61.8751	68.6492	1.9597	1.36546	1.32402	1.43465	2.00106	1.20907	1.95931	1.37141	2.15947	1.50752	1.01996	1.58417	2.26623	1.4664	1.80644	0.0646799	1.48526	up	AGCCCTGTTCTACAGC	chr15	0	MIMAT0005920	52569348
hsa-miR-93-5p	15	92.2925	50.4008	81.0311	33.9747	75.3981	65.6098	125.828	99.9717	75.8423	57.2713	56.2944	47.7948	135.192	81.6195	67.8585	1.95373	2.07465	1.6568	1.51256	1.66812	1.55111	1.8069	1.90153	1.74658	1.5814	1.84241	2.04656	1.95965	1.86596	1.78972	0.0646799	1.48526	up	TGGGGATTACACTTCAAC		0	MIMAT0005921
hsa-miR-518f-5p	15	91.7938	50.7068	78.2273	39.5755	68.6856	60.8937	119.922	65.6181	71.6782	46.1844	54.6883	40.2644	92.2929	67.3296	76.4123	1.94591	2.08338	1.606	1.7327	1.5336	1.4435	1.73754	1.2941	1.66511	1.271	1.80065	1.79922	1.40892	1.58828	1.961	0.0811045	1.25977	up	CCCCCACCACCAC	chr15	0	MIMAT0005922	22513250
hsa-miR-1225-5p	15	90.222	77.3791	189.6	102.57	121.964	244.767	182.054	300.123	110.839	190.461	110.771	51.3327	282.222	139.965	109.79	1.92099	2.69315	2.88321	3.10664	2.36198	3.45054	2.33981	3.48749	2.29397	3.31502	2.81892	2.14959	3.02146	2.64403	2.48387	0.0051293	1.79255	up	CACCCCCACCACC		0	MIMAT0018925
hsa-miR-4505	15	87.4566	77.6627	154.437	128.533	90.0178	290.558	115.002	214.718	54.9062	112.054	82.352	50.5961	135.36	92.1247	78.8426	1.87608	2.69843	2.58727	3.43217	1.9238	3.69795	1.67711	3.00438	1.28054	2.54971	2.39122	2.12874	1.96144	2.04063	2.00617	0.0646799	1.48526	up	CCAGTAGCACGGCT	chr4	0	MIMAT0005923	67142617
hsa-miR-15a-5p	15	86.0211	33.48	79.9251	24.3946	68.8111	56.2568	149.602	111.87	76.0566	51.2032	37.1809	64.3907	123.013	51.5741	63.6695	1.8522	1.4845	1.63698	1.03466	1.53623	1.32923	2.05657	2.06376	1.75065	1.41983	1.24398	2.47656	1.82345	1.20369	1.6978	0.0646799	1.48526	up	CCAGTAGCATGGCTC		0	MIMAT0019059
hsa-miR-6875-5p	15	84.9924	55.6681	91.3561	51.7322	76.3881	58.2681	60.7525	43.9951	53.7448	28.8731	77.6727	48.4521	61.4242	80.4369	36.2013	1.83485	2.21805	1.82983	2.11916	1.68694	1.37991	0.756462	0.717349	1.2497	0.593318	2.30682	2.06627	0.821512	1.8449	0.883235	0.0681501	1.34292	down	AGCCAAGCTCAGACGGAT	chr14	0	MIMAT0000446	100419130
hsa-miR-151a-5p	15	84.1459	34.7961	86.5197	28.4549	80.7815	53.6014	116.6	76.8707	100.645	78.2448	38.468	47.2288	132.975	69.806	86.8447	1.82041	1.54013	1.75136	1.25677	1.76762	1.25947	1.69702	1.52244	2.15478	2.03159	1.29308	2.02938	1.93578	1.64039	2.14563	0.0646799	1.48526	up	ATCAGAGCCCTCTGA		0	MIMAT0004604
hsa-miR-136-5p	15	83.7427	34.0149	71.8228	29.1069	81.4477	43.9032	136.171	58.6723	69.2642	27.7554	44.2459	36.0511	133.5	69.2624	50.7853	1.81348	1.50737	1.48277	1.28946	1.77947	0.971529	1.92087	1.13269	1.61569	0.536361	1.49496	1.63975	1.94147	1.62911	1.3716	0.0646799	1.48526	up	ACACAGCTCTTCCATATC		0	MIMAT0005924
hsa-miR-495-3p	15	83.2715	25.3761	39.3519	20.7832	60.6292	28.7761	119.448	53.3593	82.8357	44.7128	27.8905	32.7777	124.889	49.9474	50.4407	1.80533	1.08467	0.614762	0.803518	1.35361	0.362075	1.73183	0.995746	1.87383	1.22428	0.829189	1.50243	1.84528	1.15745	1.36178	0.0646799	1.48526	up	TGCCTGGCACATAGC		0	MIMAT0022712
hsa-miR-331-3p	15	81.989	35.3969	59.8542	35.0394	63.5834	57.2021	117.295	76.2722	85.1346	64.1141	36.5904	51.6776	118.271	63.6241	73.0443	1.78294	1.56483	1.21978	1.55707	1.42224	1.35327	1.70558	1.51116	1.91332	1.74423	1.22088	2.15925	1.76673	1.50662	1.89597	0.0646799	1.48526	up	TGAGTGCTTGCTAGGTG	chr5	0	MIMAT0005796	175794969
hsa-let-7g-5p	15	81.4726	23.8007	60.7516	26.3087	68.8642	35.6399	148.81	101.325	40.2454	42.4051	32.5688	42.0415	223.396	47.9464	49.5006	1.77383	0.992211	1.24125	1.14363	1.53735	0.670696	2.04891	1.92092	0.832401	1.14783	1.0529	1.86153	2.68423	1.09846	1.33464	0.0646799	1.48526	up	TTTCAGAATTTGCTGCCA		0	MIMAT0005925
hsa-miR-143-3p	15	80.0576	19.7731	36.5536	12.7071	73.1903	29.3102	142.797	62.6661	55.0768	32.4704	19.7115	33.9881	95.988	51.4616	48.6439	1.74855	0.72474	0.508339	0.0937316	1.62524	0.388606	1.98941	1.22769	1.28502	0.762715	0.328452	1.55474	1.46556	1.20054	1.30945	0.0646799	1.48526	up	AAGAAAGAGTCTTGCTTTG	chr8	0	MIMAT0005926	101036309
hsa-miR-4299	15	78.6241	47.7011	152.763	77.2097	71.4507	137.593	82.6778	90.0487	43.0289	51.7026	63.9684	39.8193	110.996	82.6324	64.0234	1.72248	1.99523	2.57155	2.69688	1.59054	2.61954	1.20102	1.75071	0.928882	1.43383	2.02677	1.78318	1.67514	1.88375	1.70579	0.0646799	1.48526	up	GACAGGGTCTCGTTTT		0	MIMAT0015017
hsa-let-7c-5p	15	76.7967	15.1048	45.4048	16.3053	59.892	24.2797	113.553	50.4215	28.182	32.6604	28.623	25.6025	202.585	44.0974	36.1383	1.68856	0.336208	0.82117	0.453433	1.33596	0.116956	1.65881	0.914046	0.31835	0.771134	0.866592	1.146	2.54316	0.977737	0.880722	0.0646799	1.48526	up	ACTGCAGCCTCAACC		0	MIMAT0015090
hsa-miR-4687-3p	15	75.8962	60.6729	130.448	69.7593	123.82	230.117	145.884	329.319	189.086	277.469	93.7114	49.3725	277.872	93.9511	130.443	1.67154	2.34226	2.34373	2.55048	2.38377	3.3615	2.02027	3.62142	3.06455	3.85784	2.57764	2.09342	2.99905	2.06895	2.73254	0.0646799	1.48526	up	TCCACTTCCTGGGTTC		0	MIMAT0018079
hsa-miR-381-3p	15	75.5461	30.0425	67.421	25.7494	81.4501	41.1591	107.325	65.1848	63.0399	33.9899	46.8207	28.824	99.5946	69.35	52.2159	1.66487	1.32821	1.39152	1.11264	1.77951	0.878414	1.57743	1.28454	1.47984	0.828699	1.57656	1.31698	1.51877	1.63094	1.41168	0.192715	3.23764	up	CACTGCAACCTCCATC		0	MIMAT0020601
hsa-miR-221-3p	15	75.3383	18.3405	43.7062	18.6537	63.4458	23.9419	91.8474	41.8741	47.241	28.5699	33.1865	25.6788	92.9461	42.7672	36.7754	1.6609	0.616235	0.766165	0.647559	1.41912	0.0967417	1.35276	0.646064	1.06362	0.578088	1.08001	1.15029	1.4191	0.933547	0.905933	0.774254	1.0769	up	CTCAGGCTGGAGTGC		0	MIMAT0022742
hsa-miR-374a-5p	15	74.2421	23.5577	48.8399	19.5584	45.4804	37.612	102.701	46.6441	47.8746	32.9583	24.8466	31.0777	102.816	46.1468	63.1063	1.63975	0.977402	0.926387	0.715886	0.938838	0.748395	1.5139	0.801701	1.08284	0.784233	0.662463	1.42559	1.5647	1.04327	1.68498	0.0646799	1.48526	up	ACTTACTGCAGCCTCAA	chr1	0	MIMAT0020602	53406017
hsa-miR-4443	15	73.9693	44.7165	72.0938	31.2971	61.5155	69.2504	79.5021	72.3076	49.7741	42.141	48.3638	59.3468	68.8349	46.8256	41.4867	1.63444	1.90201	1.4882	1.39413	1.37454	1.62903	1.14451	1.43415	1.13897	1.13882	1.62334	2.35888	0.985845	1.06434	1.07984	0.0646799	1.48526	up	GCCTGGGAGGTCG		0	MIMAT0030416
hsa-miR-6088	15	73.3735	46.9484	105.182	55.2957	73.3701	116.731	110.496	145.086	77.436	104.08	58.8129	41.254	137.2	86.1179	82.4969	1.62277	1.97228	2.03315	2.21526	1.62879	2.38232	1.61944	2.43884	1.77658	2.44321	1.90555	1.83425	1.98091	1.94336	2.07153	0.0646799	1.48526	up	ACTGCAGCCTTGACC		0	MIMAT0030415
hsa-miR-193b-3p	15	72.7941	116.692	221.708	92.9495	105.343	142.403	63.278	63.1538	29.7665	67.86	119.758	43.5713	125.372	66.2804	222.508	1.61133	3.28584	3.10892	2.96454	2.15061	2.66911	0.815221	1.23888	0.397264	1.82615	2.93147	1.91309	1.85085	1.56562	3.50298	0.134727	1.35524	up	GACAGCCTCTCCCC		0	MIMAT0005929
hsa-miR-4763-3p	15	70.2065	55.9874	114.855	55.0083	102.94	177.345	166.786	258.182	98.9167	140.73	61.8159	52.8846	234.393	70.8437	83.9973	1.55912	2.22631	2.16006	2.20775	2.11733	2.98569	2.21345	3.27032	2.12979	2.87845	1.97739	2.19256	2.75356	1.66168	2.09754	0.0646799	1.48526	up	TGTCTCCACAGGGCT		0	MIMAT0005930
hsa-miR-4787-5p	15	69.5041	37.7041	88.9356	50.2324	61.8234	71.0417	88.3352	79.3949	44.8084	57.3416	51.1869	30.6995	104.253	66.4804	53.0966	1.54461	1.65593	1.79109	2.07671	1.38175	1.66587	1.29651	1.56905	0.987347	1.58317	1.70519	1.40793	1.58473	1.56997	1.43581	0.0646799	1.48526	up	AAAATACATATATATCTACGTA	chrX	0	MIMAT0005933	117520404
hsa-miR-523-3p	15	68.6257	45.2724	56.7659	30.9113	51.689	65.5523	70.4466	46.1108	48.1322	40.225	25.2791	31.2339	76.9374	44.035	78.927	1.52626	1.91984	1.14335	1.37623	1.12345	1.54985	0.970048	0.785111	1.09058	1.07168	0.687361	1.43282	1.14639	0.975692	2.00771	0.0646799	1.48526	up	ATAGATGATATGCACAGTACT		0	MIMAT0005936
hsa-let-7i-5p	15	68.4124	18.5413	45.0113	21.062	67.5601	26.4839	106.386	76.2018	29.8118	34.8758	26.3671	33.6605	361.682	36.6421	34.8798	1.52177	0.631947	0.808614	0.822742	1.50976	0.242316	1.56475	1.50983	0.399461	0.865818	0.748156	1.54077	3.37935	0.710544	0.829585	0.0646799	1.48526	up	AGAAAGAAGCAATATGA		0	MIMAT0005937
hsa-miR-92a-3p	15	67.5315	40.2137	70.4456	31.3992	62.515	47.1179	103.527	91.6197	60.0927	42.2611	52.7935	36.326	83.1464	59.0018	47.2448	1.50307	1.74889	1.45484	1.39883	1.3978	1.07348	1.52545	1.77566	1.41077	1.14292	1.74978	1.65071	1.25836	1.3978	1.26735	0.0646799	1.48526	up	TCTCAGACAGTGCTACG		0	MIMAT0026477
hsa-miR-127-3p	15	66.5077	25.9656	41.6204	22.0809	56.9585	25.965	78.8057	44.4861	46.4954	27.6322	26.9967	20.5051	49.2095	44.5574	33.9178	1.48103	1.11781	0.695618	0.890898	1.2635	0.213771	1.13182	0.733361	1.04066	0.529942	0.782199	0.825693	0.501641	0.992707	0.789236	0.0646799	1.48526	up	TCTCGTACAGTGTATCGG		0	MIMAT0031095
hsa-miR-520a-3p	15	65.9101	52.6618	84.8194	32.3123	56.4382	75.5221	74.7316	51.7656	62.589	42.8148	35.9074	31.0059	64.7575	53.8326	65.3615	1.46801	2.13796	1.72272	1.44018	1.25027	1.7541	1.05524	0.952	1.46949	1.1617	1.1937	1.42225	0.897752	1.26552	1.73563	0.209948	2.03728	down	AAAGAGACCGGTTCACTGT	chr2	0	MIMAT0000424	136423018
hsa-miR-6068	15	65.2933	46.7998	172.311	89.9335	84.8438	157.13	200.301	271.465	109.037	154.05	59.8868	33.9757	239.67	76.4312	74.0401	1.45445	1.96771	2.74527	2.91696	1.8384	2.81109	2.47762	3.3427	2.27032	3.00892	1.93165	1.55421	2.78568	1.7712	1.9155	0.0927888	1.36019	up	GGGAGAGGAGGAGG		0	MIMAT0005939
hsa-miR-199b-5p	15	64.1066	20.8688	30.9446	22.7259	39.2909	23.4011	98.9174	40.7976	35.4273	19.1385	17.5541	18.8078	156.961	26.3388	29.8439	1.42798	0.802551	0.268015	0.932434	0.727788	0.0637765	1.45974	0.60849	0.648436	6.81877e-05	0.161223	0.701046	2.17504	0.234234	0.60463	0.0646799	1.48526	up	AAGCAGAAAAAGGCAAAC		0	MIMAT0005940
hsa-miR-324-5p	15	60.6145	22.1029	36.1467	21.6453	43.7926	30.4378	81.4676	55.8463	63.0181	35.9888	33.4843	36.6137	84.5159	49.952	44.9456	1.34718	0.885437	0.492191	0.862152	0.88428	0.443067	1.17974	1.06147	1.47934	0.911139	1.0929	1.66209	1.28193	1.15758	1.19537	0.0646799	1.48526	up	AGAAAGCGCTTTCCTTT		0	MIMAT0005799
hsa-miR-1207-5p	15	58.9907	42.6777	118.806	63.332	80.7682	172.035	164.079	261.607	82.0387	150.14	52.7921	40.2722	258.343	89.0759	120.305	1.308	1.83469	2.20886	2.41103	1.76738	2.94184	2.18984	3.28934	1.85988	2.97183	1.74974	1.7995	2.89392	1.99208	2.61582	0.0646799	1.48526	up	GAAAAGCCAGGGTCTG		0	MIMAT0005941
hsa-miR-335-5p	15	58.6326	16.1678	30.9949	17.9312	31.4191	25.3677	121.14	42.801	43.6395	25.9388	16.8641	35.5938	77.8521	33.2468	36.7696	1.29922	0.434327	0.270359	0.590572	0.405235	0.180196	1.75212	0.67765	0.949212	0.438703	0.10337	1.62134	1.16344	0.570257	0.905706	0.0646799	1.48526	up	AGGTCTCACTTTGTTGC	chr2	0	MIMAT0005876	70480122
hsa-miR-6803-5p	15	57.6694	46.497	87.2047	68.0346	58.0111	121.117	77.195	109.708	40.228	67.4633	57.6597	32.016	89.2906	65.0421	59.0269	1.27532	1.95834	1.76273	2.51437	1.28992	2.43553	1.10203	2.0356	0.831776	1.81769	1.87698	1.4685	1.36121	1.53842	1.58857	0.0646799	1.48526	up	CCTGGGCAACAAAGT		0	MIMAT0022719
hsa-miR-410-3p	15	56.6027	25.2408	35.9261	24.3046	67.8293	36.9552	80.3017	46.8112	71.8995	44.9514	22.5564	21.9068	83.994	39.3688	39.8505	1.24838	1.07696	0.483359	1.02933	1.5155	0.72298	1.15895	0.80686	1.66956	1.23196	0.522952	0.92109	1.27299	0.814095	1.02179	0.0646799	1.48526	up	AGGGCTCATCTTGGTC		0	MIMAT0005877
hsa-miR-642a-3p	15	55.9961	37.1236	53.3306	30.6501	59.9631	53.212	70.4885	63.5112	45.8564	49.5856	49.8817	33.05	50.9125	53.8178	45.939	1.23284	1.63354	1.05329	1.36399	1.33767	1.24895	0.970906	1.24702	1.0207	1.37351	1.66793	1.51436	0.550724	1.26513	1.22691	0.0646799	1.48526	up	ATCACTGCATCTGTGGC		0	MIMAT0026738
hsa-miR-4497	15	55.9279	38.1398	97.0737	41.1582	69.3496	128.143	107.105	59.1929	60.0322	92.7646	47.0845	31.4799	73.4809	61.994	43.3324	1.23108	1.6725	1.91741	1.78928	1.54748	2.51688	1.57447	1.14543	1.40931	2.27717	1.58467	1.44414	1.08007	1.46917	1.14264	0.0646799	1.48526	up	GACTCGAACCACTGAT	chr10	0	MIMAT0005878	100155011
hsa-miR-542-3p	15	55.1866	17.369	29.3037	17.2675	40.0675	25.6211	71.9241	35.0989	57.9156	32.6601	19.8539	32.022	80.677	37.5791	38.2957	1.21183	0.53772	0.18941	0.536157	0.756027	0.194533	0.999994	0.39143	1.35753	0.771121	0.338839	1.46877	1.21486	0.746971	0.964376	0.0646799	1.48526	up	TCTCCAGATCAGGGCA	chr17	0	MIMAT0005942	16185378
hsa-miR-542-5p	15	54.1609	19.4588	30.9666	19.3687	41.4432	27.2407	60.7748	35.4294	53.2168	32.3997	21.0093	32.6653	63.0286	37.369	33.3912	1.18476	0.701625	0.26904	0.701826	0.804728	0.282967	0.756991	0.404953	1.23546	0.759572	0.420446	1.49747	0.858711	0.738884	0.766661	0.0646799	1.48526	up	GGTGAGTTACAGTCCTG		0	MIMAT0026743
hsa-miR-99a-5p	15	53.9779	16.0951	29.5149	13.0495	30.2122	23.2763	74.9516	35.3714	27.875	22.1781	17.0536	18.7531	86.3024	38.2913	33.426	1.17988	0.427829	0.199769	0.132093	0.348724	0.0560613	1.05948	0.402591	0.302546	0.212725	0.119495	0.696843	1.31211	0.774059	0.768166	0.0646799	1.48526	up	AAAATGCAGATTCCTGGA		0	MIMAT0005879
hsa-miR-1229-5p	15	53.0792	19.3002	74.7984	27.3117	35.9935	58.252	81.1207	90.9616	59.6116	81.3353	27.3426	18.0032	111.108	62.3688	102.507	1.15566	0.689823	1.54133	1.19762	0.601329	1.37951	1.17359	1.76526	1.39917	2.08747	0.800566	0.637964	1.6766	1.47787	2.38485	0.0646799	1.48526	up	ATACTTTTTGGGGTAAGGG	chr7	0	MIMAT0004548	127847977
hsa-miR-361-5p	15	52.7251	19.9658	36.1598	17.9607	44.0594	33.0331	56.9866	39.7235	34.6812	26.1143	27.4755	28.7474	60.8258	29.9874	30.3233	1.146	0.738733	0.492713	0.592937	0.893044	0.561114	0.664141	0.569999	0.617728	0.448432	0.807559	1.31314	0.807388	0.421399	0.62762	0.0646799	1.48526	up	ATGCTTTTTGGGGTAAGGG	chr11	0	MIMAT0004605	43603004
hsa-miR-1275	15	51.7525	48.9423	53.3206	27.9591	67.6649	69.6718	47.1401	58.181	38.9995	39.1442	105.857	36.8569	43.0577	83.1624	43.1648	1.11914	2.03229	1.05302	1.23141	1.512	1.63778	0.390472	1.12055	0.787034	1.03239	2.75346	1.67164	0.308976	1.89297	1.13705	0.0646799	1.48526	up	GCAAGCCCAGACCGC	chr7	0	MIMAT0000242	127635171
hsa-miR-660-5p	15	51.2454	15.9887	32.8915	19.8223	38.16	27.7979	75.5691	43.3758	52.1497	25.4097	21.3151	24.0846	72.5072	33.1391	38.6025	1.10493	0.418261	0.356041	0.735223	0.685654	0.312179	1.07131	0.696896	1.20623	0.408973	0.44129	1.05782	1.06083	0.565576	0.97589	0.0634241	5.80813	down	TCCCTGATCCAAAAATCC		0	MIMAT0005880
hsa-miR-6785-5p	15	51.1414	50.5677	64.2158	37.4509	69.2114	47.9693	35.942	40.6048	30.206	22.669	103.476	21.2539	29.9747	94.3509	26.5904	1.102	2.07942	1.32125	1.6531	1.5446	1.09931	-0.000811577	0.601656	0.418411	0.244312	2.72064	0.877439	-0.21355	2.07508	0.438099	0.0646799	1.48526	up	ACTGCTGGTCTTCAGTC		0	MIMAT0005881
hsa-miR-518f-3p	15	51.0346	28.2318	43.4771	22.2572	31.5696	30.0293	57.8883	31.29	42.9938	24.7356	25.813	23.6567	60.4286	37.5118	42.0569	1.09899	1.23853	0.758582	0.902368	0.412129	0.423573	0.68679	0.225707	0.927705	0.370182	0.717513	1.03196	0.797936	0.744387	1.09954	0.0646799	1.48526	up	GAACGGGAGCCGG		0	MIMAT0022948
hsa-miR-5787	15	50.2485	53.675	91.6339	52.0697	74.8875	106.246	87.6655	137.959	41.2623	74.6731	112.763	27.8831	109.751	139.063	49.1814	1.07659	2.16545	1.83421	2.12854	1.65832	2.24654	1.28553	2.36618	0.8684	1.96418	2.84463	1.2691	1.65887	2.63471	1.32531	0.0646799	1.48526	up	CAGCGTCTGCCGG	chr20	0	MIMAT0005943	2633438
hsa-miR-25-3p	15	49.8511	31.8603	58.3231	23.3055	50.6464	46.5628	91.1905	89.8498	39.2836	33.6081	29.937	35.2171	109.705	40.2085	45.1815	1.06514	1.41296	1.18239	0.96877	1.09405	1.05638	1.3424	1.74752	0.797504	0.812401	0.931344	1.60599	1.65826	0.844544	1.20293	0.0646799	1.48526	up	GCACAAATCTCCAGACC		0	MIMAT0005883
hsa-miR-135b-5p	15	48.6655	13.8422	18.9337	8.42689	29.3253	38.7797	86.855	32.2514	65.5355	27.2616	19.5234	32.0242	94.7873	14.3087	13.8974	1.03041	0.210273	-0.440718	-0.498831	0.305739	0.792504	1.27213	0.269368	1.53585	0.510462	0.314618	1.46887	1.4474	-0.646061	-0.497993	0.0646799	1.48526	up	AGACAACAATGCCAACC		0	MIMAT0005884
hsa-miR-342-3p	15	48.1543	18.4351	39.4353	20.7061	50.2735	23.191	73.074	45.1315	46.0725	38.8535	25.3057	29.0893	61.1519	33.4933	29.5653	1.01518	0.623659	0.617815	0.798153	1.08339	0.0507698	1.02288	0.754141	1.02748	1.02163	0.688879	1.3302	0.815102	0.580915	0.591097	0.0646799	1.48526	up	TCACCCAGATCTGCG	chr1	0	MIMAT0005885	171070937
hsa-miR-4507	15	45.6474	36.8857	65.9637	52.3876	47.8644	90.2046	58.6928	80.0273	30.4078	46.3382	43.379	27.6445	63.9706	50.5781	43.9968	0.938045	1.62427	1.36	2.13732	1.01255	2.0104	0.706701	1.5805	0.428017	1.27579	1.46641	1.2567	0.880113	1.17555	1.16459	0.0646799	1.48526	up	TTGCCCAGATCCGTG		0	MIMAT0022294
hsa-miR-4466	15	44.2782	27.9711	64.4969	31.9702	45.7804	73.8329	80.9927	97.7549	48.0234	68.0469	33.6004	31.0815	121.56	45.49	51.2403	0.894109	1.22514	1.32756	1.42482	0.948323	1.72147	1.17131	1.86918	1.08731	1.83012	1.09789	1.42576	1.8063	1.02259	1.38447	0.0646799	1.48526	up	ATTAGGCCGCAGATCTG		0	MIMAT0022293
hsa-miR-520f-3p	15	43.7731	25.3113	44.8092	21.2168	35.0628	33.3753	51.4156	26.7603	29.754	21.4904	20.3175	20.3997	19.8875	28.8294	33.3074	0.877557	1.08099	0.802122	0.833302	0.563534	0.575983	0.515724	9.82285e-05	0.396661	0.167284	0.372139	0.818261	-0.805431	0.364584	0.763038	0.0646799	1.48526	up	GGTTAGGGTCGAAGC		0	MIMAT0026637
hsa-miR-939-5p	15	43.7015	32.6485	52.1045	32.3198	41.2742	63.1887	69.5151	70.6804	43.5219	47.6902	29.5745	28.8049	87.8036	43.6386	31.9985	0.875195	1.44822	1.01973	1.44052	0.798833	1.49687	0.950844	1.40132	0.945317	1.31728	0.913769	1.31603	1.33698	0.962647	0.705198	0.0646799	1.48526	up	GGAGATGGAGCCAGG	chr10	0	MIMAT0005794	65132753
hsa-miR-423-5p	15	43.4751	24.1822	41.0037	17.3448	34.4297	27.1138	46.4254	35.185	33.748	25.2732	30.2101	17.6611	56.798	42.6394	33.0325	0.867702	1.01515	0.674079	0.5426	0.537247	0.27623	0.368433	0.394969	0.57838	0.401201	0.944445	0.610286	0.708545	0.929229	0.751079	0.0646799	1.48526	up	CACCTGAATTACTTGAA		0	MIMAT0005886
hsa-miR-140-5p	15	41.5613	18.7002	27.2129	14.79	36.3659	30.0259	54.8487	36.2152	37.1986	26.1408	17.7293	22.6164	60.7449	29.9754	39.5541	0.802753	0.644257	0.0826173	0.31272	0.616179	0.42341	0.608975	0.436602	0.718824	0.449895	0.175548	0.967081	0.805468	0.420821	1.01102	0.0646799	1.48526	up	GTTCAGTCAGTTGCCC		0	MIMAT0026641
hsa-miR-4741	15	41.3663	22.3163	74.8807	44.1662	37.8079	84.7446	82.3647	114.284	37.4228	76.1572	34.4202	17.0229	147.672	68.9088	61.2688	0.795968	0.899301	1.54292	1.89104	0.672281	1.92032	1.19554	2.09456	0.727493	1.99257	1.13267	0.557191	2.08703	1.62173	1.64235	0.0646799	1.48526	up	TACATCTGGACAGCCG	chrX	0	MIMAT0005800	113949674
hsa-miR-140-3p	15	40.9893	18.4693	33.719	13.8759	43.3846	26.7488	53.2338	38.2975	32.8849	21.3236	27.0124	18.7484	52.3733	39.5194	31.5688	0.782761	0.626331	0.391888	0.220682	0.870776	0.256678	0.56586	0.517256	0.541	0.156042	0.783035	0.696478	0.591536	0.819604	0.685692	0.0646799	1.48526	up	TCCCTCACACAGAATTC		0	MIMAT0005887
hsa-miR-136-3p	15	40.8652	14.3817	33.1308	12.2822	33.5825	19.0841	66.8735	29.3161	37.4612	17.541	18.0086	18.1341	78.0649	29.522	32.6137	0.778385	0.265436	0.366501	0.0446715	0.501304	-0.230427	0.894952	0.131697	0.728973	-0.125678	0.198098	0.648413	1.16738	0.398835	0.73267	0.0646799	1.48526	up	GAAGTCACTCCCAGG	chr2	0	MIMAT0005797	25551579
hsa-miR-6763-5p	15	40.7213	33.796	58.7994	41.1601	37.0728	87.0637	64.6265	79.2881	35.8822	44.4318	25.9404	27.2518	69.305	34.5703	28.1856	0.773295	1.49806	1.19413	1.78934	0.643954	1.95927	0.845643	1.56711	0.666844	1.21518	0.724616	1.23606	0.995664	0.626575	0.522152	0.0646799	1.48526	up	TGCTGCGGTGCCT		0	MIMAT0026639
hsa-miR-483-5p	15	40.1312	26.76	50.6335	22.8498	58.0481	33.4827	69.0221	59.4422	50.2676	54.5918	30.4346	26.3367	56.5214	50.6486	44.0412	0.752236	1.16128	0.978419	0.940277	1.29084	0.580619	0.940577	1.15149	1.1532	1.51228	0.955128	1.18679	0.701502	1.17756	1.16605	0.0646799	1.48526	up	TTTAGCATAAGTATGTCCCA		0	MIMAT0005890
hsa-miR-1246	15	39.8824	17.058	55.0969	13.0639	69.9682	66.1341	60.2055	23.0506	50.3179	44.4594	20.734	14.6814	59.8819	29.272	40.6892	0.743265	0.511649	1.1003	0.133682	1.56029	1.5626	0.743412	-0.215189	1.15465	1.21608	0.401413	0.343701	0.784824	0.386566	1.05184	0.0646799	1.48526	up	AGAGCAAGACCCCGT		0	MIMAT0005891
hsa-miR-20b-5p	15	39.3304	19.9563	32.0659	16.5033	25.6581	28.0366	61.6881	47.4415	31.1822	23.3729	19.0203	21.6996	64.9181	25.6892	29.8622	0.723158	0.738046	0.319366	0.470851	0.113008	0.324514	0.77851	0.826156	0.464299	0.288428	0.276955	0.907378	0.901325	0.198204	0.605516	0.01786	1.75711	up	GGGGTTCGAGGCT		0	MIMAT0022720
hsa-miR-574-5p	15	39.1865	28.3192	47.5445	26.1684	45.9074	48.1362	48.3883	41.3829	40.6255	38.3806	32.5773	20.7924	68.3249	52.2836	37.6117	0.717869	1.24299	0.887605	1.13592	0.95232	1.10432	0.428176	0.629041	0.845962	1.00397	1.05328	0.84577	0.975116	1.2234	0.938375	0.0646799	1.48526	up	CACATCTCACTGTAGCC	chr11	0	MIMAT0005892	93466880
hsa-miR-101-3p	15	38.8784	12.1606	34.0515	9.38892	28.3117	13.1668	56.6621	29.0594	34.371	18.1246	17.1129	18.4544	61.2317	27.6026	28.6357	0.70648	0.0234218	0.406045	-0.342872	0.254989	-0.765895	0.655902	0.119011	0.604768	-0.0784554	0.124495	0.673679	0.816983	0.301848	0.545009	0.54374	1.17614	down	TCTCTCCCATTAGAGTTGA		0	MIMAT0005893
hsa-miR-19a-3p	15	38.4576	18.9278	45.5798	12.9413	35.1961	30.2304	70.6845	50.2226	26.0011	18.5296	21.919	17.7492	77.548	30.7892	32.4862	0.690781	0.661712	0.826721	0.120077	0.569008	0.433202	0.974912	0.908343	0.202151	-0.0465755	0.481597	0.617464	1.15779	0.459466	0.727021	0.0646799	1.48526	up	CACCACCAGAGCCA	chr22	0	MIMAT0005950	20073640
hsa-miR-30a-3p	15	38.1583	15.5549	30.9618	15.2098	32.0905	23.0105	59.1952	35.1391	35.9982	21.3478	20.4588	23.6302	41.084	28.5324	25.7944	0.679509	0.378573	0.268816	0.353102	0.435739	0.0394964	0.718998	0.393084	0.671501	0.157676	0.382136	1.03035	0.241282	0.349643	0.39425	0.0646799	1.48526	up	TGGACGTTTGCAGGG		0	MIMAT0022726
hsa-miR-148a-3p	15	38.1351	12.4559	41.1529	15.4032	48.5716	25.1105	87.1348	35.0351	39.8977	38.8966	16.0965	16.4652	154.111	23.3215	31.4451	0.678631	0.0580378	0.679321	0.371323	1.03371	0.165494	1.27677	0.388807	0.819881	1.02324	0.0361631	0.509128	2.14861	0.058701	0.680029	0.708728	1.23929	down	CACGACCGACGCC	chr10	0	MIMAT0005951	105154110
hsa-miR-148b-3p	15	38.0874	10.614	26.6504	8.65853	21.3194	16.0847	50.1474	23.4271	31.9222	16.6272	13.6097	17.1057	55.5399	28.7035	32.8541	0.676827	-0.172828	0.0524845	-0.459709	-0.154237	-0.477108	0.479693	-0.191813	0.498134	-0.202863	-0.20595	0.564186	0.676228	0.358269	0.743266	0.0965873	4.66022	down	AGCCGGTCGAGGT		0	MIMAT0022727
hsa-miR-425-5p	15	37.8196	17.8653	33.2743	16.5655	37.3576	25.4367	57.7954	41.0489	40.4126	30.9914	22.3991	21.9325	57.8213	32.5562	30.5067	0.666646	0.578366	0.372735	0.47628	0.654995	0.184116	0.684472	0.61735	0.838381	0.695458	0.512859	0.922783	0.734306	0.539972	0.63632	0.0502664	1.26644	down	ATGCCCTTTTAACATTGCA	chr11	0	MIMAT0000425	57408729
hsa-miR-432-5p	15	37.3109	18.2594	23.9443	16.4618	35.7719	22.045	42.8471	26.2936	35.0107	24.1428	14.3378	14.6751	34.5886	21.8175	19.2685	0.647109	0.609842	-0.101989	0.467216	0.59242	-0.0223465	0.252716	-0.0252843	0.631372	0.335187	-0.130765	0.343086	-0.00699997	-0.0374699	-0.0265598	0.0646799	1.48526	up	GCAGACAGTAGCACAATG	chr11	0	MIMAT0004593	57408696
hsa-miR-337-5p	15	36.8603	13.1302	26.5969	12.4339	30.6652	18.2784	59.6819	29.2701	28.9944	16.3635	15.201	15.7844	52.5797	24.5064	24.9657	0.62958	0.134094	0.0495853	0.0623755	0.370194	-0.292656	0.730811	0.129435	0.35935	-0.225928	-0.0464177	0.448214	0.59721	0.130203	0.347142	0.605862	1.13958	up	ATGCCCTTTCATCATTGC	chr22	0	MIMAT0000691	22007648
hsa-miR-185-5p	15	36.8446	22.2584	48.7092	12.2746	36.9481	28.6101	56.1192	55.9622	25.3947	21.4376	24.3155	19.4061	71.0304	29.7839	33.0083	0.628965	0.895554	0.922521	0.0437694	0.639093	0.353725	0.642012	1.06446	0.168101	0.163732	0.631294	0.746225	1.03114	0.411573	0.750021	0.0646799	1.48526	up	GTAGTGCAACAGGGAAAGA	chr22	0	MIMAT0004680	22007608
hsa-miR-3656	15	36.7556	22.3387	52.4769	28.5364	40.3187	59.6078	49.0911	61.2684	37.5496	42.8521	35.5395	20.5469	70.9283	40.7117	29.7538	0.625476	0.900752	1.03001	1.2609	0.765042	1.4127	0.448979	1.19515	0.732374	1.16296	1.17884	0.828631	1.02907	0.862485	0.600267	0.13542	3.40354	down	CGACCATGGCTGTAGA	chr17	0	MIMAT0000426	1953281
hsa-miR-181b-5p	15	35.8116	19.78	34.7522	14.2956	34.1687	22.5119	54.1926	38.1383	36.8465	25.8532	19.9902	24.7994	37.9532	28.6377	26.1311	0.587939	0.725247	0.435431	0.263663	0.526269	0.00789022	0.591614	0.511247	0.705104	0.433936	0.348705	1.10002	0.126926	0.354958	0.412962	0.0646799	1.48526	up	AGTAACAATCGAAAGCCACG	chr17	0	MIMAT0004594	1953245
hsa-miR-374b-5p	15	35.7987	13.7382	29.034	10.2361	25.5398	22.2665	51.301	26.312	23.0821	18.3216	12.2032	13.9823	45.7729	24.0933	29.8778	0.587419	0.199394	0.17607	-0.218241	0.10634	-0.00792265	0.512505	-0.0242729	0.0303507	-0.0628667	-0.363325	0.273312	0.397198	0.105674	0.606267	0.0646799	1.48526	up	ATCACATTCACCTCCCT		0	MIMAT0005952
hsa-miR-211-3p	15	35.6155	21.7383	28.7728	15.1156	27.6329	24.6037	42.0882	31.5631	22.1248	25.0602	22.9626	18.4755	39.8324	23.104	22.8203	0.580018	0.861443	0.163033	0.344138	0.21998	0.136078	0.226934	0.238245	-0.0307593	0.388989	0.548701	0.675327	0.196647	0.0451846	0.217511	0.0646799	1.48526	up	CAGCATCAGCAGCATC		0	MIMAT0005953
hsa-miR-486-5p	15	35.3567	36.9373	74.0369	12.3995	48.4307	39.4196	64.3504	120.33	17.1095	15.5572	51.9646	27.0865	81.1066	55.5788	31.7069	0.569496	1.62628	1.52657	0.0583775	1.02951	0.816116	0.839467	2.16894	-0.401625	-0.298822	1.72694	1.22728	1.22252	1.31158	0.69199	0.565675	1.06818	down	AGAAAATGCCCCTCAGT		0	MIMAT0005795
hsa-miR-222-3p	15	35.1017	9.59288	28.6228	11.909	40.2864	11.6903	44.2382	23.7373	22.6552	13.4185	26.9561	10.1092	71.6424	30.6813	24.3722	0.559052	-0.31876	0.155493	0.000149012	0.763887	-0.937485	0.29881	-0.17284	0.00342131	-0.512185	0.780029	-0.19462	1.04352	0.454402	0.312432	0.0646799	1.48526	up	GAAAGTGCATAGAATTCTGT		0	MIMAT0005956
hsa-miR-142-3p	15	34.608	13.6752	39.013	9.43557	35.3565	19.6295	71.264	50.6609	20.4893	17.5954	21.6185	21.7733	69.7184	26.4944	24.292	0.538618	0.192762	0.602282	-0.335722	0.575568	-0.189775	0.986691	0.920879	-0.141555	-0.121212	0.46168	0.912272	1.00424	0.242727	0.307675	0.0646799	1.48526	up	CAGCTGGTTGAAGGGGA	chr18	0	MIMAT0000427	19405732
hsa-miR-365a-3p	15	33.6053	26.5916	60.0584	23.1404	30.8619	39.3485	41.0515	21.7758	12.6639	21.5533	28.9912	15.2108	64.934	22.3742	64.9944	0.496201	1.15217	1.22469	0.958508	0.37942	0.813511	0.190953	-0.297266	-0.835702	0.171498	0.88503	0.394803	0.901679	-0.00112009	1.72751	0.0646799	1.48526	up	ATTTGGTTCCATTTTACCA		0	MIMAT0026478
hsa-miR-4287	15	32.575	18.8706	31.4466	14.5231	27.0935	26.8444	39.7812	21.4607	23.0418	17.6975	20.9263	14.5822	33.6772	23.6821	31.6824	0.451277	0.657344	0.291231	0.286444	0.191541	0.261821	0.145605	-0.318294	0.0278311	-0.112859	0.414732	0.333921	-0.0455232	0.0808415	0.690876	0.0371329	2.08263	down	TAGCTGGTTGAAGGGGACC	chr6	0	MIMAT0000770	52121749
hsa-miR-937-5p	15	32.5748	17.5457	31.4979	9.49077	36.6382	26.5343	45.708	44.4523	31.2552	24.5763	22.883	16.722	33.4775	29.9734	29.3634	0.45127	0.552321	0.293582	-0.327306	0.62694	0.245063	0.345963	0.732263	0.467674	0.360857	0.543691	0.531458	-0.0541053	0.420726	0.581214	0.0646799	1.48526	up	TTGGTGACTAGGTGGC		0	MIMAT0026481
hsa-miR-301a-3p	15	32.4257	11.9867	17.4463	11.0619	22.5986	17.2523	44.8487	25.0869	36.6452	18.6367	13.9525	20.2816	40.1386	23.0158	20.2706	0.444648	0.00263333	-0.558755	-0.106305	-0.0701723	-0.37601	0.318584	-0.09306	0.6972	-0.0382657	-0.170059	0.809879	0.207693	0.0396657	0.0465851	0.0575746	1.37325	up	CCCCTCTGGTCAA	chr14	0	MIMAT0000447	101521041
hsa-miR-518a-5p	15	32.1497	20.2173	29.2501	14.3204	24.4913	21.6556	34.3315	20.3325	20.1271	14.2352	20.7587	15.0271	30.1629	24.8041	24.9783	0.432317	0.756795	0.18677	0.266174	0.0458598	-0.0480576	-0.0669494	-0.396207	-0.167286	-0.426948	0.403135	0.377282	-0.204518	0.147621	0.347869	0.0646799	1.48526	up	GCGAGAGTGCGGG	chr11	0	MIMAT0019776	34963445
hsa-miR-4634	15	31.8982	14.3449	81.9387	40.2636	29.5575	104.282	85.4479	147.4	59.8781	104.331	19.6577	12.5389	200.02	44.8755	75.8134	0.420987	0.261744	1.67287	1.75757	0.317117	2.21962	1.24856	2.46167	1.4056	2.44669	0.324507	0.116123	2.52478	1.00297	1.94965	0.0646799	1.48526	up	CCCACCCGGGGG		0	MIMAT0027038
hsa-miR-371b-5p	15	31.38	17.4036	61.2767	33.1633	30.2406	48.0595	51.0273	58.7562	20.05	33.1132	25.3968	12.0915	80.6319	31.9971	25.3823	0.397357	0.540592	1.25367	1.47768	0.35008	1.10202	0.504787	1.13475	-0.172822	0.790998	0.694062	0.063709	1.21406	0.514983	0.371017	0.946395	1.02974	up	CGCCACGGCTCCA	chr3	0	MIMAT0004595	52328311
hsa-miR-431-5p	15	31.0783	16.8521	17.9143	14.1667	29.1897	16.7946	38.8081	23.4094	38.3063	26.6285	9.10307	14.5135	22.805	16.1111	18.534	0.38342	0.494136	-0.520565	0.2506	0.299052	-0.414803	0.109874	-0.192909	0.761158	0.476561	-0.78616	0.327103	-0.607944	-0.474904	-0.0826297	0.0646799	1.48526	up	TCACATAGGAATAAAAAGCCATA	chr3	0	MIMAT0000428	52328273
hsa-let-7d-5p	15	30.8353	7.66234	20.7225	10.8841	24.2844	10.2669	52.8672	28.3948	17.491	15.0095	7.62902	15.0795	97.9796	15.7765	17.7694	0.372096	-0.64294	-0.310476	-0.12968	0.0336237	-1.1248	0.55589	0.0856323	-0.369814	-0.350531	-1.04101	0.382303	1.49519	-0.505182	-0.143409	0.0646799	1.48526	up	CCCATGGCTTTTAGC	chr1	0	MIMAT0004698	205417505
hsa-miR-5001-5p	15	30.519	18.9442	40.9869	23.7735	32.0855	34.2527	42.9514	41.9504	22.9991	29.8741	26.0962	14.6596	50.3604	36.0727	28.1784	0.357222	0.662956	0.67349	0.997451	0.435513	0.613421	0.256223	0.648691	0.0251551	0.642488	0.733253	0.341558	0.534994	0.687948	0.521785	0.281244	1.39855	down	TCACATAGGAATGAAAAGCCATA	chr1	0	MIMAT0000758	205417467
hsa-miR-3940-5p	15	30.4182	18.1089	42.9416	22.7234	31.3847	88.1944	58.1982	105.27	57.3094	84.1259	22.777	13.7213	112.069	24.2867	38.3049	0.352445	0.597903	0.740702	0.932276	0.403655	1.97789	0.694492	1.97603	1.34235	2.13614	0.536993	0.246128	1.68903	0.117208	0.964723	0.00124321	1.55497	down	AGACTCATTTGAGACGATGAT	chr14	0	MIMAT0004606	101351089
hsa-miR-532-5p	15	30.3433	11.1812	22.3574	12.902	23.8379	16.7055	46.613	31.1329	29.8134	18.0884	16.9814	13.8918	42.8094	23.7563	24.1023	0.348892	-0.0977254	-0.20092	0.115688	0.00685215	-0.422478	0.37425	0.218444	0.399535	-0.0813413	0.113367	0.263949	0.300632	0.0853538	0.296363	0.00801014	1.55291	down	TCCATCATCAAAACAAATGGAGT	chr14	0	MIMAT0000448	101351054
hsa-miR-214-3p	15	29.327	8.01222	20.709	10.0125	27.0755	15.5822	61.56	37.5505	25.6605	18.3156	12.516	16.7706	29.6561	21.1793	20.8932	0.299744	-0.578522	-0.311417	-0.250095	0.190581	-0.522897	0.775511	0.488838	0.183126	-0.0633388	-0.326809	0.53565	-0.228969	-0.0803027	0.09023	0.705101	1.39177	up	CTACGCGTATTCTTAAGCAA	chr1	0	MIMAT0000429	98284294
hsa-miR-4534	15	29.1626	6.51395	39.9898	16.9348	11.0078	37.232	41.2062	64.3259	23.5953	41.612	8.69922	4.71246	98.7379	27.0782	50.3262	0.291631	-0.877192	0.637958	0.508086	-1.10788	0.733746	0.196379	1.26541	0.0620756	1.12059	-0.851627	-1.29574	1.50631	0.274174	1.3585	0.0646799	1.48526	up	GGCCCTGGTGTTG	chr3	0	MIMAT0004607	44155776
hsa-miR-3195	15	28.8114	19.2824	32.9994	16.1432	31.6637	36.8232	35.9645	36.438	27.928	28.6401	24.0292	20.661	37.1296	24.1355	23.1693	0.274149	0.688486	0.360766	0.43902	0.416422	0.717818	9.05991e-05	0.44545	0.305288	0.581626	0.614204	0.836622	0.095274	0.108201	0.239409	0.0646799	1.48526	up	AACCCTGGTGTCGTGA	chr16	0	MIMAT0004596	56892493
hsa-miR-3651	15	28.6222	18.0207	23.0138	21.2396	22.4016	21.9388	36.7021	26.4572	26.6889	20.4369	19.2352	23.2296	28.3934	17.7612	16.4659	0.264646	0.590856	-0.159173	0.834857	-0.0828037	-0.0293102	0.0293813	-0.0163336	0.239817	0.0947685	0.293164	1.00567	-0.29174	-0.334229	-0.253321	0.270866	2.65666	down	CGGCCTGATTCACA	chr3	0	MIMAT0000430	44155735
hsa-miR-3653-3p	15	28.3688	13.5778	26.2182	12.5169	25.4159	12.1875	40.0314	23.0353	23.3434	14.3582	22.9524	11.9734	31.0474	26.995	18.0464	0.251819	0.182455	0.0288978	0.0719729	0.0993261	-0.877391	0.15465	-0.216146	0.0465932	-0.414533	0.548062	0.0495415	-0.162825	0.269732	-0.121097	0.258894	1.19808	down	ACTCCAACAGGGCCG	chr11	0	MIMAT0004552	72326171
hsa-miR-224-3p	15	28.3192	10.1093	25.8007	12.1157	21.2588	20.4947	42.1065	25.5714	38.202	24.7148	15.721	18.3373	56.7228	21.9288	24.7355	0.24929	-0.243119	0.00573969	0.0249686	-0.158347	-0.127543	0.227561	-0.0654607	0.757224	0.368966	0.00210905	0.66449	0.706633	-0.0301285	0.333778	0.786012	1.27641	up	ACTGGAGACACGTGC		0	MIMAT0000250
hsa-miR-625-5p	15	27.3438	9.43614	24.5169	6.4362	18.7051	17.305	35.5949	22.6811	34.2584	21.2414	11.6386	15.6691	35.8747	23.5842	25.4973	0.198724	-0.342528	-0.0678949	-0.887622	-0.342978	-0.371608	-0.0148101	-0.238504	0.600033	0.150472	-0.431669	0.43763	0.0456696	0.0748639	0.37754	0.0604994	1.21004	down	CCGTGGTTCTACCCT		0	MIMAT0004597
hsa-miR-455-3p	15	27.0513	8.27687	20.2018	9.29632	26.3848	11.3185	49.3114	22.0994	25.1841	26.8132	8.16613	17.0775	28.3365	17.2473	21.0143	0.183208	-0.531639	-0.347189	-0.357172	0.153299	-0.984118	0.455439	-0.275986	0.156091	0.486536	-0.94286	0.56181	-0.294636	-0.376586	0.0985632	0.435047	1.08109	down	CTACCATAGGGTAAAACCACT	chr16	0	MIMAT0000431	68524509
hsa-miR-409-3p	15	26.0135	10.9225	18.3113	11.352	30.1228	16.1731	39.361	24.8018	25.0675	16.5903	11.3233	10.1994	35.5336	16.2052	14.6716	0.126772	-0.131499	-0.488941	-0.0689595	0.344449	-0.469202	0.130285	-0.109549	0.149394	-0.206073	-0.471289	-0.181805	0.0318885	-0.466505	-0.419784	0.670616	1.06048	down	CCATCTTTACCAGACAG	chr12	0	MIMAT0000432	7073324
hsa-miR-584-5p	15	26.0071	7.47038	14.2808	4.44801	16.9107	7.42182	28.3901	15.3543	29.6675	15.5178	11.5125	11.1289	34.1499	16.775	11.7446	0.126416	-0.679543	-0.847598	-1.42067	-0.488475	-1.59295	-0.341095	-0.801355	0.392461	-0.302485	-0.447387	-0.0559819	-0.0254154	-0.416647	-0.740814	0.346623	1.762	down	TCCAACACTGTACTGGAA	chr12	0	MIMAT0004598	7073281
hsa-miR-7150	15	25.7755	22.3238	36.9206	20.6683	32.0409	47.447	28.6225	36.4643	17.818	28.3645	32.357	16.187	31.0128	35.9597	21.8065	0.113513	0.899786	0.522753	0.795517	0.433508	1.08352	-0.329332	0.446491	-0.343091	0.567678	1.04349	0.484547	-0.164432	0.683423	0.151952	0.185205	1.33694	down	TCCATAAAGTAGGAAACACTACA		0	MIMAT0000434
hsa-miR-493-5p	15	25.7588	5.76494	15.9459	7.07178	20.1244	8.93168	38.9761	13.4846	21.4175	10.6187	6.40127	7.19507	44.0235	11.2424	16.1351	0.112578	-1.05342	-0.688485	-0.751758	-0.237462	-1.32579	0.116106	-0.988681	-0.077632	-0.849801	-1.29415	-0.685208	0.34098	-0.994008	-0.2826	0.197036	3.94223	down	AGTAGTGCTTTCTACTTTA		0	MIMAT0000433
hsa-miR-762	15	25.7026	17.7693	36.5317	15.4162	29.1689	35.9852	35.9358	38.7919	27.4072	32.9294	24.408	14.9668	41.3363	32.26	23.2658	0.109428	0.57059	0.507475	0.372546	0.298022	0.684606	-0.00106049	0.535762	0.278131	0.782968	0.63677	0.371474	0.250113	0.526787	0.245402	0.0385976	1.73125	down	GAGCTACAGTGCTTC	chr5	0	MIMAT0000435	148808548
hsa-miR-328-5p	15	25.7017	8.32749	57.21	20.104	21.2836	36.9383	57.5272	71.876	41.5085	56.4947	12.8628	7.50105	107.962	33.3338	47.2197	0.109374	-0.522843	1.15459	0.755581	-0.156662	0.72232	0.677762	1.42552	0.876982	1.56171	-0.287386	-0.625124	1.63515	0.574029	1.26658	0.0753158	3.71611	down	ACCAGAGATGCAGCACT	chr5	0	MIMAT0004599	148808513
hsa-miR-664b-3p	15	25.4172	15.6109	25.7104	13.7388	18.2061	13.7674	24.9649	17.1898	20.087	13.1142	19.2467	18.3174	30.153	15.9292	9.71438	0.0933161	0.383756	0.000678539	0.206349	-0.381981	-0.701541	-0.526578	-0.638444	-0.170163	-0.545281	0.294029	0.662927	-0.204992	-0.491282	-1.01461	0.46949	1.35382	down	AGTACATCATCTATACTGTA	chr17	0	MIMAT0000436	27188621
hsa-miR-574-3p	15	25.2672	9.58781	18.5284	8.83025	24.3104	10.297	37.098	21.4361	22.8699	15.4125	12.914	10.5273	35.042	20.5808	20.7851	0.0847778	-0.319523	-0.471937	-0.431377	0.0351667	-1.12058	0.0448594	-0.319954	0.0170259	-0.312303	-0.281646	-0.136155	0.0117898	-0.121658	0.0827427	0.203328	3.39106	down	CTTACAGTATATGATGATATCC	chr17	0	MIMAT0004600	27188586
hsa-miR-154-5p	15	24.6125	8.73674	20.0833	8.64691	26.1514	13.6572	37.3897	19.4337	25.3031	12.2324	12.7962	12.1171	50.8307	18.6837	18.3082	0.0469012	-0.453629	-0.355676	-0.461647	0.140482	-0.713136	0.0561576	-0.461433	0.162889	-0.645701	-0.294864	0.0667565	0.548404	-0.261176	-0.10032	0.0766913	6.33624	down	AGAACAGTATTTCCAGGAATC	chr5	0	MIMAT0004601	148810264
hsa-miR-6879-5p	15	24.5911	17.4078	24.7559	15.7532	23.0024	30.0855	26.4307	19.8616	21.167	13.0142	19.653	14.7058	27.0525	26.8918	13.2014	0.0456481	0.540934	-0.0539012	0.403743	-0.0446229	0.426271	-0.444268	-0.43001	-0.0946102	-0.556327	0.324168	0.346091	-0.361533	0.264208	-0.572117	0.0250008	1.68326	down	AGGGATTCCTGGGAAAAC	chr5	0	MIMAT0000437	148810230
hsa-miR-1268a	15	24.4379	16.1813	33.6622	14.7514	29.5876	49.2209	39.4425	34.2536	29.0414	30.4116	77.2666	50.2675	34.755	22.3935	24.2391	0.0366302	0.435531	0.389456	0.308949	0.318587	1.13647	0.133269	0.356262	0.361687	0.668212	2.29926	2.11934	-7.48634e-05	0.000124455	0.30453	0.0646799	1.48526	up	TTTTCCATTTGCTTATTTTGC		0	MIMAT0026638
hsa-miR-151b	15	24.4094	7.41801	25.8464	6.31295	23.8067	11.7351	30.8447	14.9814	23.6134	15.3197	9.83272	9.91729	34.0974	19.7742	19.532	0.0349493	-0.689692	0.00828791	-0.915517	0.0049634	-0.931967	-0.221462	-0.836822	0.063179	-0.32102	-0.674922	-0.222271	-0.0276341	-0.17934	-0.00696897	0.0646799	1.48526	up	CAGCGAAACAGGCA	chrX	0	MIMAT0006789	63005914
hsa-miR-1268b	15	24.3661	17.6279	43.7771	28.3585	25.3632	57.6775	52.3058	78.069	30.9949	49.8939	29.5984	22.2309	92.6974	31.0897	26.1583	0.0323873	0.559068	0.768503	1.25188	0.0963297	1.36521	0.540489	1.54476	0.455607	1.38245	0.914934	0.942277	1.41523	0.473478	0.414463	0.0646799	1.48526	up	GGAGCCCGCGC		0	MIMAT0007347
hsa-miR-6780b-5p	15	24.2956	19.6134	28.3256	15.1404	24.5949	35.5474	22.8473	28.3487	17.8278	15.9648	30.1887	11.7754	27.6516	40.7145	12.5333	0.0282068	0.713043	0.140433	0.346504	0.0519524	0.666947	-0.654459	0.0832887	-0.342294	-0.261516	0.943423	0.0254893	-0.329933	0.862585	-0.647037	0.0646799	1.48526	up	CTGAAGAACTGAATTTCAGAGG	chr5	0	MIMAT0004608	159912416
hsa-miR-874-3p	15	24.2222	14.4731	25.5899	14.1045	18.2045	20.0282	29.0105	24.4531	24.5574	19.1295	16.812	13.4711	32.3989	25.5924	21.8026	0.0238419	0.274575	-0.00609875	0.244251	-0.382109	-0.160766	-0.309907	-0.129976	0.119734	-0.000610352	0.0989101	0.219581	-0.10135	0.192758	0.151694	0.260034	3.43319	down	AACCCATGGAATTCAGTTC	chr5	0	MIMAT0000449	159912383
hsa-miR-149-5p	15	23.8255	12.6794	16.8655	7.9444	18.7927	16.911	33.9586	22.9228	28.1704	18.418	16.7653	18.1383	28.4434	23.1418	21.6792	1.95503e-05	0.0836933	-0.607594	-0.583893	-0.336234	-0.404838	-0.082706	-0.223207	0.317758	-0.0552959	0.0948975	0.648751	-0.289199	0.0475435	0.143505	0.0646799	1.48526	up	CCAGAACTGAGTCCAC		0	MIMAT0004766
hsa-miR-6724-5p	15	23.8223	17.8728	32.6467	20.319	24.4174	44.5751	33.7715	49.4622	19.8577	24.9663	22.4343	14.3719	46.0681	27.5196	19.7874	-0.000175476	0.578969	0.345264	0.770928	0.0415025	0.993441	-0.0906758	0.886332	-0.186724	0.383574	0.515122	0.312963	0.406473	0.297502	0.011776	0.134576	4.47485	down	AGCCTATGGAATTCAGTTC	chr10	0	MIMAT0002809	104186271
hsa-miR-195-5p	15	23.1705	4.25721	24.758	3.71532	20.5465	16.3106	90.049	45.4417	34.983	30.7315	7.3307	27.0205	20.8485	23.4393	28.8636	-0.0402012	-1.49082	-0.0537791	-1.68034	-0.207516	-0.45699	1.32423	0.764023	0.63023	0.683308	-1.09856	1.22377	-0.737351	0.0659714	0.556447	0.0646799	1.48526	up	CGGGGTGCACGG		0	MIMAT0007348
hsa-miR-483-3p	15	22.6762	8.02856	23.6872	10.1728	28.5547	11.5856	35.212	20.9376	21.2754	25.0602	11.5941	9.60307	34.9283	21.0221	19.828	-0.0713062	-0.575583	-0.117565	-0.227186	0.267321	-0.950469	-0.0304146	-0.3539	-0.0872374	0.38899	-0.437194	-0.268721	0.00710201	-0.0910506	0.0147347	0.0646799	1.48526	up	ACACCTGGCTCCACA		0	MIMAT0007349
hsa-miR-4306	15	22.557	10.9483	32.2615	6.97204	24.1668	16.4022	31.461	27.9549	14.6694	10.7303	14.8717	10.3826	43.6795	17.9863	18.2596	-0.0789113	-0.128095	0.32814	-0.772251	0.0266213	-0.448908	-0.192918	0.063107	-0.623617	-0.834715	-0.0780134	-0.156121	0.329661	-0.316062	-0.104148	0.0646799	1.48526	up	GCAGAAGCATTTCCACAC	chr9	0	MIMAT0000251	123007322
hsa-miR-378a-3p	15	22.2504	13.8571	11.7428	9.80507	17.2913	19.7184	48.217	41.3471	31.0674	21.7694	15.0743	15.6589	24.2771	16.7962	12.0454	-0.0986567	0.211832	-1.1299	-0.280303	-0.456364	-0.183257	0.423059	0.627791	0.45898	0.185895	-0.0584908	0.436698	-0.517698	-0.414819	-0.704319	0.0646799	1.48526	up	TAGCAGAAGCATTTCCGC		0	MIMAT0004928
hsa-miR-218-5p	15	21.9094	5.45255	12.8229	7.61947	17.5595	8.77224	35.0503	14.3013	13.4254	6.59128	8.34315	4.63565	50.3224	12.7798	12.431	-0.120936	-1.13379	-1.00295	-0.644141	-0.434158	-1.35178	-0.0370555	-0.903844	-0.751462	-1.53778	-0.911921	-1.31945	0.533906	-0.809089	-0.658862	0.0403625	1.41057	down	ACAAAGTTCTGTAGTGCACT	chr7	0	MIMAT0000243	25989603
hsa-miR-6893-5p	15	21.7308	15.7487	25.0708	13.1177	24.6918	23.6797	25.4493	22.1564	17.2321	15.3713	28.5569	10.1037	23.0661	34.66	18.1351	-0.132747	0.396432	-0.0356655	0.139616	0.0576248	0.0808535	-0.498857	-0.27227	-0.391322	-0.316172	0.863255	-0.195411	-0.591521	0.630314	-0.114023	0.0646799	1.48526	up	AGTCGGAGTGTCTCAG	chr7	0	MIMAT0004549	25989565
hsa-miR-382-5p	15	21.6466	7.50236	13.7497	7.58207	23.9852	9.73741	29.1853	14.0789	16.2916	8.64157	8.69715	5.85029	27.0124	12.05	9.17533	-0.138349	-0.67338	-0.902273	-0.65124	0.015738	-1.20119	-0.301239	-0.926459	-0.472297	-1.14704	-0.85197	-0.983709	-0.363675	-0.893925	-1.09697	0.00691328	1.52779	down	ACAAAGTTCTGTGATGCAC	chr12	0	MIMAT0000759	54731066
hsa-miR-543	15	20.9055	6.53264	7.8946	3.05934	13.4846	4.09172	27.8499	14.8898	21.7525	11.1254	7.25799	8.82165	22.3457	12.4095	9.82988	-0.188605	-0.873058	-1.70274	-1.96061	-0.815095	-2.45202	-0.368808	-0.845672	-0.0552406	-0.782545	-1.11294	-0.391169	-0.637301	-0.85151	-0.997561	0.0646799	1.48526	up	GCCTGAGTGTATAACAGAA	chr12	0	MIMAT0004699	54731028
hsa-miR-4721	15	20.8834	18.1358	26.5674	15.1208	25.9892	20.6586	29.4316	30.3529	12.8005	11.4775	37.2245	9.96186	17.7896	37.5559	13.0904	-0.190133	0.600046	0.0479836	0.344634	0.131505	-0.116055	-0.289116	0.18184	-0.820225	-0.737596	1.24567	-0.215802	-0.966261	0.746081	-0.584301	0.0646799	1.48526	up	GCACAGCCCCCGT	chr2	0	MIMAT0004609	241395482
hsa-miR-299-5p	15	20.6453	5.73581	13.01	6.64287	16.498	9.02904	40.0797	19.5589	16.5497	9.0836	6.71544	5.9245	34.9124	14.1313	16.0128	-0.206673	-1.06073	-0.982054	-0.842025	-0.524116	-1.31015	0.15639	-0.452166	-0.449618	-1.07507	-1.22503	-0.965524	0.00644493	-0.664061	-0.293584	0.642271	1.06803	down	GGGAGTGAAGACACGGAG	chr2	0	MIMAT0000450	241395438
hsa-miR-6740-5p	15	20.406	13.0208	20.5242	11.8967	20.6739	20.5517	21.2569	18.6968	16.3359	13.3314	17.986	10.9752	21.408	25.4008	15.3038	-0.223497	0.122025	-0.324347	-0.0013392	-0.198596	-0.123539	-0.758551	-0.517204	-0.468376	-0.521585	0.196291	-0.0760431	-0.699143	0.181916	-0.358915	0.955863	1.04098	up	CTGTCCCCCAGGC	chr19	0	MIMAT0004610	50004113
hsa-miR-363-3p	15	20.3259	8.86985	15.0622	9.26651	12.5921	9.5365	31.9063	22.2919	9.66662	9.05207	7.79308	10.2835	32.0847	11.0737	11.1458	-0.229168	-0.431815	-0.770745	-0.361805	-0.913887	-1.23127	-0.172641	-0.263473	-1.22534	-1.08009	-1.01032	-0.169958	-0.11541	-1.01583	-0.816308	0.812105	1.08782	up	CACTGGTACAAGGGTTGG	chr19	0	MIMAT0000451	50004078
hsa-miR-379-5p	15	20.3127	9.00645	16.004	6.16111	19.8468	9.74561	33.3776	18.3741	15.8709	8.28716	10.2651	5.94191	31.4356	18.3141	10.8023	-0.230109	-0.409766	-0.68324	-0.950641	-0.257499	-1.19997	-0.107603	-0.542317	-0.510038	-1.20746	-0.612832	-0.96129	-0.144897	-0.290001	-0.861468	0.153327	1.19033	down	CCTCAAGGAGCTTCAGT	chr8	0	MIMAT0000757	141742729
hsa-miR-193a-3p	15	20.0184	9.76133	37.3414	8.11902	54.9431	13.2481	37.3292	20.6731	13.7873	35.9931	15.3552	11.0636	46.9256	18.4702	18.6172	-0.251164	-0.293647	0.539103	-0.552526	1.21153	-0.757008	0.0538211	-0.372238	-0.713084	0.911311	-0.0318584	-0.0644627	0.433079	-0.277758	-0.0761695	0.0886221	1.24501	down	ACTAGACTGTGAGCTCC	chr8	0	MIMAT0004697	141742693
hsa-miR-654-3p	15	19.6181	4.66375	12.9974	4.65069	16.3917	7.86211	29.5	12.4678	15.6275	7.42646	6.1249	5.93773	25.8698	10.1432	12.7532	-0.2803	-1.35923	-0.983451	-1.35639	-0.533441	-1.50981	-0.285767	-1.10179	-0.532335	-1.36566	-1.35783	-0.962306	-0.426025	-1.14245	-0.621946	0.000411326	1.64375	down	AGACTGTGAGCTCCTC		0	MIMAT0010214
hsa-miR-299-3p	15	19.4614	7.02401	14.6993	7.18017	17.4976	9.69326	32.1072	21.3563	14.0717	7.95613	9.39976	5.84146	28.7232	16.8315	14.2315	-0.291871	-0.768429	-0.805928	-0.729813	-0.439253	-1.20774	-0.163586	-0.325331	-0.683631	-1.26627	-0.739889	-0.985888	-0.275079	-0.411798	-0.46372	0.003583	1.67191	down	CCAAGTTCTGTCATGC	chr17	0	MIMAT0000438	46114600
hsa-miR-4270	15	19.3961	16.0079	40.5255	19.2357	30.5116	52.4817	55.6898	76.0183	30.9787	50.4614	21.8636	15.7164	73.8026	32.0254	30.1662	-0.296724	0.419988	0.657156	0.691883	0.362951	1.22902	0.63093	1.50635	0.454853	1.39877	0.477946	0.441986	1.08638	0.516259	0.620127	0.0646799	1.48526	up	AGTCGGAGTGTATCACA		0	MIMAT0026479
hsa-miR-6891-5p	15	19.3092	13.0041	24.7144	13.1601	20.6191	27.2876	31.7532	34.4781	20.1214	24.5675	14.7198	11.5692	36.4124	21.5845	18.9464	-0.303202	0.120171	-0.0563202	0.144273	-0.202426	0.285446	-0.17958	0.365686	-0.167692	0.360341	-0.0928278	2.38419e-07	0.0671344	-0.0529594	-0.0508842	0.0646799	1.48526	up	GATCACTTTTGTGACTATGC	chr2	0	MIMAT0000439	220158907
hsa-miR-455-5p	15	19.1761	8.52579	16.0367	7.62611	20.4291	8.47969	31.3618	15.0343	20.5572	22.1213	5.42626	13.4603	25.4546	12.9764	16.6236	-0.313181	-0.488891	-0.6803	-0.642884	-0.215783	-1.40071	-0.197475	-0.831735	-0.136784	0.209029	-1.53255	0.218424	-0.44937	-0.787063	-0.239577	0.0646799	1.48526	up	AGCTGCAACATCACAAA		0	MIMAT0026480
hsa-miR-1587	15	19.0506	15.3333	36.6684	26.9856	20.6325	56.3446	23.6672	46.0603	11.3057	22.3994	24.0105	10.3355	29.7241	22.7021	14.4977	-0.322652	0.357872	0.512864	1.18029	-0.201488	1.33148	-0.603593	0.78353	-0.999374	0.227052	0.61308	-0.162681	-0.225662	0.0198679	-0.436982	0.0646799	1.48526	up	ACAACTGTAACTAGACGG	chr1	0	MIMAT0007399	236016360
hsa-miR-642b-3p	15	18.981	11.7701	23.0552	11.5785	25.7343	24.0905	36.5379	23.2319	23.0921	24.419	15.4931	11.5692	19.6425	18.6031	21.4908	-0.327935	-0.0236733	-0.156581	-0.0404599	0.117285	0.105667	0.0229115	-0.203887	0.0309753	0.351595	-0.0189626	-2.38419e-06	-0.823318	-0.267412	0.130913	0.0646799	1.48526	up	AGAAAACTGACTAATTACAGC		0	MIMAT0026765
hsa-miR-6752-5p	15	18.945	11.699	37.853	19.767	20.6127	49.5833	37.0296	61.2136	24.0582	39.3444	13.7502	8.10522	69.9754	24.4668	26.8294	-0.330669	-0.0324063	0.558734	0.731192	-0.202877	1.14706	0.0421967	1.19386	0.0901046	1.03975	-0.19113	-0.513366	1.00955	0.127867	0.451008	0.0646799	1.48526	up	AGGAACAGCAGCAGC		0	MIMAT0007400
hsa-miR-6858-5p	15	18.861	5.52977	33.182	13.9291	12.4517	35.1504	37.2239	52.0638	20.2635	37.7857	8.36971	3.61124	72.2287	21.2891	35.9141	-0.33708	-1.11351	0.368729	0.2262	-0.930069	0.650745	0.0497465	0.960287	-0.157538	0.981432	-0.907335	-1.67972	1.05528	-0.0728431	0.871745	0.189121	2.52562	up	GGGCATCTGGGACG		0	MIMAT0007401
hsa-miR-192-5p	15	18.8406	7.75649	12.9765	6.12502	13.2627	10.8012	29.0258	21.2928	24.3021	15.3568	7.71079	10.7359	32.8997	13.5639	15.0223	-0.338645	-0.625321	-0.985774	-0.959117	-0.839038	-1.0516	-0.309146	-0.329628	0.104654	-0.317527	-1.02563	-0.10785	-0.0792217	-0.72319	-0.385699	0.0884903	1.28521	down	AATAGGTCAACCGTGTATGA	chr14	0	MIMAT0000453	101526145
hsa-miR-6812-5p	15	18.8315	6.46813	25.7402	10.5909	12.1976	23.4358	28.2265	34.8364	17.4905	29.3268	10.5274	5.32478	41.8279	23.7429	33.8776	-0.339338	-0.887376	0.00234985	-0.169081	-0.95981	0.0659165	-0.349432	0.380602	-0.369855	0.615811	-0.576435	-1.1195	0.26717	0.084538	0.787526	0.00092367	1.47147	down	CGAAGGCAACACGGATAAC	chr14	0	MIMAT0000452	101526110
hsa-miR-154-3p	15	18.1641	6.7967	13.1277	6.62669	14.8883	11.3958	34.7518	14.9141	20.7994	13.2271	6.79659	10.0898	40.9244	11.2131	14.0726	-0.391397	-0.81589	-0.969056	-0.845543	-0.672228	-0.974291	-0.0493946	-0.843316	-0.119882	-0.532911	-1.2077	-0.197391	0.235666	-0.997779	-0.479919	0.0646799	1.48526	up	TGTTAATGCTAATATGTAGGAG	chr21	0	MIMAT0004658	26946335
hsa-miR-362-5p	15	18.1184	7.43918	13.9927	7.81159	15.1936	10.7947	27.25	17.8235	17.4348	10.2488	10.3855	8.59209	20.4629	14.9691	13.9962	-0.395034	-0.685581	-0.876995	-0.608215	-0.642939	-1.05247	-0.400225	-0.58621	-0.374452	-0.900949	-0.596013	-0.429208	-0.764282	-0.580968	-0.487767	0.629336	1.51509	up	ACCCCTATCACGATTAG	chr21	0	MIMAT0000646	26946302
hsa-miR-590-5p	15	18.0519	10.2002	20.6092	9.53115	15.7503	20.5607	26.3995	18.8334	23.8122	16.3156	9.45727	12.9727	30.8444	17.1525	24.5571	-0.400337	-0.230205	-0.318382	-0.321181	-0.591031	-0.122907	-0.445972	-0.506702	0.0752797	-0.230158	-0.731089	0.165191	-0.172285	-0.384541	0.323334	0.0106207	2.1419	up	CCCAACCCAGCCC		0	MIMAT0019077
hsa-miR-572	15	18.0261	11.5396	49.973	24.1162	22.1178	45.0239	56.2069	75.761	34.8666	41.1705	16.3064	9.19115	72.3792	21.3122	19.2275	-0.402401	-0.0522032	0.959475	1.0181	-0.101199	1.00789	0.644266	1.50146	0.625422	1.1052	0.0548537	-0.331972	1.05828	-0.0712786	-0.0296354	0.0646799	1.48526	up	TGAGGCAGCACAATATGGC	chr13	0	MIMAT0004488	50623326
hsa-miR-378i	15	17.6202	9.83152	9.45665	6.47375	13.5942	13.7165	37.3979	26.742	17.9388	13.3269	11.0614	11.2305	17.71	11.9251	8.26023	-0.435256	-0.28331	-1.44227	-0.87923	-0.80342	-0.706881	0.0564747	-0.000884056	-0.333342	-0.522072	-0.505055	-0.0428669	-0.972732	-0.908958	-1.24855	0.153862	1.23126	down	CACAAACCATTATGTGCTGCT	chr13	0	MIMAT0000068	50623289
hsa-miR-452-5p	15	17.333	5.94566	12.9682	5.50967	12.229	10.1231	24.4396	13.4389	17.0183	10.5268	8.09214	7.2041	31.6004	11.1354	12.8192	-0.458967	-1.00889	-0.986693	-1.11187	-0.956097	-1.14515	-0.557264	-0.993578	-0.409338	-0.862348	-0.955991	-0.683399	-0.137352	-1.00781	-0.614498	0.0646799	1.48526	up	TAGAGCAGCAAATAATGATTCG	chr3	0	MIMAT0004586	160122434
hsa-miR-28-5p	15	17.2795	6.22809	12.5062	3.29993	13.6802	9.22989	22.5945	14.3071	14.2674	11.0075	6.49217	9.34947	18.8908	11.2432	13.6624	-0.463425	-0.941935	-1.03903	-1.8514	-0.794318	-1.27841	-0.670513	-0.903262	-0.663704	-0.797918	-1.27381	-0.307333	-0.879611	-0.993909	-0.522595	0.840302	1.03024	down	TGTAAACCATGATGTGCTGC	chr3	0	MIMAT0000417	160122398
hsa-miR-8063	15	17.022	12.3189	29.1831	13.7119	19.9079	34.9614	33.33	46.584	19.3189	32.6852	18.8772	7.57111	53.8295	22.7571	19.7049	-0.485085	0.0420759	0.18346	0.203524	-0.253066	0.642965	-0.109661	0.79984	-0.226412	0.772229	0.266056	-0.611712	0.631102	0.0233593	0.00574589	0.0646799	1.48526	up	TCAGCAGCACAGTTA	chr13	0	MIMAT0004489	50623185
hsa-miR-1227-5p	15	16.2435	12.556	46.2189	22.6853	22.8122	42.4057	67.4281	85.4201	27.2713	39.1056	15.8701	8.24263	68.7252	21.0063	19.4611	-0.552621	0.0695784	0.846809	0.929852	-0.0566015	0.921461	0.906868	1.67458	0.270959	1.03097	0.0157254	-0.489112	0.983543	-0.092133	-0.0122108	0.860825	1.13304	down	TAAAGCAGCACAGTAATATTGG	chr3	0	MIMAT0004518	160122586
hsa-miR-6124	15	16.1841	13.0846	24.626	14.6756	19.3802	30.9637	25.7686	35.8513	14.5131	21.5488	20.0236	9.13997	33.6594	29.2273	14.0979	-0.557913	0.129076	-0.0614891	0.301518	-0.29182	0.467779	-0.480867	0.422031	-0.639073	0.171201	0.351115	-0.340028	-0.0462861	0.384359	-0.477325	0.544325	1.11144	down	CGCCAATATTTACGTGCTG	chr3	0	MIMAT0000069	160122545
hsa-miR-520f-5p	15	16.1453	10.4772	16.6591	8.60006	13.7246	12.2078	18.2181	12.5433	11.5628	6.83179	12.4806	8.27307	16.92	15.5926	14.7974	-0.561373	-0.191547	-0.625361	-0.469485	-0.789643	-0.874998	-0.981113	-1.09308	-0.966932	-1.48607	-0.330894	-0.483794	-1.03857	-0.522094	-0.407462	0.253057	1.12222	down	CTACAAGTGCCTTCAC	chr13	0	MIMAT0000071	92002916
hsa-miR-1249-3p	15	16.0641	11.0683	21.2835	10.4574	17.4884	22.4028	23.6146	29.8896	14.543	20.5116	14.2559	10.5911	24.586	15.288	17.5561	-0.56865	-0.112366	-0.271937	-0.187374	-0.440012	0.000881672	-0.606803	0.15965	-0.636096	0.100032	-0.139026	-0.127435	-0.499459	-0.550557	-0.16083	0.510981	1.0606	up	CTACCTGCACTGTAAGC	chr13	0	MIMAT0000070	92002878
hsa-miR-6807-5p	15	15.7364	3.38889	9.34325	4.63819	12.2936	9.86925	11.9067	4.4734	0.1	0.1	9.38419	0.1	9.99816	10.3623	0.1	-0.598382	-1.81991	-1.45968	-1.36027	-0.948495	-1.18179	-1.59471	-2.58055	-7.82028	-7.58026	-0.742281	-6.85414	-1.79756	-1.11162	-7.61666	0.838531	1.1756	down	GGTACAGTCAACGGTCA	chr9	0	MIMAT0004558	127454803
hsa-miR-4713-3p	15	15.6281	11.2295	14.7309	9.36812	15.2509	14.0279	14.2612	9.11403	14.559	6.60454	13.4678	8.98297	14.452	17.717	7.8749	-0.608342	-0.0914998	-0.802825	-0.346071	-0.637517	-0.674494	-1.33438	-1.55383	-0.634512	-1.53488	-0.221075	-0.365024	-1.26603	-0.337821	-1.31747	0.0915243	4.54069	down	GGTACAATCAACGGTCGA	chr1	0	MIMAT0000270	198828257
hsa-miR-7107-5p	15	15.5704	13.2734	31.2485	16.3489	30.8325	41.5156	32.9177	54.6746	14.2437	31.1785	17.8707	11.5547	40.471	23.2577	19.6371	-0.61368	0.149744	0.282114	0.457293	0.378043	0.890856	-0.127621	1.03088	-0.666104	0.704143	0.187015	-0.00181437	0.219592	0.054749	0.000775337	0.101671	1.18282	down	ACTCACCGACAGCGT	chr1	0	MIMAT0000256	198828218
hsa-miR-4428	15	15.5391	14.8021	18.5995	9.17274	22.3546	12.1569	12.9398	10.2854	6.88423	8.92136	37.511	5.36365	10.2291	41.8051	10.4981	-0.616585	0.307007	-0.466409	-0.376478	-0.0858369	-0.881022	-1.47467	-1.3794	-1.71506	-1.10107	1.25673	-1.109	-1.76462	0.900722	-0.902678	0.0646799	1.48526	up	TGCATTCATTGATCAGTGA		0	MIMAT0031893
hsa-miR-450a-5p	15	15.4811	4.21731	8.8024	4.38977	12.0195	6.37108	24.4002	8.34781	12.3509	8.33792	2.65929	7.34602	23.6897	8.61825	10.9896	-0.62198	-1.5044	-1.5457	-1.43969	-0.981027	-1.81319	-0.559587	-1.68052	-0.871809	-1.19865	-2.56147	-0.655254	-0.553036	-1.37749	-0.83667	0.0646799	1.48526	up	TTGCATTCATTGTTCAGTG		0	MIMAT0022692
hsa-miR-6727-5p	15	15.4173	10.5763	31.962	18.9835	15.5421	57.7427	27.5988	44.7383	16.2635	29.6902	11.0479	6.58947	33.064	18.4032	17.5224	-0.627938	-0.17796	0.314684	0.672843	-0.610228	1.36684	-0.381876	0.741517	-0.474789	0.633579	-0.506808	-0.812055	-0.0720344	-0.282999	-0.163604	0.196776	1.13357	down	ACCCACCGACAGCA	chr1	0	MIMAT0000257	198828059
hsa-miR-4463	15	15.2038	9.56648	25.2941	11.319	16.49	24.9008	23.5198	28.0644	16.7918	17.5378	13.6157	7.58387	34.757	16.4337	13.3492	-0.648056	-0.322736	-0.0228724	-0.0731544	-0.524819	0.153395	-0.612607	0.068747	-0.428667	-0.125938	-0.205319	-0.609283	8.10623e-06	-0.446304	-0.556056	0.0646799	1.48526	up	GTCCACTCAACGGTCG	chr19	0	MIMAT0004559	13985584
hsa-miR-130b-3p	15	14.6312	10.3158	15.2295	7.91842	34.2474	35.1102	22.2289	14.875	15.5646	16.4561	10.2038	9.53961	19.9784	11.0994	12.6671	-0.703443	-0.213942	-0.754805	-0.588619	0.529587	0.649091	-0.694047	-0.8471	-0.538152	-0.217789	-0.621479	-0.278287	-0.798852	-1.01248	-0.631716	0.0337053	1.48726	down	ACTCACCGACAGGTTGAAT	chr19	0	MIMAT0000258	13985543
hsa-miR-194-5p	15	14.5571	5.99047	10.7401	2.65439	9.72584	4.38245	21.3403	15.0544	16.3917	9.95624	7.88085	7.26092	23.3249	12.204	8.90417	-0.710767	-0.998055	-1.25866	-2.16545	-1.28651	-2.35299	-0.752902	-0.829813	-0.463463	-0.942736	-0.994162	-0.672065	-0.575425	-0.875598	-1.14025	0.0646799	1.48526	up	GTGACATTCATCCCCC		0	MIMAT0026608
hsa-miR-34b-5p	15	14.5058	7.81875	9.32874	3.992	15.4265	8.28889	20.7687	12.1215	18.584	10.1118	6.61772	9.95066	22.329	18.6265	15.081	-0.715862	-0.613786	-1.46192	-1.57672	-0.620999	-1.43355	-0.792073	-1.14243	-0.282365	-0.920364	-1.24618	-0.217425	-0.638377	-0.265602	-0.380073	0.00931927	7.50183	down	ACCCACCGACAACAATG	chr19	0	MIMAT0002821	13985731
hsa-miR-6791-5p	15	14.4861	10.3384	16.9891	8.93622	19.3064	23.0039	22.7832	27.0438	12.3269	19.2179	14.3063	7.45735	30.6699	17.7299	16.3473	-0.717817	-0.210789	-0.597062	-0.414167	-0.297326	0.0390811	-0.658512	0.0153041	-0.874616	0.00604153	-0.13393	-0.633554	-0.180472	-0.336774	-0.263757	0.0646799	1.48526	up	TAGTTGGCAAGTCTAGAACC	chr7	0	MIMAT0000260	129410309
hsa-miR-5194	15	14.4466	3.60106	8.20443	4.42864	10.1975	9.6571	17.1913	6.46408	1.95919	0.1	10.4939	0.1	7.20189	9.51921	0.1	-0.721757	-1.7323	-1.6472	-1.42697	-1.21819	-1.21314	-1.0648	-2.04948	-3.52809	-7.58026	-0.581037	-6.85414	-2.27085	-1.23404	-7.61666	0.0646799	1.48526	up	AGTGTGAGTTCTACCAT	chr7	0	MIMAT0000259	129410268
hsa-miR-520b	15	13.9246	7.93065	12.7463	6.13529	10.3496	9.92339	16.7068	5.84756	9.86038	4.93058	4.93847	6.22696	8.99452	9.55936	10.6728	-0.774854	-0.593285	-1.01159	-0.9567	-1.19683	-1.17389	-1.10605	-2.19409	-1.19671	-1.95658	-1.66845	-0.893689	-1.95018	-1.22797	-0.878864	0.513535	1.64235	down	GGAGAGGAGGGCAC		0	MIMAT0006765
hsa-miR-210-3p	15	13.7391	24.6583	37.1776	29.6619	31.4392	34.6454	20.7681	21.5413	25.8287	29.9338	16.1644	7.79657	33.3374	16.8007	39.6879	-0.7942	1.04327	0.53276	1.31671	0.406158	0.629867	-0.792115	-0.312888	0.19255	0.645367	0.0422323	-0.569377	-0.060154	-0.414441	1.01589	0.0646799	1.48526	up	ATTCAATCTACTGCCTCA		0	MIMAT0006767
hsa-miR-1185-1-3p	15	13.7004	7.88123	10.9667	7.9293	13.1736	14.7175	21.6145	19.8386	12.6635	12.4715	6.44641	6.9549	22.0196	10.9958	11.5909	-0.798268	-0.602303	-1.22855	-0.586638	-0.848753	-0.605262	-0.734483	-0.43168	-0.83575	-0.617776	-1.28402	-0.734187	-0.658506	-1.02601	-0.759813	0.0646799	1.48526	up	TTATGGCCCTTCGGT	chr7	0	MIMAT0004560	129414831
hsa-miR-6756-5p	15	13.6988	7.86491	17.0173	7.43531	14.6696	19.4921	19.3256	20.8163	14.0086	14.0832	12.6326	6.6459	24.5864	17.254	14.3956	-0.798443	-0.605294	-0.594668	-0.679438	-0.693581	-0.199906	-0.895972	-0.36228	-0.690116	-0.442435	-0.313433	-0.799752	-0.499435	-0.376024	-0.447174	0.599151	1.55922	down	AGTGAATTCTACCAGTGCCA	chr7	0	MIMAT0000261	129414792
hsa-miR-4788	15	13.6554	12.6317	37.4516	18.0493	29.9589	86.7845	42.3431	46.895	26.7538	33.5561	14.6591	9.09191	22.0746	19.9652	13.516	-0.803014	0.0782556	0.543354	0.600039	0.336578	1.95464	0.235645	0.80944	0.24332	0.810166	-0.0987902	-0.347634	-0.654908	-0.165473	-0.538138	0.670439	1.11621	up	ACCCTTATCAGTTCTCCGTCCA		0	MIMAT0000454
hsa-miR-196b-5p	15	13.3021	5.58744	7.98697	3.27863	11.4305	8.17998	25.5503	13.2762	11.0382	8.56008	3.33791	9.50473	16.8432	8.09452	7.43715	-0.84083	-1.09854	-1.68595	-1.86074	-1.05352	-1.45263	-0.493144	-1.01115	-1.03392	-1.16071	-2.23357	-0.283571	-1.04513	-1.46794	-1.39998	0.0646799	1.48526	up	GACCAGAGGAAAGCCAG	chr22	0	MIMAT0004611	20020717
hsa-miR-152-3p	15	13.0524	3.20824	8.71059	3.53614	14.5678	5.52706	20.5492	8.05542	9.09608	6.49126	3.73675	3.92792	30.0416	8.01692	7.20362	-0.868173	-1.89894	-1.56083	-1.75166	-0.703624	-2.01821	-0.8074	-1.73196	-1.31311	-1.55984	-2.07073	-1.55845	-0.210334	-1.48184	-1.44601	0.694953	1.06872	down	TCAGGAACTGCCTTTCT	chr22	0	MIMAT0000455	20020682
hsa-miR-3679-5p	15	12.7178	8.80488	18.0657	10.5294	14.3391	23.2843	18.5447	21.2463	9.46212	16.7776	13.4001	6.91527	21.7373	18.6047	15.3218	-0.905636	-0.442421	-0.508422	-0.177481	-0.726452	0.0565605	-0.955472	-0.332781	-1.25619	-0.189873	-0.228337	-0.742431	-0.677124	-0.26729	-0.357217	0.0646799	1.48526	up	CCCAAAAAATTCACCTTTGGGC	chr1	0	MIMAT0004612	71533388
hsa-miR-1233-5p	15	12.6746	10.3576	8.36005	6.74878	10.7294	12.0578	21.4841	9.2746	14.2739	7.09468	8.41452	8.19142	17.1894	13.1395	7.58073	-0.91055	-0.208111	-1.62009	-0.819205	-1.14483	-0.892827	-0.743213	-1.52864	-0.66304	-1.4316	-0.899632	-0.498103	-1.01578	-0.769046	-1.3724	0.00156704	1.87641	down	AGCCCAAAAGGAGAATTCTTT	chr1	0	MIMAT0000456	71533349
hsa-miR-6132	15	12.6219	9.98426	16.1377	9.782	15.1478	11.6452	10.315	10.2224	7.84055	7.34863	17.6609	6.4796	10.6036	17.5877	9.11285	-0.916557	-0.261069	-0.671235	-0.283702	-0.647302	-0.943061	-1.80174	-1.38826	-1.5274	-1.38086	0.169972	-0.836312	-1.71274	-0.348391	-1.10683	0.0646799	1.48526	up	CCGGCTGCAACACA	chr18	0	MIMAT0000262	33484872
hsa-miR-411-5p	15	12.4186	3.80097	9.36134	2.83907	10.7494	3.65765	21.9198	10.1432	8.02767	3.28334	3.34471	2.83851	22.4469	9.47757	9.62595	-0.939988	-1.65436	-1.45689	-2.06841	-1.14216	-2.61381	-0.714246	-1.39948	-1.49337	-2.54317	-2.23063	-2.02708	-0.630777	-1.24037	-1.02781	0.0646799	1.48526	up	GCCCGGGTCCTGT	chr18	0	MIMAT0004561	33484836
hsa-miR-3663-3p	15	12.3549	10.2346	14.3418	8.00202	12.3205	19.4294	14.9395	20.2197	10.6961	9.90484	13.6563	6.56057	17.1503	17.4889	6.5814	-0.947409	-0.225343	-0.841448	-0.573467	-0.945349	-0.204554	-1.26735	-0.404234	-1.07933	-0.950203	-0.201014	-0.818396	-1.01906	-0.356519	-1.57634	0.0646799	1.48526	up	TGCAAACCCTGCATGTG		0	MIMAT0004613
hsa-miR-10a-5p	15	12.1147	5.07043	10.1955	9.16099	8.18405	6.54438	16.144	8.62198	13.8335	9.5108	3.32976	8.77385	16.9201	7.74949	12.2653	-0.975727	-1.23862	-1.33374	-0.378328	-1.53552	-1.77447	-1.15549	-1.6339	-0.708259	-1.00877	-2.23709	-0.399007	-1.03856	-1.53078	-0.678218	0.0529692	1.29251	up	CCCTCCACCATGC		0	MIMAT0000457
hsa-miR-376b-3p	15	12.0975	3.45746	12.607	3.25736	11.1471	5.2616	21.7253	7.68341	9.31175	4.61158	4.89859	4.01213	18.0499	6.72246	7.42215	-0.977779	-1.79101	-1.02744	-1.87013	-1.08974	-2.08922	-0.727107	-1.80018	-1.2793	-2.05308	-1.68015	-1.52785	-0.945303	-1.7359	-1.4029	0.0646799	1.48526	up	CCAGAAGGAGCACTTA	chr13	0	MIMAT0002891	92003059
hsa-miR-21-3p	15	12.0973	5.34957	11.2514	5.11688	10.9928	3.75796	25.5391	18.0095	8.41543	7.33562	3.16774	8.93588	14.378	6.24772	6.71072	-0.9778	-1.1613	-1.19157	-1.21857	-1.10985	-2.57478	-0.493774	-0.571238	-1.42532	-1.38342	-2.30906	-0.372607	-1.27343	-1.84156	-1.54827	0.433369	1.1488	down	CTATCTGCACTAGATGCA	chr13	0	MIMAT0000072	92003016
hsa-miR-6723-5p	15	12.0814	8.3149	25.7478	11.7332	14.5997	41.8214	32.4361	57.5738	26.976	36.4588	8.38751	6.86438	55.5971	12.381	11.7443	-0.979703	-0.525026	0.00277567	-0.0213127	-0.700469	0.901444	-0.148882	1.10542	0.255252	0.929859	-0.90427	-0.753088	0.677714	-0.85483	-0.740841	0.0646799	1.48526	up	GCCAGAAGGGGCAT	chrX	0	MIMAT0004751	133304140
hsa-miR-184	15	12.0155	6.86706	7.33026	3.56049	4.65384	6.69371	8.9813	8.92654	13.7379	8.29898	9.09391	8.70538	16.6894	13.2388	9.94147	-0.987588	-0.801032	-1.80974	-1.74176	-2.34991	-1.74192	-2.00149	-1.58382	-0.71826	-1.2054	-0.787612	-0.41031	-1.05836	-0.758184	-0.981276	0.682952	1.07054	up	CTAACTGCACTAGATGCACC	chrX	0	MIMAT0001412	133304098
hsa-miR-125a-3p	15	12.0077	9.00439	12.1918	8.6101	11.1533	14.9512	17.3559	17.208	10.5759	10.9453	9.70368	7.38368	15.1703	11.0925	11.4259	-0.988531	-0.410096	-1.07577	-0.467801	-1.08894	-0.58254	-1.05106	-0.636911	-1.09564	-0.806101	-0.693981	-0.647877	-1.19604	-1.01337	-0.7805	0.0646799	1.48526	up	CGGGGCGGAGC		0	MIMAT0026916
hsa-miR-940	15	11.9739	8.80222	13.9723	8.39918	12.0063	13.8269	18.4635	18.72	13.4532	14.9928	10.3181	8.20354	22.0331	11.9604	12.6898	-0.992595	-0.442857	-0.879108	-0.503583	-0.982611	-0.695324	-0.961805	-0.515414	-0.74848	-0.352142	-0.605413	-0.49597	-0.65762	-0.904689	-0.629138	0.0646799	1.48526	up	GACCAATCGCCGTC	chr11	0	MIMAT0007881	61582664
hsa-miR-1228-3p	15	11.9566	9.69127	14.15	8.75493	11.261	15.9364	16.1895	19.7387	11.769	14.8225	10.5141	8.00154	17.3267	12.9073	12.5773	-0.994677	-0.304039	-0.860876	-0.443736	-1.07507	-0.490471	-1.15143	-0.438966	-0.941432	-0.368624	-0.578265	-0.53194	-1.0043	-0.794768	-0.641987	0.0646799	1.48526	up	CGGTGAGCACCCG	chr19	0	MIMAT0007883	1816227
hsa-miR-4455	15	11.9059	7.46134	10.823	8.23568	10.744	14.342	9.25157	7.01078	7.44116	5.13104	8.98488	3.82002	22.2731	13.6708	6.43782	-1.00081	-0.68129	-1.24757	-0.531944	-1.14288	-0.642548	-1.95871	-1.93235	-1.60282	-1.89909	-0.805014	-1.59864	-0.641993	-0.711862	-1.60816	0.0646799	1.48526	up	CAGGGCAGGCACC	chr19	0	MIMAT0007882	1816193
hsa-miR-6829-5p	15	11.8902	9.38428	9.04207	7.68708	10.3573	12.8512	19.1206	10.2314	12.6979	9.51415	9.42723	8.47621	18.4295	12.7079	9.11623	-1.00271	-0.350478	-1.50695	-0.631396	-1.19576	-0.800889	-0.911351	-1.38699	-0.831836	-1.00826	-0.735679	-0.448798	-0.91528	-0.817232	-1.1063	0.0646799	1.48526	up	AGGAATATGTTTGATATATAG		0	MIMAT0026482
hsa-miR-487a-3p	15	11.7721	3.87654	11.9402	5.23691	12.1437	8.71058	20.2733	10.8886	12.8932	6.66029	4.06804	4.35528	20.4502	7.85772	9.86986	-1.01712	-1.62595	-1.10585	-1.18512	-0.966199	-1.36196	-0.826901	-1.29718	-0.809811	-1.52275	-1.94818	-1.40945	-0.765181	-1.51078	-0.991705	0.0646799	1.48526	up	ACCTAATATATCAAACATATCA	chr15	0	MIMAT0000458	63116170
hsa-miR-6840-3p	15	11.7183	9.10535	8.7576	6.06801	9.47274	11.792	16.1463	10.4367	10.6091	6.9895	7.49201	7.75298	16.0746	11.1729	6.06512	-1.02372	-0.39401	-1.55307	-0.972608	-1.32455	-0.924984	-1.15528	-1.35832	-1.09112	-1.45315	-1.06716	-0.577466	-1.11252	-1.00296	-1.6942	0.0646799	1.48526	up	AACCCAATATCAAACATATCA		0	MIMAT0004929
hsa-miR-3198	15	11.6205	6.50282	9.84836	5.52255	9.48081	8.04886	9.73567	5.25714	7.11756	0.1	8.7261	4.87105	11.2355	10.3721	4.07855	-1.03581	-0.879659	-1.38372	-1.1085	-1.32332	-1.47594	-1.88513	-2.34764	-1.66697	-7.58026	-0.847176	-1.24798	-1.62923	-1.11024	-2.26668	0.0478863	1.71093	up	GGGGACGAAATCCAAG	chr3	0	MIMAT0001618	49058129
hsa-miR-5006-5p	15	11.5233	8.59676	13.9722	6.78118	14.5	13.4212	16.654	16.1383	9.3175	10.4553	19.3751	5.80451	11.6883	22.4589	11.0627	-1.04793	-0.476932	-0.879117	-0.812295	-0.710356	-0.738285	-1.11062	-0.729507	-1.27841	-0.872167	0.303622	-0.995043	-1.57224	0.0043292	-0.8271	0.0646799	1.48526	up	CAGCTGCTTTTGGGA	chr3	0	MIMAT0000440	49058088
hsa-miR-7108-5p	15	11.4616	7.03306	16.8726	7.85605	11.7442	17.3242	19.9587	24.2913	11.347	15.9985	10.6718	5.66648	26.6996	12.4469	10.9097	-1.05569	-0.766572	-0.606993	-0.600027	-1.01446	-0.370005	-0.849463	-0.139552	-0.994119	-0.258476	-0.55678	-1.02976	-0.380477	-0.84717	-0.8472	0.0646799	1.48526	up	TGTCATCCTGCTTCTGC		0	MIMAT0026917
hsa-miR-30b-3p	15	11.3877	6.03613	9.17385	4.22107	11.5572	8.83918	10.8377	7.38977	7.34806	6.00923	5.89944	6.26505	10.0399	7.52425	6.52314	-1.06501	-0.987101	-1.48607	-1.49622	-1.03762	-1.34081	-1.73042	-1.85639	-1.62099	-1.67116	-1.41194	-0.884891	-1.79155	-1.57334	-1.58917	0.0646799	1.48526	up	AGGCGGCAGGCAC	chr16	0	MIMAT0007884	85775258
hsa-miR-362-3p	15	11.2784	2.46048	8.49056	2.80433	6.15835	4.8459	17.9047	6.53945	9.31995	3.99291	3.18893	3.45717	18.5844	4.94302	5.97746	-1.07893	-2.28178	-1.59774	-2.08618	-1.94579	-2.20796	-1.00614	-2.03275	-1.27803	-2.2609	-2.29944	-1.74263	-0.903203	-2.17949	-1.7152	0.0646799	1.48526	up	GGAGACCACAATGCC	chrX	0	MIMAT0007886	113997798
hsa-miR-4442	15	11.2316	8.41445	18.8181	9.40259	13.6512	30.9883	20.2328	18.5603	13.0606	13.2164	10.4357	6.51875	15.707	14.8216	9.54736	-1.08492	-0.507855	-0.449553	-0.340773	-0.797377	0.468926	-0.829787	-0.52777	-0.791207	-0.534075	-0.589059	-0.827622	-1.14589	-0.59526	-1.03963	0.0646799	1.48526	up	CCCAACAGACATGGC	chrX	0	MIMAT0007885	113997764
hsa-miR-8071	15	11.1163	0.1	5.618	3.88026	5.66132	8.30493	0.1	0.1	0.1	0.1	4.71374	0.1	8.01665	6.32205	0.1	-1.09981	-6.90265	-2.19354	-1.61768	-2.0672	-1.43076	-8.49034	-8.06385	-7.82028	-7.58026	-1.73564	-6.85414	-2.11622	-1.82449	-7.61666	0.0646799	1.48526	up	TTCACACTGCATGCTCT		0	MIMAT0007887
hsa-miR-6808-5p	15	11.0004	6.20523	9.13059	4.14463	9.76643	7.63195	13.4561	8.91129	7.77105	7.20656	9.08929	4.92624	11.2551	9.32987	6.91188	-1.11493	-0.94724	-1.49289	-1.52259	-1.2805	-1.55267	-1.41822	-1.58629	-1.54024	-1.40903	-0.788345	-1.23173	-1.62672	-1.26303	-1.50566	0.0646799	1.48526	up	TGGCAGCAGCGGA		0	MIMAT0007888
hsa-miR-4433a-3p	15	10.9846	5.20535	16.59	5.31598	11.5306	13.2247	14.4258	13.9608	8.42585	8.33777	7.95722	5.54467	20.5559	9.34529	6.99757	-1.117	-1.20073	-0.631362	-1.1635	-1.04094	-0.759562	-1.31783	-0.938615	-1.42353	-1.19867	-0.980248	-1.06112	-0.757743	-1.26065	-1.48788	0.290894	1.17766	up	CCTCCCAGTGCGG	chr20	0	MIMAT0007890	62572888
hsa-miR-6817-5p	15	10.8806	1.56743	4.5377	1.76762	2.71086	7.0022	0.1	0.1	0.1	0.1	4.70618	0.1	7.12471	2.66894	0.1	-1.13072	-2.93232	-2.50164	-2.75202	-3.12958	-1.67692	-8.49034	-8.06385	-7.82028	-7.58026	-1.73796	-6.85414	-2.28639	-3.06862	-7.61666	0.0646799	1.48526	up	CAGAAGTGGGCCGG	chr20	0	MIMAT0007889	62572851
hsa-miR-4485-3p	15	10.8199	10.934	12.0732	9.6947	15.0138	15.0503	10.633	11.8976	11.7577	11.0265	25.2187	9.8089	10.0198	22.6656	8.84409	-1.1388	-0.129975	-1.08987	-0.296635	-0.660118	-0.573005	-1.75793	-1.16932	-0.942818	-0.795434	0.683906	-0.238126	-1.79444	0.0175476	-1.15002	0.0507035	1.41669	up	CCCGCCGCGTC	chr10	0	MIMAT0007892	21785556
hsa-miR-6850-5p	15	10.4952	8.52774	15.3936	9.07529	11.79	27.0797	17.944	25.4177	11.6756	15.2995	8.79391	6.6466	21.2381	10.8888	8.63045	-1.18275	-0.488561	-0.73934	-0.391888	-1.00884	0.274415	-1.00298	-0.0741606	-0.952924	-0.322924	-0.836008	-0.799601	-0.710639	-1.04011	-1.1853	0.0646799	1.48526	up	GGCCCGGGCAGC	chr10	0	MIMAT0007891	21785523
hsa-miR-151a-3p	15	10.4801	6.14623	14.2233	3.80604	15.0531	9.39429	17.3752	11.7369	11.7166	10.2536	7.86007	6.77802	15.5095	11.7522	10.5391	-1.18484	-0.961023	-0.853415	-1.64554	-0.656347	-1.25294	-1.04945	-1.18894	-0.947869	-0.900284	-0.997971	-0.771353	-1.16415	-0.930028	-0.897056	0.0646799	1.48526	up	CTGTGACCTATGGAATTGG	chr11	0	MIMAT0004543	64658696
hsa-miR-6775-5p	15	10.3965	6.45791	14.6028	6.29785	9.4262	22.0353	13.4344	23.9764	7.02454	16.7578	9.27786	4.89913	24.2605	12.2525	13.3707	-1.19638	-0.889657	-0.815426	-0.918972	-1.33166	-0.0229788	-1.42055	-0.158379	-1.68595	-0.191572	-0.758721	-1.23969	-0.518686	-0.869884	-0.553727	0.484249	1.13528	down	GGCTGTCAATTCATAGGTC	chr11	0	MIMAT0000222	64658652
hsa-miR-7110-5p	15	10.3727	8.65312	15.1758	7.17974	13.8837	18.8144	17.024	19.794	9.042	15.0259	11.6529	8.40745	26.0449	14.3581	10.5516	-1.19969	-0.467504	-0.759899	-0.7299	-0.773014	-0.25096	-1.07891	-0.434933	-1.32171	-0.348958	-0.429897	-0.460549	-0.416295	-0.641094	-0.895349	0.413463	1.30212	down	ACTGGGACTTTGTAGGC		0	MIMAT0000459
hsa-miR-4672	15	9.94778	5.41624	10.8305	6.31561	9.35446	9.06637	10.8508	9.92068	6.26237	8.83789	11.1412	4.57494	12.7087	11.9457	7.5781	-1.26004	-1.14343	-1.24657	-0.914909	-1.34268	-1.3042	-1.72868	-1.43148	-1.85164	-1.11463	-0.494684	-1.33846	-1.45148	-0.906463	-1.3729	0.979967	1.03299	up	TCATCTCGCCCGC		0	MIMAT0004614
hsa-miR-6805-5p	15	9.86683	0.1	5.05373	3.52974	2.64636	7.74255	0.1	0.1	0.1	0.1	4.86516	0.1	7.96014	5.64356	0.1	-1.27183	-6.90265	-2.34625	-1.75427	-3.16433	-1.53192	-8.49034	-8.06385	-7.82028	-7.58026	-1.69003	-6.85414	-2.12643	-1.98828	-7.61666	0.238229	1.71741	up	AGCGGGACTTTGAGGG	chr16	0	MIMAT0002819	14397881
hsa-miR-532-3p	15	9.78466	2.89181	8.23983	3.71688	9.62996	4.59213	15.7725	7.88739	10.1377	4.8596	4.64207	3.26537	15.1141	9.00123	6.31154	-1.28389	-2.04875	-1.64099	-1.67974	-1.30081	-2.28556	-1.18907	-1.76237	-1.1567	-1.9775	-1.75774	-1.82497	-1.2014	-1.31476	-1.63674	0.179978	3.83529	up	TCATCTCGCCCTC	chr16	0	MIMAT0004767	14397847
hsa-miR-181c-5p	15	9.77384	4.73065	10.1635	2.3518	7.75409	5.52035	13.9288	8.26501	8.19864	3.29473	6.25864	6.11555	12.602	10.5266	8.12597	-1.28549	-1.33869	-1.33828	-2.34007	-1.61338	-2.01997	-1.36842	-1.69491	-1.46297	-2.53818	-1.32666	-0.919735	-1.46365	-1.08892	-1.27219	0.0646799	1.48526	up	CAGATAACAGCAGCCCC	chr11	0	MIMAT0004671	64658898
hsa-miR-143-5p	15	9.53147	1.80944	4.6125	0.1	10.5457	1.92872	15.339	8.24081	5.73228	2.7673	2.44185	4.20311	9.07105	6.68592	3.08121	-1.32172	-2.72518	-2.47805	-6.89576	-1.16975	-3.53708	-1.22928	-1.69914	-1.97924	-2.78986	-2.68454	-1.46076	-1.93795	-1.74376	-2.67124	0.163693	1.47769	down	TCCACATGGAGTTGCT	chr1	0	MIMAT0000460	220291534
hsa-miR-6126	15	9.52839	4.90175	9.03233	4.98942	7.40295	7.72809	12.5024	10.2226	7.62224	6.82824	4.04741	2.77259	17.223	6.75083	3.91744	-1.32218	-1.28743	-1.5085	-1.25496	-1.68023	-1.53461	-1.52428	-1.38823	-1.56814	-1.48682	-1.95551	-2.06098	-1.01296	-1.72982	-2.32482	0.0646799	1.48526	up	GGAGCAGCACAGCCA	chr17	0	MIMAT0004615	6921007
hsa-miR-8072	15	9.49347	6.41905	10.2471	5.69858	9.86502	11.1501	10.1618	10.8032	6.94874	7.60488	11.1746	5.22797	10.0956	12.644	8.03553	-1.32748	-0.898365	-1.32646	-1.06323	-1.26601	-1.00574	-1.82333	-1.30854	-1.7016	-1.33141	-0.490362	-1.14597	-1.78357	-0.824505	-1.28834	0.231285	1.70144	down	GCCAATATTTCTGTGCTGC	chr17	0	MIMAT0000461	6920968
hsa-miR-4465	15	9.41918	5.97166	8.15641	5.39459	8.74226	8.78554	12.5877	10.5064	7.62155	13.9821	8.87239	4.61537	12.1996	10.781	11.3554	-1.33881	-1.00259	-1.65567	-1.14232	-1.44033	-1.34959	-1.51447	-1.34873	-1.56827	-0.45283	-0.82319	-1.32577	-1.51047	-1.05446	-0.789429	0.0646799	1.48526	up	CTCAGGCAGTTTCTT	chr12	0	MIMAT0004562	54385591
hsa-miR-4728-5p	15	9.35967	7.84634	11.2279	7.19921	10.9901	10.0073	10.8402	8.03466	8.49536	4.9342	13.2358	5.34228	9.24246	15.048	6.90772	-1.34796	-0.608705	-1.19458	-0.725993	-1.11021	-1.16175	-1.73008	-1.73568	-1.41168	-1.95552	-0.246144	-1.11476	-1.91095	-0.573383	-1.50652	0.750887	1.42072	up	CCCAACAACATGAAACTACC	chr12	0	MIMAT0000226	54385548
hsa-miR-6131	15	9.24627	5.7937	8.19026	5.03414	8.4445	7.29295	8.55965	2.18932	7.01887	0.1	7.67662	4.94199	8.11156	9.16335	2.05328	-1.36555	-1.04624	-1.64969	-1.24209	-1.49032	-1.61822	-2.07086	-3.61144	-1.68711	-7.58026	-1.03204	-1.22712	-2.09924	-1.28901	-3.2568	0.0646799	1.48526	up	GAAGGCAGTGTCGTG	chr7	0	MIMAT0009201	27209169
hsa-miR-4665-3p	15	9.20203	6.55439	8.99322	5.62302	7.97231	10.3143	9.53019	11.973	9.06248	9.1741	7.41601	5.97667	11.6637	7.77692	8.20627	-1.37246	-0.868263	-1.51476	-1.08249	-1.57334	-1.11815	-1.91591	-1.16021	-1.31845	-1.06077	-1.08187	-0.952875	-1.57527	-1.52569	-1.25801	0.268667	1.22712	down	CCCAACAACAGGAAACTACC	chr7	0	MIMAT0001080	27209134
hsa-miR-6769b-5p	15	9.16228	11.1614	12.7202	4.79175	13.1772	8.38877	6.20368	9.3415	0.1	2.50787	13.6916	0.1	8.77251	10.47	0.1	-1.37871	-0.100276	-1.01456	-1.31328	-0.848364	-1.41627	-2.53529	-1.51827	-7.82028	-2.93187	-0.197291	-6.85414	-1.98623	-1.0967	-7.61666	0.450859	1.12709	down	GCTGGGTGGAGAAGGTG	chr1	0	MIMAT0000227	110141568
hsa-miR-518d-3p	15	9.12438	5.40339	8.63284	5.11931	7.30918	5.59307	9.69835	3.91424	7.91362	2.66719	5.50573	4.10732	11.8385	7.27345	7.5549	-1.38469	-1.14686	-1.57377	-1.21788	-1.69863	-2.00108	-1.89067	-2.77319	-1.51401	-2.84302	-1.51158	-1.49402	-1.55381	-1.62225	-1.37732	0.105061	1.7028	up	CCTCCCACTGCCC		0	MIMAT0022691
hsa-miR-3907	15	9.11536	5.16092	6.86003	4.15025	4.1716	2.59585	13.3352	3.46065	5.90564	1.98657	2.45703	2.63333	12.7163	6.16073	2.26431	-1.38612	-1.2131	-1.90539	-1.52063	-2.50773	-3.10852	-1.43124	-2.95088	-1.93626	-3.26806	-2.6756	-2.13533	-1.45062	-1.86178	-3.11566	0.242932	3.47628	up	TGAGCCACTGTGCC		0	MIMAT0009447
hsa-miR-133b	15	9.02092	1.27681	6.4409	2.54148	14.6785	3.57299	17.8635	8.47527	4.24047	2.32161	4.79179	2.04362	27.7777	10.3593	7.27047	-1.40114	-3.22818	-1.99634	-2.22816	-0.692705	-2.64759	-1.00947	-1.65866	-2.41413	-3.04321	-1.71195	-2.50109	-0.323369	-1.11203	-1.43269	0.869879	1.0363	up	TATGCTACCTTTGCACG		0	MIMAT0009448
hsa-miR-4745-5p	15	8.82941	5.54168	9.14369	4.10725	7.60949	7.72947	11.3262	9.46656	7.97148	7.25606	6.0097	5.38986	10.3396	7.58469	4.23681	-1.4321	-1.1104	-1.49082	-1.53566	-1.64054	-1.53436	-1.66682	-1.49908	-1.5035	-1.39915	-1.38522	-1.10197	-1.74912	-1.5618	-2.21176	0.0646799	1.48526	up	ACAGCAAGGAGGGCA		0	MIMAT0009451
hsa-miR-564	15	8.66309	7.44426	11.2817	6.5684	9.69733	14.9949	12.1817	10.0314	12.3396	8.8023	8.06329	5.33357	19.1113	12.9827	8.72564	-1.45953	-0.684596	-1.18769	-0.858289	-1.29075	-0.57833	-1.56177	-1.41548	-0.873133	-1.12046	-0.961144	-1.11712	-0.862866	-0.786366	-1.16947	0.0646799	1.48526	up	GAACCTATCTCCCCTC		0	MIMAT0000228
hsa-miR-1973	15	8.60655	6.08087	9.95218	4.69146	15.6159	8.38323	8.15159	7.71726	5.92771	5.79031	21.9328	4.89178	6.28866	18.8316	5.07112	-1.46898	-0.976447	-1.36859	-1.34379	-0.60339	-1.41722	-2.14133	-1.79383	-1.93088	-1.7247	0.482506	-1.24186	-2.46647	-0.249805	-1.95243	0.0283695	1.47621	down	TAACCAATGTGCAGACTACT		0	MIMAT0000232
hsa-miR-1-3p	15	8.54853	0.1	4.51145	0.1	9.36038	0.1	16.6324	5.31507	3.64924	0.1	2.2562	1.60633	36.9358	7.47682	6.73232	-1.47874	-6.90265	-2.51001	-6.89576	-1.34177	-7.80665	-1.11249	-2.33183	-2.63076	-7.58026	-2.79862	-2.84845	0.0877247	-1.58246	-1.54363	0.00693261	1.62638	down	GAACAGGTAGTCTGAACAC	chr1	0	MIMAT0000231	170380350
hsa-miR-502-3p	15	8.50717	2.20549	8.17273	2.95163	9.12204	3.81564	12.704	9.23848	7.62846	3.32687	5.46612	2.07917	10.6743	7.62021	6.42277	-1.48574	-2.43963	-1.65278	-2.01232	-1.37898	-2.5528	-1.50119	-1.53427	-1.56696	-2.52417	-1.522	-2.47621	-1.70315	-1.55506	-1.61154	0.195834	1.34251	down	GAACAGATAGTCTAAACACTGG	chr9	0	MIMAT0000263	130046868
hsa-miR-6734-5p	15	8.48321	5.02786	7.74197	4.11513	7.65395	6.28966	8.05285	5.20943	7.48472	2.11724	7.12144	4.30785	8.51098	9.64551	2.41845	-1.48981	-1.25078	-1.7309	-1.53289	-1.63213	-1.83174	-2.15891	-2.3608	-1.5944	-3.17615	-1.14034	-1.42525	-2.0299	-1.21503	-3.02065	0.307868	1.17884	down	TCAGTTTTGCATAGATTTGCA	chr13	0	MIMAT0000073	92003196
hsa-miR-4261	15	8.46464	8.24222	4.7642	5.43943	6.44972	7.96824	18.5463	6.11683	12.2376	5.22031	4.225	6.90537	14.4856	9.44351	4.71104	-1.49297	-0.537692	-2.43137	-1.13038	-1.8791	-1.49046	-0.955349	-2.12914	-0.885105	-1.8742	-1.89356	-0.744498	-1.26267	-1.24556	-2.05869	0.0646799	1.48526	up	TGTAGTGCAACTATGCAAAAC	chr13	0	MIMAT0004490	92003160
hsa-miR-134-5p	15	8.44679	4.82216	11.3697	6.03809	10.2865	16.2346	18.0344	20.1953	11.4524	14.4416	5.6332	4.80539	23.2114	10.3068	11.434	-1.49601	-1.31104	-1.17648	-0.979739	-1.20565	-0.463728	-0.99573	-0.405972	-0.980778	-0.406177	-1.47856	-1.26756	-0.582462	-1.11936	-0.779478	0.0646799	1.48526	up	GCTGGATGCAAACCTGC	chr13	0	MIMAT0004491	92003468
hsa-miR-10b-5p	15	8.40326	0.1	2.65347	0.1	2.96479	3.03467	9.39624	14.9626	9.74927	13.6122	1.99069	8.36888	4.64356	2.93912	9.49686	-1.50347	-6.90265	-3.27572	-6.89576	-3.0004	-2.88319	-1.93633	-0.838631	-1.21306	-0.491512	-2.97924	-0.467182	-2.90399	-2.9295	-1.04728	0.0646799	1.48526	up	TGAAATGCAAACCTGCAAAACT	chrX	0	MIMAT0004492	133303740
hsa-miR-4726-5p	15	8.29524	0.1	2.91094	1.68686	2.09935	5.35693	0.1	0.1	0.1	0.1	4.47173	0.1	6.06917	2.66293	0.1	-1.52213	-6.90265	-3.14212	-2.81949	-3.49839	-2.06332	-8.49034	-8.06385	-7.82028	-7.58026	-1.81168	-6.85414	-2.51772	-3.07187	-7.61666	0.954089	1.00592	down	TCAGTTTTGCATGGATTTGC	chr13	0	MIMAT0000074	92003502
hsa-miR-3135b	15	8.27099	3.16005	10.5612	5.00618	11.5761	10.3736	12.5537	13.1262	6.41109	11.5496	10.389	2.93354	9.88215	13.9913	11.9292	-1.52636	-1.92078	-1.28291	-1.25012	-1.03526	-1.10988	-1.51837	-1.02755	-1.81778	-0.728564	-0.595531	-1.97957	-1.8144	-0.67843	-0.718314	0.0646799	1.48526	up	ACATCGTTACCAGACAGT	chr1	0	MIMAT0000682	1103301
hsa-miR-197-3p	15	8.26871	4.64237	6.52344	3.08043	6.75216	4.41488	10.1232	8.92077	9.79839	4.8793	5.13058	3.50098	10.7987	8.76728	8.28027	-1.52675	-1.36586	-1.97797	-1.9507	-1.81299	-2.34235	-1.82882	-1.58475	-1.20581	-1.97166	-1.61339	-1.72446	-1.68644	-1.35276	-1.24506	0.0646799	1.48526	up	TCCAGCACTGTCCGGT	chr1	0	MIMAT0001620	1103265
hsa-miR-17-3p	15	8.25426	3.84201	7.40465	3.673	5.84835	5.0306	11.2106	7.36034	7.47589	4.45666	5.31765	3.39734	12.3381	6.17629	6.31351	-1.52928	-1.63886	-1.79517	-1.69687	-2.02031	-2.154	-1.68162	-1.86215	-1.59611	-2.10237	-1.56172	-1.76781	-1.49418	-1.85815	-1.63629	0.0646799	1.48526	up	TCATCATTACCAGGCAG	chr1	0	MIMAT0000318	1102546
hsa-miR-6786-5p	15	8.245	5.36333	18.8986	9.54925	10.4205	26.7516	27.2711	45.1449	12.1547	24.7401	6.90016	4.91946	48.0347	15.4696	20.8295	-1.5309	-1.1576	-0.443395	-0.318444	-1.18699	0.256828	-0.399108	0.754569	-0.894913	0.370441	-1.18588	-1.23372	0.466782	-0.533525	0.0858192	0.0646799	1.48526	up	TCCAATGCTGCCCAG	chr1	0	MIMAT0004571	1102512
hsa-miR-6728-5p	15	8.16446	5.02622	11.8502	6.3641	10.4769	15.8298	17.739	19.6144	10.4196	14.2298	6.423	4.26355	22.7279	10.7431	11.546	-1.54506	-1.25125	-1.11676	-0.903875	-1.1792	-0.500153	-1.01955	-0.448082	-1.11713	-0.427492	-1.28927	-1.44016	-0.612829	-1.05955	-0.765409	0.565192	1.05912	down	TCCATCATTACCCGG	chr12	0	MIMAT0000617	7072914
hsa-miR-4653-3p	15	8.1056	4.76184	8.07944	4.21755	8.63613	5.7917	8.18489	2.2729	6.43442	2.45712	7.39815	3.79271	8.60833	9.89495	5.00988	-1.5555	-1.32921	-1.66935	-1.49743	-1.45795	-1.95074	-2.13545	-3.55739	-1.81254	-2.96137	-1.08535	-1.60899	-2.01349	-1.17819	-1.96996	0.0646799	1.48526	up	CCAAACACTGCTGGGTA	chr12	0	MIMAT0004657	7072872
hsa-miR-4701-3p	15	8.00941	3.01344	8.51693	3.28705	4.75553	7.42375	12.2808	10.8778	7.86754	7.48655	4.42952	0.1	14.8767	8.06889	6.60831	-1.57272	-1.98931	-1.59327	-1.85704	-2.31873	-1.59258	-1.55007	-1.2986	-1.52244	-1.35404	-1.82536	-6.85414	-1.22424	-1.47252	-1.57045	0.0818387	6.00388	down	TTCCCATGCCCTATA	chr10	0	MIMAT0002811	135061097
hsa-miR-575	15	7.95127	12.0365	15.0622	12.189	15.2488	22.8161	17.4564	43.627	8.08309	19.6849	12.3491	5.70146	21.3185	15.8311	9.57048	-1.58323	0.00861597	-0.77074	0.0336719	-0.637709	0.0272551	-1.04273	0.705227	-1.48345	0.0406785	-0.346177	-1.02089	-0.705189	-0.500195	-1.03614	0.0646799	1.48526	up	CAAAGAAGTATATGCATAGGA	chr10	0	MIMAT0002810	135061063
hsa-miR-188-5p	15	7.81775	5.27581	12.1102	5.75058	10.2348	12.0488	15.7991	16.4448	10.9948	13.9735	10.0323	4.16394	17.2298	13.925	10.313	-1.60766	-1.18133	-1.08545	-1.05012	-1.21293	-0.893913	-1.18664	-0.702359	-1.03961	-0.45371	-0.645928	-1.47427	-1.01239	-0.685285	-0.928346	0.0870595	4.24739	down	CTAGTGGTCCTAAACATT	chr14	0	MIMAT0000264	104583810
hsa-miR-1914-3p	15	7.77933	5.59188	10.5106	5.26279	8.335	13.8215	10.8912	7.64795	8.53795	6.38446	6.48359	4.53002	8.68346	9.05261	4.35829	-1.61477	-1.09739	-1.28983	-1.178	-1.50915	-0.695879	-1.72332	-1.80685	-1.40446	-1.58377	-1.27572	-1.3527	-2.00095	-1.30655	-2.17097	0.0646799	1.48526	up	AACTGTTGAACTGTTAAGAA		0	MIMAT0031890
hsa-miR-4271	15	7.73309	4.91776	8.94785	1.77872	9.13672	9.03048	13.2113	11.5767	8.20157	6.36969	6.64852	3.97669	12.773	7.83008	7.54442	-1.62337	-1.28272	-1.52206	-2.74299	-1.37666	-1.30992	-1.44471	-1.20877	-1.46245	-1.58711	-1.23948	-1.54065	-1.44419	-1.51586	-1.37932	0.0646799	1.48526	up	TCCAGTGGTTCTTAACAG	chr14	0	MIMAT0019814	104583830
hsa-miR-30e-3p	15	7.71538	3.03349	8.56081	2.69388	6.16066	4.02048	15.8351	5.92664	6.4576	4.10248	3.35461	4.36024	13.0636	5.67083	6.34404	-1.62668	-1.97975	-1.58585	-2.14415	-1.94525	-2.47736	-1.18335	-2.17471	-1.80735	-2.22184	-2.22637	-1.40781	-1.41174	-1.98133	-1.62933	0.0646799	1.48526	up	TGTGAAATGTTTAGGACCA	chr14	0	MIMAT0019813	104583790
hsa-miR-4449	15	7.562	7.103	6.69561	6.82819	6.27464	5.37139	7.53437	4.95785	4.49341	4.80385	9.0806	4.52404	5.97867	5.29778	3.53531	-1.65565	-0.752296	-1.94039	-0.802328	-1.9188	-2.05943	-2.25492	-2.43221	-2.33054	-1.99415	-0.789725	-1.35461	-2.5394	-2.0795	-2.4729	0.0646799	1.48526	up	ACGTCCCTTTGCCTT		0	MIMAT0022693
hsa-miR-6069	15	7.47977	5.36047	7.48174	4.93034	6.47954	8.14408	8.68938	10.2596	7.72475	8.24542	6.23209	5.19615	9.67332	7.00188	7.17061	-1.67142	-1.15837	-1.78023	-1.27214	-1.87244	-1.45897	-2.04916	-1.38303	-1.54886	-1.21474	-1.3328	-1.15477	-1.84521	-1.67714	-1.45264	0.0751926	6.51966	down	AGGCATAGGATGACAAAGGG	chr9	0	MIMAT0000265	73424944
hsa-miR-135a-3p	15	7.40108	7.44281	8.53441	4.20355	8.89145	8.01935	5.7224	6.6881	3.95654	1.21386	16.5114	2.58116	3.02031	17.1561	1.47043	-1.68668	-0.684877	-1.59031	-1.50222	-1.41592	-1.48124	-2.65179	-2.00033	-2.51411	-3.97873	0.07288	-2.1642	-3.52453	-0.384235	-3.7385	0.716756	1.30452	down	GAACTTCACTCCACTGA	chr1	0	MIMAT0009197	209605553
hsa-miR-4515	15	7.24866	5.44424	9.4202	6.27897	6.51338	10.487	7.42934	10.9446	6.26188	7.96311	7.7865	3.58383	12.5365	10.0974	6.64124	-1.7167	-1.13599	-1.44784	-0.923304	-1.86493	-1.0942	-2.27518	-1.28978	-1.85176	-1.265	-1.01154	-1.69071	-1.47116	-1.14897	-1.56328	0.462475	1.16617	down	CAGACTCCGGTGGAAT	chr1	0	MIMAT0000266	209605518
hsa-miR-186-5p	15	7.2443	1.9649	4.49513	2.00562	6.39877	2.32891	9.67769	3.64934	6.3026	2.25695	2.97032	2.57299	13.1337	4.63603	3.68027	-1.71757	-2.60627	-2.51524	-2.56978	-1.89054	-3.26507	-1.89375	-2.87429	-1.8424	-3.08396	-2.40189	-2.16877	-1.40403	-2.272	-2.41492	0.0646799	1.48526	up	ACATTACTGTTATCAAAACA		0	MIMAT0009977
hsa-miR-1305	15	7.22662	4.85854	7.62313	4.43979	7.23171	5.63661	7.30161	4.80122	6.7888	2.07955	5.91488	4.91317	6.84655	7.97992	0.1	-1.7211	-1.3002	-1.75322	-1.42334	-1.714	-1.9899	-2.3002	-2.47852	-1.7352	-3.20207	-1.40816	-1.23556	-2.34385	-1.48851	-7.61666	0.0646799	1.48526	up	GTAAATAGAGGTTTAATTAACAC		0	MIMAT0009978
hsa-miR-6130	15	7.17353	0.1	0.1	0.1	0.1	5.03556	0.1	0.1	0.1	0.1	3.68729	0.1	4.70372	0.1	0.1	-1.73173	-6.90265	-8.00553	-6.89576	-7.89026	-2.15257	-8.49034	-8.06385	-7.82028	-7.58026	-2.08995	-6.85414	-2.88542	-7.80681	-7.61666	0.0646799	1.48526	up	CCACACACTTCCTTAC		0	MIMAT0000462
hsa-miR-6717-5p	15	7.14951	5.05431	7.40686	4.89314	8.03163	5.77666	6.31753	1.27411	5.28196	0.1	5.95081	4.74964	6.61672	8.04702	0.1	-1.73657	-1.24321	-1.79474	-1.28307	-1.56264	-1.95449	-2.50905	-4.39243	-2.09728	-7.58026	-1.39943	-1.2844	-2.39311	-1.47643	-7.61666	0.0646799	1.48526	up	ACAAGCTTTTTGCTCGTCTT	chr14	0	MIMAT0000241	22927709
hsa-miR-6820-5p	15	7.14063	6.44134	4.40356	4.87066	6.87874	9.45942	15.009	5.02921	8.71037	4.40379	4.37254	4.99424	12.4078	8.55016	2.29966	-1.73836	-0.893364	-2.54493	-1.28971	-1.78619	-1.24297	-1.26065	-2.41159	-1.37562	-2.11959	-1.84404	-1.21195	-1.48605	-1.38894	-3.09331	0.0646799	1.48526	up	GTATAACCCGGGCCA		0	MIMAT0026474
hsa-miR-6510-5p	15	7.01643	4.55893	10.5422	4.92329	12.1528	23.755	15.3109	18.2158	9.02008	15.5935	7.27229	4.50066	29.3451	7.5698	9.7538	-1.76368	-1.39203	-1.2855	-1.27421	-0.965119	0.085432	-1.23192	-0.554801	-1.32521	-0.295465	-1.1101	-1.36208	-0.244178	-1.56463	-1.00877	0.0646799	1.48526	up	ACAAACCTTTTGTTCGTCTTA	chr14	0	MIMAT0004960	23887262
hsa-miR-6515-3p	15	7.0029	5.80271	8.13164	5.10038	7.04638	8.52056	9.29225	10.5044	7.05703	8.22664	6.69694	5.32244	9.15659	6.56798	7.48401	-1.76646	-1.044	-1.66006	-1.22323	-1.75145	-1.39378	-1.95238	-1.34901	-1.67929	-1.21803	-1.22901	-1.12013	-1.92441	-1.76944	-1.39092	0.0646799	1.48526	up	ACATAATTCGAGCAAAAAGC		0	MIMAT0026722
hsa-miR-4313	15	7.00049	5.5152	6.10835	4.47656	6.47245	5.90968	6.79365	6.39028	6.44544	4.935	8.43233	4.68487	5.95345	8.67176	5.65784	-1.76696	-1.11731	-2.07282	-1.41144	-1.87402	-1.92165	-2.40422	-2.06604	-1.81007	-1.95529	-0.896582	-1.30421	-2.5455	-1.36856	-1.79448	0.0646799	1.48526	up	CTTTAAGTGCTCATAATGCAG	chr13	0	MIMAT0004493	92003364
hsa-miR-142-5p	15	6.97673	3.10924	8.07791	0.1	7.54392	4.04458	13.6318	13.0531	1.94923	0.1	5.48513	4.06196	12.56	5.77846	4.62986	-1.77187	-1.94416	-1.66962	-6.89576	-1.65302	-2.46874	-1.39951	-1.0356	-3.53545	-7.58026	-1.51699	-1.51004	-1.46846	-1.9542	-2.08377	0.201939	1.13343	up	CTACCTGCACTATAAGCAC	chr13	0	MIMAT0000075	92003331
hsa-miR-361-3p	15	6.9375	2.04658	4.57624	2.23466	4.64871	2.8644	7.22247	4.13914	5.00443	3.78865	2.7723	2.92967	8.65793	3.70578	3.96258	-1.78	-2.54751	-2.48944	-2.41378	-2.3515	-2.96649	-2.31592	-2.69259	-2.17515	-2.33665	-2.50143	-1.98148	-2.0052	-2.59511	-2.30829	0.0646799	1.48526	up	CTGGAAGTGCCCAT	chrX	0	MIMAT0004752	133303903
hsa-miR-1234-3p	15	6.92252	5.27046	7.73729	4.6039	6.25052	7.24944	7.83568	9.65907	6.57528	7.35806	5.63667	4.71146	10.1468	6.23887	6.95539	-1.78312	-1.1828	-1.73177	-1.37097	-1.92436	-1.62686	-2.19835	-1.47004	-1.7813	-1.37901	-1.47767	-1.29604	-1.77627	-1.8436	-1.4966	0.769811	1.03522	up	CTACCTGCACTATGAGCAC	chrX	0	MIMAT0001413	133303866
hsa-miR-484	15	6.8545	4.17039	6.66461	2.08195	7.3686	2.83472	10.5906	7.63341	6.74068	3.43839	5.67702	4.17114	9.45761	6.53032	6.43806	-1.79737	-1.52054	-1.94708	-2.5159	-1.68694	-2.98152	-1.7637	-1.80959	-1.74546	-2.4766	-1.46738	-1.47178	-1.87775	-1.77773	-1.60811	0.373312	1.26769	down	ACAGCCCATCGACTG	chr17	0	MIMAT0004494	57918679
hsa-miR-4324	15	6.77125	2.98483	6.01061	2.22581	3.25362	3.49806	6.84322	4.20687	3.28174	2.37763	2.49359	2.34301	10.2348	5.16976	4.91512	-1.81499	-2.00308	-2.09609	-2.4195	-2.86629	-2.67817	-2.39373	-2.66917	-2.78389	-3.00881	-2.65429	-2.30385	-1.76381	-2.11479	-1.99751	0.23458	1.1321	down	TCAACATCAGTCTGATAAGC	chr17	0	MIMAT0000076	57918637
hsa-miR-424-3p	15	6.61241	3.13648	6.18422	2.64202	5.93601	3.89552	11.3443	5.26202	4.79197	4.5087	5.61452	3.24557	10.2317	6.88371	8.79375	-1.84924	-1.93158	-2.05501	-2.17219	-1.99884	-2.52291	-1.66452	-2.34631	-2.23773	-2.08562	-1.48335	-1.83375	-1.76425	-1.7017	-1.15826	0.0968661	1.68814	up	TCAGCCGCTGTCACAC	chr11	0	MIMAT0000267	568175
hsa-miR-652-3p	15	6.51059	2.37266	6.47947	2.22006	5.02028	3.27116	9.05444	6.45619	6.67879	4.50732	4.38528	3.73784	10.1053	6.07228	6.03817	-1.87163	-2.33422	-1.98773	-2.42323	-2.24057	-2.77492	-1.98978	-2.05124	-1.75877	-2.08607	-1.83984	-1.63001	-1.78218	-1.88265	-1.70062	0.0646799	1.48526	up	CAGTGTGCGGTGGG		0	MIMAT0026475
hsa-miR-1224-5p	15	6.42104	4.33049	7.38138	3.66206	8.24466	8.31982	12.3642	11.1089	6.44535	7.67606	6.67945	3.79071	10.5138	7.21134	6.38797	-1.89161	-1.46619	-1.79971	-1.70118	-1.52487	-1.42817	-1.54032	-1.26827	-1.81009	-1.31797	-1.23278	-1.60975	-1.72501	-1.63462	-1.61938	0.338828	1.11879	up	GCACCCCTTTGCTG		0	MIMAT0022694
hsa-miR-150-5p	15	6.28791	1.86502	6.11114	2.09259	2.55072	2.48629	8.23431	11.4444	6.26971	9.60357	2.44611	6.10951	8.5842	2.95344	7.58917	-1.92184	-2.68153	-2.07216	-2.50854	-3.21743	-3.17073	-2.12676	-1.22535	-1.84995	-0.994766	-2.68202	-0.92116	-2.01754	-2.92249	-1.37079	0.0646799	1.48526	up	AGGCGAAGGATGACAAAGGGA	chr15	0	MIMAT0000268	31357281
hsa-miR-340-5p	15	6.2618	0.1	4.61759	0.1	4.36382	0.1	8.64986	0.1	4.39698	0.1	0.1	0.1	9.0914	0.1	0.1	-1.92784	-6.90265	-2.47646	-6.89576	-2.44274	-7.80665	-2.05573	-8.06385	-2.36184	-7.58026	-7.29444	-6.85414	-1.93472	-7.80681	-7.61666	0.0646799	1.48526	up	CACTCAGCGGCCG		0	MIMAT0010133
hsa-miR-3652	15	6.25518	6.46997	8.77634	4.33453	8.22917	10.4799	8.18444	8.3682	2.88159	2.46619	9.9451	1.94606	9.76426	12.8	0.1	-1.92936	-0.886965	-1.54998	-1.45796	-1.52759	-1.09517	-2.13553	-1.677	-2.97149	-2.95605	-0.658527	-2.57166	-1.83171	-0.806812	-7.61666	0.0646799	1.48526	up	GTGACAGAGCCAAGC		0	MIMAT0009206
hsa-miR-181a-3p	15	6.24883	1.63861	2.89812	0.1	2.95847	2.15687	10.2487	5.78386	5.19385	0.1	0.1	4.68446	5.86073	2.54512	2.18115	-1.93083	-2.86825	-3.14848	-6.89576	-3.00348	-3.37579	-1.81105	-2.20989	-2.12155	-7.58026	-7.29444	-1.30433	-2.56814	-3.13715	-3.16965	0.0646799	1.48526	up	AAGTCCCTTGCTTGAGG	chrX	0	MIMAT0011157	149396292
hsa-miR-96-5p	15	6.18415	1.82875	4.40355	1.62459	8.60918	5.05191	8.02047	2.87783	5.94175	6.81811	0.1	3.38624	10.6815	2.92401	6.30979	-1.94584	-2.70987	-2.54493	-2.87376	-1.46246	-2.1479	-2.16472	-3.21694	-1.92746	-1.48896	-7.29444	-1.77253	-1.70218	-2.93694	-1.63714	0.0646799	1.48526	up	GACCGCTTCAAGGAA	chrX	0	MIMAT0011156	149396259
hsa-miR-370-3p	15	6.10853	3.17305	6.06029	3.64903	7.06004	4.43011	9.30242	6.66502	5.38452	3.9106	4.33248	2.28066	8.40125	6.45698	3.32596	-1.96359	-1.91485	-2.08421	-1.70632	-1.74866	-2.33738	-1.9508	-2.00531	-2.06953	-2.29095	-1.85732	-2.34277	-2.04862	-1.79403	-2.56096	0.0646799	1.48526	up	CTAGCCTCCATGAATTCT	chr3	0	MIMAT0011159	48357928
hsa-miR-4430	15	6.07515	3.2479	6.95497	3.70396	6.42705	6.59102	7.3919	6.97164	2.17395	6.37818	6.37955	0.1	8.34878	7.04644	5.16692	-1.9715	-1.88122	-1.88556	-1.68476	-1.88418	-1.76422	-2.28247	-1.94042	-3.37803	-1.58519	-1.29906	-6.85414	-2.05766	-1.66799	-1.92543	0.0646799	1.48526	up	TCCATCAGGAGTCATGG	chr3	0	MIMAT0011158	48357891
hsa-miR-3162-3p	15	6.0443	4.20717	5.02668	3.66366	3.97876	2.33825	4.77608	5.52567	4.78331	4.57198	4.81754	3.40661	6.11289	2.93889	4.79791	-1.97884	-1.50787	-2.354	-1.70055	-2.57602	-3.2593	-2.91258	-2.27577	-2.24034	-2.06552	-1.70422	-1.76388	-2.50737	-2.92962	-2.03233	0.881037	1.08797	down	GGGAGTTCTTGGCATG	chr15	0	MIMAT0011161	59463452
hsa-miR-4317	15	5.99117	1.921	4.58588	1.9367	3.93383	2.82052	7.06394	2.89228	4.88308	3.22465	2.66666	2.19267	10.5674	4.80193	5.21755	-1.99158	-2.63887	-2.4864	-2.62023	-2.5924	-2.98876	-2.34794	-3.20972	-2.21056	-2.56919	-2.55748	-2.39953	-1.71768	-2.22127	-1.91136	0.0646799	1.48526	up	AGACCTCCTATGCTAAGAA	chr15	0	MIMAT0011160	59463415
hsa-miR-212-3p	15	5.81164	5.22533	0.1	3.08263	4.42681	5.30465	10.861	0.1	6.66371	0.1	0.1	4.12253	9.72155	6.12802	0.1	-2.03547	-1.1952	-8.00553	-1.94967	-2.42207	-2.07747	-1.72732	-8.06385	-1.76203	-7.58026	-7.29444	-1.48869	-1.83804	-1.86947	-7.61666	0.0646799	1.48526	up	CTGTCCTTGGCAAAGA		0	MIMAT0011162
hsa-miR-29c-5p	15	5.79806	2.34549	4.2621	1.69925	4.20686	2.77246	5.53352	3.80397	5.5632	2.89964	3.51752	3.02944	5.86659	4.37798	4.21889	-2.03885	-2.35084	-2.59204	-2.80893	-2.49559	-3.01356	-2.70021	-2.81442	-2.02244	-2.72246	-2.15795	-1.93317	-2.5667	-2.35462	-2.21787	0.623747	1.97631	down	GGCCGTGACTGGAGAC	chr17	0	MIMAT0000269	1953655
hsa-miR-4669	15	5.79745	3.35445	8.08334	3.79912	6.74632	10.4254	8.64165	9.37008	2.39384	7.12548	5.15388	1.40003	9.81196	7.94493	6.17531	-2.039	-1.83465	-1.66865	-1.64817	-1.81423	-1.1027	-2.0571	-1.51386	-3.23902	-1.42535	-1.60685	-3.04676	-1.82468	-1.49485	-1.66822	0.0646799	1.48526	up	AGTAAGCAGTCTAGAGCC		0	MIMAT0022695
hsa-miR-6737-3p	15	5.6595	3.80456	5.08966	4.2883	2.44338	5.16341	5.1126	4.69069	2.4814	4.4928	2.51101	3.56787	5.39692	4.80369	2.58478	-2.07374	-1.65299	-2.33603	-1.47343	-3.27946	-2.1164	-2.81435	-2.51212	-3.1872	-2.09072	-2.64425	-1.69715	-2.68709	-2.22074	-2.92469	0.149692	1.33119	down	ACTGCCTGTCTGT	chr1	0	MIMAT0000271	172108029
hsa-miR-1281	15	5.60204	4.21434	4.89	3.58463	2.86983	4.63008	6.44151	5.48276	5.1902	4.41476	4.4069	3.19444	6.60561	5.50785	2.80336	-2.08846	-1.50542	-2.39377	-1.73201	-3.04737	-2.27369	-2.48101	-2.28702	-2.12256	-2.116	-1.83275	-1.85665	-2.39553	-2.0234	-2.80758	0.659468	1.32845	down	GCACAGCAAGTGTAGACA	chr1	0	MIMAT0004564	172107988
hsa-miR-525-3p	15	5.59067	2.49149	4.44153	2.53598	3.72842	3.06262	6.92104	3.10186	5.70615	2.53791	3.78953	2.57017	7.39851	5.1259	3.78273	-2.09139	-2.26372	-2.53255	-2.23129	-2.66977	-2.86996	-2.37742	-3.10879	-1.98583	-2.9147	-2.05049	-2.17035	-2.23199	-2.12708	-2.37531	0.0646799	1.48526	up	TATTGGCCTAAAGAAATGAC		0	MIMAT0026476
hsa-miR-664a-3p	15	5.58913	3.01645	4.62464	1.76576	4.15201	0.1	7.0942	2.58162	5.40854	1.97783	4.0065	4.04664	7.03551	2.4534	0.1	-2.09179	-1.98787	-2.47426	-2.75354	-2.51453	-7.80665	-2.34177	-3.37365	-2.06311	-3.27442	-1.97017	-1.51549	-2.30457	-3.1901	-7.61666	0.00990207	13.6647	down	GTCTGTCAATTCATAGGTCAT	chr1	0	MIMAT0000272	220291241
hsa-miR-6767-5p	15	5.56859	3.42574	4.80792	1.59354	4.85016	1.9663	5.03718	0.1	4.54359	0.1	1.99476	0.1	4.67957	5.43158	0.1	-2.0971	-1.80431	-2.41819	-2.9016	-2.2903	-3.50924	-2.83579	-8.06385	-2.31452	-7.58026	-2.9763	-6.85414	-2.89285	-2.04351	-7.61666	0.0646799	1.48526	up	ATAATCCCAGAGACCACT		0	MIMAT0022844
hsa-miR-3127-5p	15	5.47999	0.1	0.1	0.1	1.95456	2.8441	2.32365	0.1	0.1	0.1	3.40526	0.1	2.19065	0.1	0.1	-2.12024	-6.90265	-8.00553	-6.89576	-3.60149	-2.97675	-3.95202	-8.06385	-7.82028	-7.58026	-2.20475	-6.85414	-3.98786	-7.80681	-7.61666	0.0646799	1.48526	up	TCACAGTTGCCAGCTG	chr2	0	MIMAT0000273	56216124
hsa-miR-3188	15	5.46964	3.22256	9.9402	4.50931	5.1587	10.7406	13.0452	14.5918	7.32911	9.95546	4.08665	3.6642	21.8694	5.90186	7.38233	-2.12297	-1.89252	-1.37033	-1.40092	-2.20133	-1.05972	-1.46296	-0.874835	-1.62471	-0.942848	-1.94159	-1.65872	-0.668382	-1.92372	-1.41066	0.0646799	1.48526	up	TAGAATCTCTACGGGTAAGT		0	MIMAT0026721
hsa-miR-7847-3p	15	5.44245	3.65106	8.87455	4.7413	6.76096	13.2768	10.48	13.8687	6.60772	9.78745	5.40152	3.38972	14.5103	8.5293	8.16272	-2.13016	-1.71241	-1.53393	-1.32855	-1.81111	-0.753893	-1.77885	-0.948166	-1.7742	-0.967403	-1.53915	-1.77105	-1.26022	-1.39246	-1.26568	0.0646799	1.48526	up	TCACATTTGCCTGCAG	chr2	0	MIMAT0004959	56227880
hsa-miR-30d-3p	15	5.44162	2.14766	4.21384	2.13812	5.07751	2.14253	6.57415	3.86042	4.74486	1.81065	1.74347	2.78245	6.23014	3.80382	3.37201	-2.13038	-2.47796	-2.60847	-2.47749	-2.22421	-3.38541	-2.45161	-2.79316	-2.25199	-3.40183	-3.17055	-2.05586	-2.47996	-2.55744	-2.54113	0.0646799	1.48526	up	TCCAATCAGTTCCTGAT		0	MIMAT0000274
hsa-miR-4651	15	5.33127	4.26378	4.98636	1.41698	5.27511	2.78393	5.75911	5.16512	3.72374	1.91836	5.97898	0.1	5.63705	7.34973	0.1	-2.15994	-1.48859	-2.36561	-3.07101	-2.16913	-3.0076	-2.64256	-2.37312	-2.6016	-3.31846	-1.39261	-6.85414	-2.62428	-1.60719	-7.61666	0.0646799	1.48526	up	CCATGGTGCTTGACG	chr4	0	MIMAT0004565	20529973
hsa-miR-4716-3p	15	5.32395	3.51925	4.49114	1.37447	4.9007	2.0458	5.11081	0.1	5.49214	0.1	1.89399	0.1	5.11311	6.21153	0.1	-2.16192	-1.76546	-2.51652	-3.11496	-2.27535	-3.45206	-2.81486	-8.06385	-2.04098	-7.58026	-3.05108	-6.85414	-2.76502	-1.84994	-7.61666	0.0646799	1.48526	up	CGCGGTGCTTGACA	chr5	0	MIMAT0004566	168195238
hsa-miR-6768-5p	15	5.32269	3.58974	14.5133	6.93473	5.78072	21.2342	16.3921	29.8645	12.9084	20.1764	3.59627	2.52055	32.2161	6.79885	9.65489	-2.16226	-1.73685	-0.824298	-0.779992	-2.03709	-0.0764079	-1.13348	0.158436	-0.808114	0.0762601	-2.12601	-2.19848	-0.109513	-1.7196	-1.02347	0.0287805	1.56369	down	ACATGGTTAGATCAAGCACA	chr4	0	MIMAT0000275	20529923
hsa-miR-3620-5p	15	5.30947	4.46154	7.05626	3.37962	6.70459	6.56138	8.31748	7.462	4.5989	4.85665	8.60295	0.1	5.3815	7.29995	1.94972	-2.16585	-1.42318	-1.8647	-1.81697	-1.82319	-1.77073	-2.11226	-1.84236	-2.29706	-1.97838	-0.867682	-6.85414	-2.69122	-1.617	-3.33147	0.0646799	1.48526	up	CGGGACGTCCAGAC	chr6	0	MIMAT0004567	33175682
hsa-miR-6847-5p	15	5.26602	0.1	0.1	0.1	3.72653	2.43011	0.1	0.1	0.1	0.1	1.70897	0.1	5.19622	2.47314	0.1	-2.1777	-6.90265	-8.00553	-6.89576	-2.6705	-3.2037	-8.49034	-8.06385	-7.82028	-7.58026	-3.19939	-6.85414	-2.74176	-3.17854	-7.61666	0.0646799	1.48526	up	ACAGATGTCCAGCCAC	chr9	0	MIMAT0004675	131154979
hsa-miR-371a-5p	15	5.26291	0.1	12.1822	5.32092	4.96715	17.6252	10.311	13.7874	7.92886	11.9084	2.13518	1	15.3807	7.27203	8.47493	-2.17856	-6.90265	-1.07689	-1.16216	-2.25592	-0.345156	-1.80229	-0.956639	-1.51124	-0.684431	-2.87816	-3.53222	-1.17617	-1.62253	-1.21153	0.0646799	1.48526	up	AGAATTGCGTTTGGACAATCA	chr6	0	MIMAT0000276	33283610
hsa-miR-500a-3p	15	5.26178	1.96295	5.11989	2.59189	5.08318	2.94395	7.17711	4.92234	4.48241	2.63756	3.35537	1.87063	5.61727	4.00916	3.41532	-2.17887	-2.6077	-2.32749	-2.19983	-2.2226	-2.92697	-2.32501	-2.44258	-2.33408	-2.85913	-2.22604	-2.62869	-2.62935	-2.48159	-2.52271	0.0646799	1.48526	up	ACTGATTGTCCAAACGC	chr9	0	MIMAT0019748	131154962
hsa-miR-5581-5p	15	5.22766	3.04306	4.69976	1.60869	4.90745	0.1	5.18394	0.1	4.96421	0.1	4.03323	1.65916	5.5917	5.74187	0.1	-2.18825	-1.9752	-2.45101	-2.88795	-2.27336	-7.80665	-2.79436	-8.06385	-2.18679	-7.58026	-1.96058	-2.80176	-2.63594	-1.96337	-7.61666	0.0646799	1.48526	up	CGAGAATTGTGGCTGG	chr9	0	MIMAT0019747	131154920
hsa-miR-539-5p	15	5.22041	1.34464	4.015	1.12323	6.75495	1.88786	8.18585	5.07568	5.7808	1.39955	1.53116	1.39786	7.71204	3.41762	3.76964	-2.19025	-3.1535	-2.6782	-3.40618	-1.81239	-3.56797	-2.13528	-2.39832	-1.96708	-3.77337	-3.35789	-3.049	-2.17211	-2.71189	-2.38031	0.960521	1.00543	up	ACAGTTCTTCAACTGGCAG	chr17	0	MIMAT0000077	1617270
hsa-miR-4649-3p	15	5.21789	3.98603	4.77247	3.31133	2.06763	1.98261	2.48192	4.45615	4.21152	4.57461	3.91491	1.5725	5.34904	0.1	2.0359	-2.19095	-1.58577	-2.42887	-1.84642	-3.52036	-3.49732	-3.85695	-2.58612	-2.42401	-2.06469	-2.00353	-2.87916	-2.69994	-7.80681	-3.26907	0.208584	2.46786	down	TAAAGCTTGCCACTGAAG	chr17	0	MIMAT0004495	1617232
hsa-miR-6766-3p	15	5.21168	3.71627	7.64868	3.44378	4.58647	6.57516	6.97944	9.21206	4.40373	6.32523	4.50534	3.5201	8.1035	2.93572	5.16015	-2.19267	-1.68687	-1.74839	-1.78984	-2.37095	-1.7677	-2.3653	-1.5384	-2.35963	-1.59722	-1.80088	-1.7166	-2.10068	-2.93117	-1.92732	0.00435767	1.66506	down	GAAACCCAGCAGACAATGT	chrX	0	MIMAT0000278	45605671
hsa-miR-516a-3p	15	5.18637	3.50239	4.59473	2.73386	4.15341	4.6687	8.77104	4.65365	3.51772	3.29805	2.63851	3.53931	4.56983	3.44694	4.03259	-2.19969	-1.77238	-2.48362	-2.12289	-2.51404	-2.2617	-2.03566	-2.52356	-2.68371	-2.53672	-2.57279	-1.70875	-2.92708	-2.69957	-2.28303	0.0204624	7.24019	down	AAATCTACATTGTATGCCAGG	chrX	0	MIMAT0004568	45605630
hsa-miR-6797-3p	15	5.13439	4.57188	5.52686	3.71667	4.61883	5.19592	5.9696	6.80531	5.10333	5.87777	4.70252	3.71553	7.02841	5.38204	4.98989	-2.21422	-1.38794	-2.21714	-1.67982	-2.36081	-2.10735	-2.59078	-1.97526	-2.14691	-1.70307	-1.73908	-1.63865	-2.30603	-2.05673	-1.97573	0.0078491	1.67523	down	ACCCAGTAGCCAG	chrX	0	MIMAT0000279	45606509
hsa-miR-6076	15	5.12369	1.62614	5.22687	2.98293	5.34605	8.01095	6.82009	7.10147	4.52548	5.02452	4.06751	3.57793	8.21449	5.31189	4.81135	-2.21723	-2.87927	-2.29765	-1.9971	-2.14986	-1.48275	-2.39862	-1.9138	-2.32028	-1.92935	-1.94837	-1.69309	-2.08105	-2.07566	-2.02829	0.0646799	1.48526	up	AGGATCTACACTGGCTA	chrX	0	MIMAT0004569	45606472
hsa-miR-215-5p	15	4.99638	0.1	1.83806	0.1	0.1	0.1	8.04369	0.1	4.66167	0.1	0.1	1.43939	8.45024	0.1	0.1	-2.25353	-6.90265	-3.80542	-6.89576	-7.89026	-7.80665	-2.16055	-8.06385	-2.27751	-7.58026	-7.29444	-3.00676	-2.04023	-7.80681	-7.61666	0.321062	1.30528	down	TGGGGTATTTGACAAACTGAC	chrX	0	MIMAT0000280	65238781
hsa-miR-6800-3p	15	4.97127	4.12568	4.28624	3.91335	4.19076	4.64269	5.23154	5.58396	4.87709	4.69833	2.08199	3.63716	5.86662	4.91116	4.69503	-2.2608	-1.53609	-2.58389	-1.60543	-2.50112	-2.26976	-2.78117	-2.26063	-2.21233	-2.02619	-2.91455	-1.6694	-2.56669	-2.18882	-2.0636	0.0646799	1.48526	up	AACTCAGCTTGTCAAATACACG	chrX	0	MIMAT0004570	65238738
hsa-miR-4695-5p	15	4.96588	1.38771	5.90628	2.83924	4.79025	10.0398	9.07114	11.0691	5.06219	8.99802	3.97793	0.1	14.9878	6.40172	8.4576	-2.26237	-3.10802	-2.12135	-2.06833	-2.30823	-1.15706	-1.98713	-1.27345	-2.15859	-1.08873	-1.98049	-6.85414	-1.21351	-1.80643	-1.21449	0.262299	1.16856	down	TGTAGTCACTAGGGCAC	chrX	0	MIMAT0009198	151127124
hsa-miR-433-3p	15	4.89562	2.65803	2.35503	2.07815	3.50003	1.95913	4.16115	3.08459	4.70678	3.17309	0.1	0.1	4.80457	2.85332	2.16797	-2.28292	-2.17037	-3.44786	-2.51853	-2.76097	-3.51451	-3.11143	-3.11684	-2.26361	-2.59245	-7.29444	-6.85414	-2.85482	-2.97224	-3.17839	0.0321522	1.58303	down	AACGGAACCACTAGTGACTT	chrX	0	MIMAT0000281	151127077
hsa-miR-5684	15	4.86965	3.97802	4.92171	1.0037	5.45286	1.26013	3.28559	0.1	0.1	0.1	7.31026	0.1	1.54572	6.97583	0.1	-2.2906	-1.58867	-2.38444	-3.5685	-2.12132	-4.15115	-3.45226	-8.06385	-7.82028	-7.58026	-1.10259	-6.85414	-4.49094	-1.68252	-7.61666	0.114586	2.68301	up	CCTCGCCTCTGACA	chr13	0	MIMAT0011775	24736617
hsa-miR-203a-3p	15	4.84029	1.75656	3.8377	0.1	2.6561	0.1	5.55687	2.4945	3.69832	2.31607	0.1	1.43157	8.72057	2.80805	3.38919	-2.29932	-2.76797	-2.74336	-6.89576	-3.15903	-7.80665	-2.69414	-3.42317	-2.61148	-3.04666	-7.29444	-3.01462	-1.9948	-2.99532	-2.53379	0.0646799	1.48526	up	CGTCTGCAAGGTGAC		0	MIMAT0026921
hsa-miR-5088-5p	15	4.83458	1.29037	3.9318	0.1	4.19785	0.1	0.1	0.1	0.1	0.1	2.11231	0.1	5.75803	2.25725	0.1	-2.30103	-3.21294	-2.70841	-6.89576	-2.49868	-7.80665	-8.49034	-8.06385	-7.82028	-7.58026	-2.89369	-6.85414	-2.59365	-3.31032	-7.61666	0.0646799	1.48526	up	GAGCCAGGCAGGG	chr5	0	MIMAT0011777	92956480
hsa-miR-766-3p	15	4.80921	3.46058	4.64623	3.04264	4.63206	3.43627	5.57642	6.23383	5.87027	4.78714	3.49849	3.29503	6.00173	5.30905	4.55563	-2.30862	-1.78971	-2.46754	-1.96851	-2.35668	-2.70388	-2.68907	-2.1018	-1.94493	-1.99917	-2.16578	-1.81192	-2.53385	-2.07643	-2.10708	0.0646799	1.48526	up	GACTGGCAGCGCT		0	MIMAT0017352
hsa-miR-6789-5p	15	4.7805	3.51368	4.68556	2.80485	4.52737	7.91369	10.3826	9.63007	5.39968	4.58378	4.31315	3.05765	9.57503	4.28427	3.47408	-2.31725	-1.76774	-2.45538	-2.08591	-2.38966	-1.50037	-1.79232	-1.47438	-2.06548	-2.0618	-1.86377	-1.91979	-1.85995	-2.38584	-2.4981	0.0646799	1.48526	up	CCAGGCAACACACAC		0	MIMAT0011778
hsa-miR-139-3p	15	4.75957	3.07209	7.03384	2.3392	4.69854	3.58264	5.66689	3.48471	5.33041	2.96842	5.44254	2.90088	6.87307	6.83548	4.13988	-2.32359	-1.9615	-1.86929	-2.34782	-2.33612	-2.6437	-2.66585	-2.94088	-2.08411	-2.68864	-1.52823	-1.99573	-2.33827	-1.71184	-2.24515	0.0646799	1.48526	up	ATCTCCAAACAGCAAGG		0	MIMAT0017950
hsa-miR-6849-5p	15	4.75216	0.1	3.95609	0.1	1.85658	5.53727	0.1	0.1	0.1	0.1	1.91064	0.1	6.26674	0.1	0.1	-2.32583	-6.90265	-2.69953	-6.89576	-3.67569	-2.01555	-8.49034	-8.06385	-7.82028	-7.58026	-3.03846	-6.85414	-2.47151	-7.80681	-7.61666	0.0646799	1.48526	up	TTGTCCATTGTATCTGGG	chr2	0	MIMAT0016895	207974741
hsa-miR-2392	15	4.69582	3.30544	5.48057	2.86623	4.58884	6.75683	5.58432	6.7466	3.58719	5.14231	5.12894	2.5609	6.70784	8.67781	4.32085	-2.34304	-1.85588	-2.22928	-2.05468	-2.37021	-1.72838	-2.68703	-1.98776	-2.6555	-1.89592	-1.61385	-2.17557	-2.37338	-1.36756	-2.18342	0.00084415	1.46661	up	CACCTCTCACCCCC		0	MIMAT0019043
hsa-miR-18a-5p	15	4.67263	2.66468	4.42598	1.55709	3.99214	3.05358	9.98699	5.78348	3.18783	2.48036	2.24164	2.5978	12.5113	3.15608	3.72875	-2.35018	-2.16676	-2.5376	-2.93498	-2.57117	-2.87422	-1.84836	-2.20998	-2.82578	-2.94779	-2.80796	-2.15493	-1.47406	-2.82675	-2.39604	0.0416369	1.25743	down	GGAAATCCCTGGCAATGT	chr19	0	MIMAT0000078	13947465
hsa-miR-1238-3p	15	4.59635	4.2842	4.95315	3.57336	4.18646	4.64324	5.16165	6.19454	4.95645	5.0923	4.38122	3.67602	6.47328	4.75256	4.42642	-2.37393	-1.4817	-2.37526	-1.73655	-2.5026	-2.26959	-2.80058	-2.11092	-2.18905	-1.91002	-1.84118	-1.65407	-2.42473	-2.23618	-2.14859	0.0646799	1.48526	up	AAATCCCATCCCCAG	chr19	0	MIMAT0004496	13947430
hsa-miR-4532	15	4.58302	2.88439	5.92695	3.34817	4.49975	8.52486	6.67425	10.0951	3.66161	5.876	4.68387	2.77308	12.1931	4.68291	4.12789	-2.37812	-2.05246	-2.11631	-1.83046	-2.39849	-1.39305	-2.4298	-1.40634	-2.62587	-1.7035	-1.74481	-2.06073	-1.51123	-2.25748	-2.24933	0.0276277	1.44306	down	GGTAATCCCTGGCAATG	chr9	0	MIMAT0000418	97847552
hsa-miR-221-5p	15	4.50764	0.1	2.70234	0.1	3.10339	0.1	6.95081	2.50532	2.98305	2.17569	1.72466	1.77821	10.7076	2.44073	3.43409	-2.40204	-6.90265	-3.24939	-6.89576	-2.93449	-7.80665	-2.37123	-3.41693	-2.92156	-3.13686	-3.1862	-2.70179	-1.69866	-3.19757	-2.51481	0.426617	1.79288	down	AAATCAGCATGCCAGGAACC	chr9	0	MIMAT0004587	97847512
hsa-miR-4499	15	4.47951	2.76221	6.38645	1.50538	6.1216	8.64179	7.69931	6.84593	4.46538	5.62389	4.43656	0.1	7.98908	5.92318	5.62265	-2.41107	-2.1149	-2.00859	-2.9837	-1.95443	-1.3734	-2.22368	-1.96668	-2.33957	-1.76677	-1.82307	-6.85414	-2.12119	-1.91851	-1.80348	0.0646799	1.48526	up	GGGTAATCACTGGCAA		0	MIMAT0018000
hsa-miR-4484	15	4.4669	3.14819	4.05989	2.43997	4.00983	3.68604	5.61048	2.81642	3.57827	3.07749	3.11569	2.03611	5.93501	3.61044	2.8094	-2.41514	-1.9262	-2.66216	-2.28697	-2.56479	-2.60265	-2.68029	-3.24806	-2.65909	-2.63658	-2.33296	-2.5064	-2.54997	-2.63271	-2.80447	0.0363438	6.34551	down	ACTGATATCAGCTCAGTAGGC	chr9	0	MIMAT0000079	96888131
hsa-miR-664b-5p	15	4.44294	4.12051	9.69592	3.37453	5.41276	2.26753	10.6868	3.58331	1.87665	2.91441	11.8493	2.71086	2.91899	10.9098	2.89456	-2.4229	-1.5379	-1.40622	-1.81914	-2.13197	-3.3036	-1.75065	-2.90063	-3.59019	-2.71513	-0.405781	-2.09347	-3.57375	-1.03734	-2.76139	0.0646799	1.48526	up	CTGTGTTTCAGCTCA	chr19	0	MIMAT0004497	13947134
hsa-miR-376a-5p	15	4.42923	1.62203	2.45902	1.66387	3.48237	2.4073	7.49957	3.07489	3.43828	0.1	0.1	1.96291	6.46842	2.22293	2.88099	-2.42736	-2.88292	-3.38552	-2.83929	-2.76827	-3.21731	-2.2616	-3.12139	-2.71666	-7.58026	-7.29444	-2.55922	-2.42581	-3.33242	-2.76817	0.554434	1.0761	down	CTGTTCCTGCTGAACTGA	chr9	0	MIMAT0000080	97848350
hsa-miR-126-5p	15	4.40956	2.49584	4.11196	1.56015	2.90826	2.77739	10.9322	2.79903	5.46458	2.9359	0.1	3.17142	6.56034	3.70714	3.66262	-2.43378	-2.2612	-2.64378	-2.93215	-3.02818	-3.011	-1.7179	-3.25699	-2.04824	-2.70453	-7.29444	-1.86709	-2.40545	-2.59458	-2.42186	0.0646799	1.48526	up	CCTGAGCCTCTCTGC		0	MIMAT0019953
hsa-miR-6819-3p	15	4.37184	3.17477	4.55425	2.993	2.25381	4.88206	5.3131	5.73173	4.63595	4.44428	3.44985	3.25248	5.15143	0.1	4.07709	-2.44618	-1.91407	-2.49639	-1.99224	-3.39597	-2.19724	-2.75886	-2.22295	-2.28549	-2.10639	-2.18598	-1.83068	-2.75425	-7.80681	-2.26719	0.0646799	1.48526	up	GAGCCAAGGCTAACAG		0	MIMAT0019952
hsa-miR-497-5p	15	4.36716	0.1	5.42719	0.1	4.68925	2.72646	19.4217	8.56195	6.08562	7.7127	2.28239	5.10024	3.70381	4.92373	4.73361	-2.44772	-6.90265	-2.2434	-6.89576	-2.33898	-3.0377	-0.888815	-1.64398	-1.89295	-1.3111	-2.78197	-1.18165	-3.23021	-2.18513	-2.05179	0.602845	1.07423	up	TCAGACCGAGACAAGTGC	chr7	0	MIMAT0000081	99691255
hsa-miR-193b-5p	15	4.36439	11.6036	17.911	6.26418	6.34862	13.3688	3.55773	5.42402	0.1	3.84594	10.28	3.06278	6.36361	5.48801	17.5973	-2.44864	-0.0442214	-0.520826	-0.926706	-1.90189	-0.743927	-3.33745	-2.30256	-7.82028	-2.315	-0.610745	-1.91738	-2.44938	-2.0286	-0.15745	0.0646799	1.48526	up	CAATTGCCCAAGTCTCC	chr7	0	MIMAT0004498	99691216
hsa-miR-6508-5p	15	4.26696	3.17752	3.66584	1.49141	0.1	1.95387	2.04313	2.30725	4.46074	4.3183	0.1	1.39646	4.8235	2.0976	0.1	-2.48121	-1.91282	-2.80946	-2.99715	-7.89026	-3.51839	-4.13763	-3.53575	-2.34107	-2.14787	-7.29444	-3.05044	-2.84914	-3.41615	-7.61666	0.0646799	1.48526	up	GTGCTTTACCAACTCCA	chr13	0	MIMAT0013516	102620073
hsa-miR-652-5p	15	4.22186	2.63853	4.4128	1.83234	3.86874	3.44411	5.09749	3.77703	3.70571	3.1448	4.1017	1.5922	3.92862	5.30808	3.39659	-2.49654	-2.18099	-2.54191	-2.70014	-2.61647	-2.70059	-2.81862	-2.82467	-2.6086	-2.60537	-1.93629	-2.8612	-3.1452	-2.0767	-2.53065	0.0646799	1.48526	up	AGTCTCCTGGAGGTGG	chr13	0	MIMAT0013515	102620034
hsa-miR-6889-3p	15	4.21284	3.67466	4.09706	3.21851	0.1	1.92651	2.64651	4.90704	4.96809	3.94459	2.09295	3.5757	4.773	4.84027	4.36038	-2.49962	-1.70311	-2.64901	-1.88744	-7.89026	-3.53874	-3.76432	-2.44707	-2.18566	-2.27846	-2.90698	-1.69399	-2.86433	-2.2098	-2.17028	0.0646799	1.48526	up	GGAAGACAGCGCTG	chr1	0	MIMAT0013518	98510878
hsa-miR-34c-5p	15	4.11596	2.69945	2.78152	0.1	4.52903	2.45474	8.4871	3.46714	5.50824	2.66271	1.88323	2.83102	6.24063	4.71612	4.66512	-2.53319	-2.14806	-3.20773	-6.89576	-2.38913	-3.18915	-2.08314	-2.94818	-2.03676	-2.84544	-3.0593	-2.0309	-2.47753	-2.24729	-2.07282	0.0646799	1.48526	up	GACGTCTGAACAGTCA	chr1	0	MIMAT0013517	98510842
hsa-miR-758-3p	15	4.04362	1.88149	3.01818	2.32526	5.40593	1.89044	8.04054	4.09337	5.59845	1.74079	1	1.20875	10.195	1.18276	1.80551	-2.55877	-2.66885	-3.08992	-2.35644	-2.13379	-3.566	-2.16112	-2.70863	-2.01332	-3.45859	-3.97251	-3.2587	-1.76944	-4.24273	-3.44233	0.0646799	1.48526	up	CGTGCAAGTAACCAAGAATAG	chr3	0	MIMAT0004499	38010945
hsa-miR-296-5p	15	3.99248	4.71089	7.4655	2.31443	4.10644	7.16268	7.85874	9.40677	3.56056	7.77307	3.34854	2.33407	9.00722	3.77099	4.42597	-2.57713	-1.34472	-1.78336	-2.36317	-2.53045	-1.64423	-2.19411	-1.50822	-2.66625	-1.29985	-2.22898	-2.30937	-1.94814	-2.56994	-2.14874	0.0646799	1.48526	up	GAAACAAGTAATCAAGAATAGG	chr12	0	MIMAT0004681	58218464
hsa-miR-323a-3p	15	3.98988	1.62123	2.58593	1.81109	3.91919	2.24292	10.3709	3.34579	4.27471	2.6232	0.1	1.6183	10.4898	0.1	2.1065	-2.57807	-2.88364	-3.31292	-2.71697	-2.59778	-3.31935	-1.79394	-2.99958	-2.40253	-2.86701	-7.29444	-2.83774	-1.7283	-7.80681	-3.21989	0.00688494	1.37573	down	AGCCTATCCTGGATT	chr3	0	MIMAT0000082	38010911
hsa-miR-22-5p	15	3.9094	1.58279	3.57863	1.38878	3.52294	0.1	5.53681	2.18703	3.27184	2.8071	1.80974	1.67053	5.37794	2.12218	3.53786	-2.60747	-2.91825	-2.84419	-3.10001	-2.75156	-7.80665	-2.69936	-3.61295	-2.78825	-2.76926	-3.11673	-2.79191	-2.69217	-3.39934	-2.47186	0.0646799	1.48526	up	GAGCCAAGTAATGGAGAACA	chr2	0	MIMAT0004500	219267418
hsa-miR-7-5p	15	3.84815	1.36478	3.4763	0.1	3.19066	2.01659	4.99729	3.21319	3.52381	2.2882	0.1	2.23305	5.82022	3.3859	3.04821	-2.63025	-3.13206	-2.88605	-6.89576	-2.89448	-3.47281	-2.84726	-3.05792	-2.68122	-3.06412	-7.29444	-2.3732	-2.57815	-2.72535	-2.68677	0.0489512	1.40128	down	ACCTATCCTGAATTACTTGA	chr2	0	MIMAT0000083	219267382
hsa-miR-4746-3p	15	3.80417	2.75079	4.13826	2.54302	4.16146	5.61767	3.49015	3.70807	3.17923	3.38841	4.8937	1.65677	4.73846	5.62672	2.68918	-2.64683	-2.12088	-2.63458	-2.22729	-2.51125	-1.99475	-3.36512	-2.85125	-2.82967	-2.49773	-1.68159	-2.80384	-2.87481	-1.99259	-2.86757	0.25603	1.11913	down	GCGGAACTTAGCCACTG	chr19	0	MIMAT0000084	13947324
hsa-miR-6779-5p	15	3.80255	2.41224	6.63819	4.65369	3.56328	9.46745	4.59324	7.01641	2.17625	3.48207	4.19856	1.85748	5.41797	4.69344	2.93785	-2.64745	-2.31035	-1.95281	-1.35546	-2.73513	-1.24175	-2.9689	-1.93119	-3.37651	-2.45839	-1.90262	-2.63887	-2.68147	-2.25424	-2.73997	0.0646799	1.48526	up	TGCTCACAAGCAGCTA	chr19	0	MIMAT0004501	13947284
hsa-miR-204-5p	15	3.78128	0.1	0.1	0.1	5.29721	0.1	4.2506	0.1	0.1	0.1	2.00967	0.1	8.32263	2.02624	0.1	-2.65554	-6.90265	-8.00553	-6.89576	-2.1631	-7.80665	-3.08074	-8.06385	-7.82028	-7.58026	-2.96555	-6.85414	-2.06218	-3.46608	-7.61666	0.033163	1.37144	down	GCAGAACTTAGCCACTGT	chr9	0	MIMAT0000419	97847791
hsa-miR-144-5p	15	3.68189	2.29163	6.68033	0.1	4.60557	3.17182	9.00929	9.07901	2.09574	0.1	3.10385	2.83369	11.9092	4.36272	4.48388	-2.69397	-2.38435	-1.94368	-6.89576	-2.36496	-2.81941	-1.997	-1.55939	-3.43089	-7.58026	-2.33845	-2.02954	-1.54522	-2.35966	-2.12999	0.0646799	1.48526	up	GTTCACCAATCAGCTAA	chr9	0	MIMAT0004588	97847751
hsa-miR-128-3p	15	3.676	0.1	2.49802	1.38908	2.85708	2.02303	5.70135	3.18818	3.15362	2.0756	0.1	1.50836	4.4282	0.1	2.64738	-2.69628	-6.90265	-3.36282	-3.0997	-3.05379	-3.46821	-2.65711	-3.06919	-2.84134	-3.20481	-7.29444	-2.93924	-2.9725	-7.80681	-2.89017	0.0646799	1.48526	up	TCCAGGAGCTCACA		0	MIMAT0004502
hsa-miR-24-1-5p	15	3.65617	0.1	2.04782	0.1	2.54574	0.1	6.56849	2.82022	4.45235	2.65804	0.1	1.98124	3.48901	0.1	2.69218	-2.70408	-6.90265	-3.64951	-6.89576	-3.22025	-7.80665	-2.45285	-3.24611	-2.34379	-2.84797	-7.29444	-2.54581	-3.31641	-7.80681	-2.86596	0.0801707	1.34573	down	CTCAATAGACTGTGAGCTCC	chr3	0	MIMAT0000085	189889279
hsa-miR-145-3p	15	3.646	0.1	0.1	0.1	3.12661	0.1	6.63314	2.47216	2.41345	0.1	0.1	1.47725	4.67296	2.68253	2.12539	-2.7081	-6.90265	-8.00553	-6.89576	-2.92374	-7.80665	-2.43872	-3.43615	-3.22725	-7.58026	-7.29444	-2.9693	-2.89489	-3.06129	-3.20701	0.0207201	1.86206	up	CCGCCCACCGC		0	MIMAT0013802
hsa-miR-502-5p	15	3.58506	0.1	2.43285	0.1	2.96403	0.1	4.53309	2.82075	3.1133	0.1	0.1	0.1	4.90753	2.07072	2.11444	-2.73242	-6.90265	-3.40095	-6.89576	-3.00077	-7.80665	-2.98792	-3.24584	-2.85991	-7.58026	-7.29444	-6.85414	-2.82423	-3.43475	-3.21446	0.0646799	1.48526	up	CCAAGAGATGTTGGCC		0	MIMAT0013863
hsa-miR-4734	15	3.53266	2.20352	3.68003	1.72315	2.89723	6.95697	8.22011	7.35476	3.81067	3.94908	2.53495	1.93244	9.02006	3.31758	3.19102	-2.75366	-2.44091	-2.80388	-2.78878	-3.03366	-1.68627	-2.12925	-1.86324	-2.56831	-2.27682	-2.63056	-2.58179	-1.94609	-2.75475	-2.62072	0.0646799	1.48526	up	GGAGAGCCTCCAC		0	MIMAT0004679
hsa-miR-4656	15	3.49505	2.5648	4.15659	1.82463	4.01964	3.51929	3.31731	2.59431	2.35793	2.04615	6.13195	0.1	2.75705	6.71692	2.03973	-2.7691	-2.22188	-2.6282	-2.70623	-2.56127	-2.66944	-3.4384	-3.36657	-3.26083	-3.22542	-1.35617	-6.85414	-3.6561	-1.73709	-3.26636	0.0215653	1.64515	up	ACAGGATTGAGGGGGG	chr20	0	MIMAT0000690	56826098
hsa-miR-664a-5p	15	3.45968	3.10366	4.52266	2.10328	4.28801	2.3534	4.62024	2.6671	2.06681	0.1	5.69873	2.18663	0.1	4.13608	0.1	-2.78378	-1.94675	-2.50643	-2.50119	-2.46803	-3.24998	-2.96044	-3.32665	-3.45095	-7.58026	-1.46187	-2.40351	-8.44115	-2.43662	-7.61666	0.0646799	1.48526	up	CATGCACATGCACACAT		0	MIMAT0004450
hsa-miR-369-5p	15	3.45215	0.1	2.8309	0.1	3.35467	0.1	9.25043	2.89199	3.58081	2.12457	0.1	1.7833	8.87856	2.10295	2.13792	-2.78692	-6.90265	-3.18234	-6.89576	-2.82216	-7.80665	-1.95889	-3.20986	-2.65807	-3.17117	-7.29444	-2.69767	-1.9689	-3.41247	-3.19853	0.0646799	1.48526	up	TGGGAGAACCTCCCTG		0	MIMAT0004901
hsa-miR-191-3p	15	3.41586	2.57855	4.1551	3.23176	2.02259	3.42307	2.33171	5.21921	4.56149	4.1599	2.84931	1.64925	4.72066	1.0444	4.21188	-2.80217	-2.21417	-2.62872	-1.88151	-3.55213	-2.70943	-3.94702	-2.35809	-2.30885	-2.20179	-2.4619	-2.8104	-2.88023	-4.42221	-2.22027	0.105894	1.30375	down	AAGCGGTTTACCATCCCA		0	MIMAT0000687
hsa-miR-545-3p	15	3.40229	1	1.47086	0.1	2.36716	0.1	3.40298	1.38794	1.21332	1.28965	1.04486	1.88962	3.4978	1.53241	1.5067	-2.80791	-3.58072	-4.12694	-6.89576	-3.32518	-7.80665	-3.40161	-4.26898	-4.21939	-3.89136	-3.9092	-2.61412	-3.31278	-3.86908	-3.70334	0.0496884	1.46086	down	ATGTATGTGGGACGGTAAAC		0	MIMAT0002890
hsa-miR-31-5p	15	3.31389	2.7209	3.14089	2.25008	0.1	2.96997	2.74769	0.1	2.63236	2.41174	1.94666	0.1	2.62922	0.1	4.07953	-2.84589	-2.13664	-3.03243	-2.40385	-7.89026	-2.91428	-3.71019	-8.06385	-3.102	-2.98826	-3.01151	-6.85414	-3.72459	-7.80681	-2.26633	0.291783	1.31608	up	TAACCGATTTCAGATGGTGC	chr7	0	MIMAT0000086	130561568
hsa-miR-32-3p	15	3.2547	0.1	1	0.1	0.1	2.05831	0.1	0.1	0.1	0.1	0.1	0.1	6.50483	1.01937	0.1	-2.87189	-6.90265	-4.6836	-6.89576	-7.89026	-3.44327	-8.49034	-8.06385	-7.82028	-7.58026	-7.29444	-6.85414	-2.41771	-4.45721	-7.61666	0.0646799	1.48526	up	CTGAACACCAAAAGAAATCAGT	chr7	0	MIMAT0004503	130561530
hsa-miR-146b-5p	15	3.24237	0.1	1.85966	0.1	1.99246	0.1	2.93956	0.1	0.1	2.7231	0.1	0.1	3.68823	0.1	2.01988	-2.87737	-6.90265	-3.78856	-6.89576	-3.57378	-7.80665	-3.61281	-8.06385	-7.82028	-2.81309	-7.29444	-6.85414	-3.2363	-7.80681	-3.28046	0.932169	1.07583	down	TCTAAACCACCATATGAAACCAG	chr7	0	MIMAT0004514	130562250
hsa-miR-146a-5p	15	3.23935	0.1	2.93046	1.48096	3.56271	0.1	4.88905	3.23858	0.1	0.1	2.10882	1.68827	3.56211	0.1	2.52464	-2.87871	-6.90265	-3.13247	-3.0073	-2.73536	-7.80665	-2.87886	-3.04656	-7.82028	-7.58026	-2.89608	-2.77667	-3.28649	-7.80681	-2.95866	0.0646799	1.48526	up	CTAAGCCACCATGTGA	chr1	0	MIMAT0004515	207975819
hsa-miR-6075	15	3.23083	1.87007	5.56166	2.72801	3.72607	3.33173	4.91851	5.12504	2.58194	2.49384	3.52514	0.1	5.78002	3.83977	2.07502	-2.88251	-2.67763	-2.20809	-2.12598	-2.67068	-2.74845	-2.87019	-2.38436	-3.1299	-2.93997	-2.15483	-6.85414	-2.58815	-2.54387	-3.24161	0.99797	1.00056	up	AACACTGATTTCAAATGGTGC	chr1	0	MIMAT0000100	207975861
hsa-miR-454-3p	15	3.20257	0.1	2.47524	0.1	2.48288	1.95475	6.09033	3.5127	3.12457	0.1	0.1	1.83776	5.78825	2.53133	3.19115	-2.89519	-6.90265	-3.37603	-6.89576	-3.25632	-3.51774	-2.56189	-2.92934	-2.85469	-7.58026	-7.29444	-2.65427	-2.5861	-3.14499	-2.62066	0.262298	1.1518	down	TAACCGATTTCAAATGGTGCTA	chr1	0	MIMAT0000681	207975271
hsa-miR-330-3p	15	3.17327	0.1	0.1	0.1	0.1	0.1	3.35122	2.35401	3.12958	0.1	0.1	1.53048	3.76014	3.17683	2.10747	-2.90845	-6.90265	-8.00553	-6.89576	-7.89026	-7.80665	-3.42372	-3.5068	-2.85238	-7.58026	-7.29444	-2.91823	-3.20844	-2.8173	-3.21922	0.0712898	1.29434	down	GAACACCAGGAGAAATCGGT	chr1	0	MIMAT0004673	207975233
hsa-miR-337-3p	15	3.13708	0.1	1.99625	0.1	2.62065	0.1	7.50211	0.1	2.41915	0.1	0.1	0.1	6.5051	0.1	2.30711	-2.92499	-6.90265	-3.68631	-6.89576	-3.17841	-7.80665	-2.26111	-8.06385	-3.22385	-7.58026	-7.29444	-6.85414	-2.41765	-7.80681	-3.08865	0.0646799	1.48526	up	AGAGAGAGTCTGCCCT		0	MIMAT0004903
hsa-miR-4697-5p	15	3.08299	3.36309	3.76551	1.90306	4.16399	2.61803	2.2736	0.1	0.1	0.1	6.92375	0.1	0.1	10.6767	0.1	-2.95009	-1.83094	-2.77076	-2.64551	-2.51037	-3.09624	-3.98343	-8.06385	-7.82028	-7.58026	-1.18096	-6.85414	-8.44115	-1.06849	-7.61666	0.243951	1.22137	down	GCTTTGACAATACTATTGCAC	chr17	0	MIMAT0000688	54583351
hsa-miR-663a	15	3.06424	1.57341	7.76592	2.46626	2.64326	9.50871	10.2947	16.8081	6.36417	14.2525	2.39824	0.1	17.2897	6.65874	5.00734	-2.95889	-2.92683	-1.72644	-2.27151	-3.16602	-1.23548	-1.80458	-0.67084	-1.82838	-0.425194	-2.71054	-6.85414	-1.00738	-1.74964	-1.97069	0.0646799	1.48526	up	AGTAGTGCAATAAAGTCAGA		0	MIMAT0022696
hsa-miR-4257	15	2.99028	1.47036	3.19824	1.74295	2.82427	3.30378	4.04675	3.63187	0.1	2.63141	3.09202	0.1	3.24815	3.57424	2.73056	-2.99414	-3.02455	-3.00632	-2.7723	-3.07046	-2.76061	-3.15165	-2.88121	-7.82028	-2.8625	-2.34396	-6.85414	-3.41961	-2.64725	-2.84554	0.903109	1.06708	down	GCTTTGACAATATCATTGCAC	chr22	0	MIMAT0004958	22007317
hsa-miR-338-3p	15	2.97938	0.1	2.61765	0.1	2.83819	2.4589	4.75031	3.01135	3.65411	1.98904	0.1	1.94256	6.40365	2.55967	2.58913	-2.9994	-6.90265	-3.29533	-6.89576	-3.06336	-3.18671	-2.92039	-3.15151	-2.62883	-3.26626	-7.29444	-2.57426	-2.44033	-3.12893	-2.92227	0.0646799	1.48526	up	AGTAGTGCAACCTCGT		0	MIMAT0032026
hsa-miR-485-3p	15	2.92069	1.33434	2.44034	1.58473	2.72214	2.03063	4.29057	2.87168	2.19953	0.1	0.1	0.1	3.09469	2.31757	0.1	-3.02811	-3.1646	-3.39652	-2.90959	-3.12359	-3.4628	-3.06724	-3.22003	-3.36116	-7.58026	-7.29444	-6.85414	-3.48943	-3.27227	-7.61666	0.0646799	1.48526	up	TCACCAAAACATGGAAGCAC	chr4	0	MIMAT0000684	113569404
hsa-miR-6813-3p	15	2.91522	3.41649	2.64336	3.39529	2.02614	2.19675	2.32699	2.85027	1.94081	2.34529	2.03377	0.1	2.72788	2.01721	1.99902	-3.03081	-1.80821	-3.28123	-1.8103	-3.5496	-3.34935	-3.94995	-3.23082	-3.54169	-3.02857	-2.94836	-6.85414	-3.67144	-3.47253	-3.29544	0.0646799	1.48526	up	AGCAAGTACATCCACGTTT	chr4	0	MIMAT0000683	113569366
hsa-miR-409-5p	15	2.76158	0.1	2.30113	0.1	3.09403	0.1	5.85906	2.83143	2.78961	0.1	0.1	1	6.11083	0.1	1.07815	-3.10892	-6.90265	-3.48126	-6.89576	-2.93885	-7.80665	-2.61774	-3.24039	-3.01829	-7.58026	-7.29444	-3.53222	-2.50786	-7.80681	-4.18618	0.0646799	1.48526	up	CTACTAAAACATGGAAGCACT	chr4	0	MIMAT0000715	113569709
hsa-miR-1304-3p	15	2.75845	3.58967	4.37996	3.4255	1.96854	4.44816	4.94758	5.43967	5.09434	4.66888	3.89334	3.27463	5.11475	4.84344	4.48771	-3.11056	-1.73687	-2.55268	-1.79752	-3.59121	-2.33152	-2.86169	-2.2984	-2.14946	-2.03526	-2.0115	-1.82089	-2.76456	-2.20885	-2.12875	0.0646799	1.48526	up	GAAAGCACTTCCATGTTAAAG	chr4	0	MIMAT0000714	113569672
hsa-miR-205-3p	15	2.73063	0.1	0.1	0.1	0.1	0.1	0.1	0.1	0.1	0.1	0.1	0.1	2.14633	0.1	0.1	-3.12518	-6.90265	-8.00553	-6.89576	-7.89026	-7.80665	-8.49034	-8.06385	-7.82028	-7.58026	-7.29444	-6.85414	-4.01735	-7.80681	-7.61666	0.0646799	1.48526	up	CCACTGAAACATGGAAGCAC	chr4	0	MIMAT0000717	113569583
hsa-miR-4689	15	2.72053	1.92827	12.5868	6.70066	4.80019	19.1434	12.9566	25.4211	9.00431	16.4289	2.52183	0.1	28.0288	6.09743	7.57791	-3.13053	-2.63341	-1.02977	-0.829528	-2.30524	-0.225947	-1.47279	-0.0739698	-1.32774	-0.220172	-2.63804	-6.85414	-0.310385	-1.87668	-1.37293	0.0646799	1.48526	up	CAGCAGGTACCCCC	chr4	0	MIMAT0000716	113569547
hsa-miR-934	15	2.71686	1.63085	3.14449	1.62344	3.25819	2.06695	4.71137	2.80234	3.66056	2.41825	2.80296	1.46538	4.61219	3.49353	2.22666	-3.13248	-2.8751	-3.03078	-2.87478	-2.86426	-3.43722	-2.93226	-3.25529	-2.62629	-2.98437	-2.48556	-2.98094	-2.91377	-2.6802	-3.13985	0.0646799	1.48526	up	ACACTCAAACATGGAAGCA	chr4	0	MIMAT0000718	113569225
hsa-miR-4298	15	2.71583	1.44223	7.74558	2.01621	3.13055	10.6367	7.37222	11.4792	4.36885	8.2496	4.87451	3.15313	9.95835	8.50404	8.19709	-3.13302	-3.05242	-1.73023	-2.56219	-2.92192	-1.07374	-2.28631	-1.22098	-2.3711	-1.21401	-1.68726	-1.87543	-1.80332	-1.39674	-1.25962	0.0646799	1.48526	up	GCAAGTGCCTCCAT	chr4	0	MIMAT0004685	113569186
hsa-miR-30c-2-3p	15	2.71422	1.46794	2.75182	0.1	2.00381	0.1	4.26052	2.92377	2.55719	0.1	0.1	1.98432	3.03702	0.1	0.1	-3.13388	-3.02693	-3.22322	-6.89576	-3.56559	-7.80665	-3.07738	-3.19409	-3.14379	-7.58026	-7.29444	-2.54357	-3.51657	-7.80681	-7.61666	0.0646799	1.48526	up	AAGCATGGAAGCACTTA		0	MIMAT0005931
hsa-miR-6794-5p	15	2.69069	3.70489	7.2545	4.28148	6.98205	11.8708	9.90256	10.5193	6.80076	8.9244	5.15274	3.95464	10.7918	7.6608	6.70913	-3.14644	-1.69129	-1.82473	-1.47572	-1.76468	-0.915379	-1.86061	-1.34695	-1.73266	-1.10058	-1.60717	-1.54867	-1.68736	-1.54739	-1.54861	0.0646799	1.48526	up	AAACATGGAAGCAATTA		0	MIMAT0005932
hsa-miR-3149	15	2.68418	1.33509	0.1	1.47273	0.1	1.98378	0.1	0.1	0.1	0.1	0.1	0.1	7.14134	2.44675	0.1	-3.14993	-3.16379	-8.00553	-3.01534	-7.89026	-3.49647	-8.49034	-8.06385	-7.82028	-7.58026	-7.29444	-6.85414	-2.28303	-3.19402	-7.61666	0.0646799	1.48526	up	TGTAAGGTGTTGCAGTG		0	MIMAT0019865
hsa-miR-526b-3p	15	2.68126	1.26139	2.50916	0.1	1.9381	0.1	3.74788	0.1	2.35873	0.1	0.1	1.63324	3.0601	2.49407	2.33528	-3.1515	-3.24571	-3.3564	-6.89576	-3.61369	-7.80665	-3.26234	-8.06385	-3.26034	-7.58026	-7.29444	-2.82448	-3.50564	-3.16638	-3.07114	0.0646799	1.48526	up	TTGCACACCACAACAG		0	MIMAT0019864
hsa-miR-132-3p	15	2.66558	1.25378	2.84897	0.1	2.58957	0.1	6.85616	2.79684	2.32607	2.70931	0.1	1.4718	3.81742	2.22883	2.28511	-3.15997	-3.25444	-3.17316	-6.89576	-3.19562	-7.80665	-2.39101	-3.25812	-3.28046	-2.82041	-7.29444	-2.97464	-3.18663	-3.3286	-3.10247	0.0646799	1.48526	up	CTCCAACAATATCCTGGT		0	MIMAT0015378
hsa-miR-6872-3p	15	2.64385	1.34945	2.93694	0.1	1.82895	0.1	3.68366	2.59771	2.80164	0.1	0.1	0.1	3.42502	0.1	0.1	-3.17178	-3.14835	-3.12929	-6.89576	-3.69732	-7.80665	-3.28727	-3.36468	-3.01208	-7.58026	-7.29444	-6.85414	-3.34311	-7.80681	-7.61666	0.775788	1.20994	down	TCCAGCATCAGTGATTTT		0	MIMAT0015066
hsa-miR-3141	15	2.63644	1.52587	5.88189	0.1	4.78567	7.56707	5.82678	7.08229	0.1	4.63183	5.07965	0.1	6.79788	6.46917	6.0812	-3.17583	-2.97109	-2.12732	-6.89576	-2.30961	-1.56499	-2.62571	-1.91771	-7.82028	-2.04675	-1.62778	-6.85414	-2.35414	-1.79131	-1.69038	0.0646799	1.48526	up	CGGTGCCTACTGAGC	chr9	0	MIMAT0015027	97848366
hsa-miR-8485	15	2.58061	1.48292	3.61739	1.68219	2.69456	3.00521	2.13993	2.37863	0.1	0.1	2.11355	0.1	2.75715	2.68733	0.1	-3.2067	-3.01228	-2.82865	-2.82349	-3.13829	-2.89726	-4.07085	-3.49179	-7.82028	-7.58026	-2.89284	-6.85414	-3.65605	-3.05871	-7.61666	0.0646799	1.48526	up	CTGGCTCAGTTCAGC		0	MIMAT0019208
hsa-miR-1307-5p	15	2.57664	0.1	1.84439	0.1	2.05871	0.1	3.86267	2.37873	0.1	0.1	0.1	0.1	2.3604	0.1	0.1	-3.20893	-6.90265	-3.80046	-6.89576	-3.52659	-7.80665	-3.21881	-3.49173	-7.82028	-7.58026	-7.29444	-6.85414	-3.88019	-7.80681	-7.61666	0.0320813	1.22309	down	GCTGCAAACATCCGACT	chr6	0	MIMAT0000088	72113321
hsa-miR-4433b-3p	15	2.57595	1.46346	4.84081	1.85427	2.68553	4.7207	4.1569	4.65002	2.70101	2.78136	2.34125	0.1	7.65044	2.64246	2.20028	-3.20931	-3.03134	-2.40835	-2.68298	-3.14313	-2.24573	-3.1129	-2.52468	-3.06485	-2.78255	-2.74523	-6.85414	-2.18368	-3.083	-3.15705	0.0545868	1.23437	down	CTTCCAGTCGAGGATG	chr6	0	MIMAT0000087	72113280
hsa-miR-1290	15	2.57319	0.1	3.49068	0.1	3.73853	5.16014	5.06241	0.1	3.218	2.21907	0.1	0.1	3.62876	0.1	2.06081	-3.21086	-6.90265	-2.88009	-6.89576	-2.66586	-2.11732	-2.82859	-8.06385	-2.81219	-3.10838	-7.29444	-6.85414	-3.25975	-7.80681	-3.25152	0.699895	1.05872	down	GAAGTAAACATCCACCTCC	chr8	0	MIMAT0004589	135812838
hsa-miR-18b-5p	15	2.49588	1.39501	2.19531	1.03632	1.73328	1.5716	3.84711	3.43862	1.46048	1.32869	1.04271	1.11055	3.73658	1.6357	1.41473	-3.25487	-3.10045	-3.54918	-3.52236	-3.77483	-3.83249	-3.22464	-2.96009	-3.95191	-3.84833	-3.91218	-3.38094	-3.21751	-3.77498	-3.79421	0.00709427	1.42606	down	AGCTGAGTGTAGGATGTT	chr8	0	MIMAT0000420	135812800
hsa-miR-98-5p	15	2.49466	0.1	2.15596	0.1	2.77377	0.1	5.65817	2.37	0.1	0.1	0.1	0.1	7.59687	0.1	0.1	-3.25557	-6.90265	-3.57527	-6.89576	-3.09649	-7.80665	-2.66807	-3.49703	-7.82028	-7.58026	-7.29444	-6.85414	-2.19382	-7.80681	-7.61666	0.0646799	1.48526	up	GGAGTAAACAACCCTCTCC	chr1	0	MIMAT0004674	41223015
hsa-miR-513a-5p	15	2.47271	3.69404	4.93539	1.39564	5.74975	4.40397	4.38578	0.1	0.1	0.1	6.77027	0.1	2.03944	7.95106	0.1	-3.26832	-1.69553	-2.38044	-3.0929	-2.04484	-2.34592	-3.03558	-8.06385	-7.82028	-7.58026	-1.2133	-6.85414	-4.09105	-1.49374	-7.61666	0.0499933	5.548	down	AGAGTAAACAGCCTTCTCC	chr6	0	MIMAT0004550	72086730
hsa-miR-329-3p	15	2.47218	0.1	0.1	0.1	1.99899	0.1	3.99286	0.1	1.94582	0.1	0.1	0.1	4.89274	0.1	0.1	-3.26863	-6.90265	-8.00553	-6.89576	-3.56906	-7.80665	-3.17099	-8.06385	-3.53797	-7.58026	-7.29444	-6.85414	-2.82858	-7.80681	-7.61666	0.0862103	1.27912	down	GCTGAGAGTGTAGGATGT	chr1	0	MIMAT0000244	41222977
hsa-miR-374c-5p	15	2.45132	0.1	0.1	0.1	2.28204	0.1	2.98623	0.1	0.1	0.1	0.1	0.1	2.63045	0.1	2.00492	-3.28086	-6.90265	-8.00553	-6.89576	-3.37801	-7.80665	-3.59009	-8.06385	-7.82028	-7.58026	-7.29444	-6.85414	-3.72391	-7.80681	-3.29119	0.0336292	1.48848	down	GCAGCAAACATCTGACTGA	chr8	0	MIMAT0004551	135817185
hsa-miR-4749-3p	15	2.38988	3.23597	4.29725	3.09761	2.12321	4.10657	4.45907	5.08928	3.76998	4.09736	3.9636	3.1193	5.62117	2.08115	2.12413	-3.31748	-1.88653	-2.58019	-1.94268	-3.48209	-2.44679	-3.01167	-2.39446	-2.5838	-2.22364	-1.9857	-1.89099	-2.62835	-3.42751	-3.20786	0.145964	1.19563	down	CTTCCAGTCGGGGA	chr8	0	MIMAT0000245	135817145
hsa-miR-769-5p	15	2.37201	0.1	2.06887	0.1	2.38448	0.1	2.99237	0.1	2.28087	2.09959	0.1	0.1	2.56405	0.1	0.1	-3.32831	-6.90265	-3.63476	-6.89576	-3.31466	-7.80665	-3.58712	-8.06385	-3.30877	-3.18823	-7.29444	-6.85414	-3.7608	-7.80681	-7.61666	0.00562781	1.48438	down	GCTGTAAACATCCGACTG	chr1	0	MIMAT0000693	41220090
hsa-miR-3692-5p	15	2.3375	0.1	0.1	0.1	1.79726	2.23266	0.1	0.1	0.1	0.1	1.88639	0.1	0.1	0.1	0.1	-3.34945	-6.90265	-8.00553	-6.89576	-3.72254	-3.32596	-8.49034	-8.06385	-7.82028	-7.58026	-3.05688	-6.85414	-8.44115	-7.80681	-7.61666	0.0402508	1.18693	down	CTTCCAGTCAAGGATGT	chr1	0	MIMAT0000692	41220049
hsa-miR-150-3p	15	2.28578	1	4.73458	0.1	2.44235	5.71818	4.20454	7.31373	1.17159	5.2654	0.1	0.1	6.93656	1.46617	1.67434	-3.38173	-3.58072	-2.44036	-6.89576	-3.28007	-1.96917	-3.09646	-1.87131	-4.26988	-1.86179	-7.29444	-6.85414	-2.325	-3.93283	-3.55114	0.111605	4.56793	up	ATGGCAATATGTTGGCATAG	chr9	0	MIMAT0004504	21512178
hsa-miR-744-5p	15	2.27153	0.1	0.1	0.1	1.83205	0.1	3.26795	0.1	0.1	0.1	0.1	0.1	7.05755	2.21455	0.1	-3.39075	-6.90265	-8.00553	-6.89576	-3.69488	-7.80665	-3.46002	-8.06385	-7.82028	-7.58026	-7.29444	-6.85414	-2.30006	-3.33787	-7.61666	0.783268	1.33309	up	AGCTATGCCAGCATCTT	chr9	0	MIMAT0000089	21512141
hsa-miR-1181	15	2.23797	1.9477	4.66421	0.1	4.26708	2.1127	2.06085	0.1	0.1	0.1	6.78369	0.1	0.1	7.81489	0.1	-3.41223	-2.61895	-2.46197	-6.89576	-2.47509	-3.40564	-4.12517	-8.06385	-7.82028	-7.58026	-1.21044	-6.85414	-8.44115	-1.51866	-7.61666	0.0646799	1.48526	up	ACCAACTAGTAAACCCATAT		0	MIMAT0014977
hsa-miR-4730	15	2.23463	0.1	0.1	0.1	0.1	0.1	0.1	0.1	0.1	0.1	0.1	0.1	0.1	0.1	0.1	-3.41438	-6.90265	-8.00553	-6.89576	-7.89026	-7.80665	-8.49034	-8.06385	-7.82028	-7.58026	-7.29444	-6.85414	-8.44115	-7.80681	-7.61666	0.0646799	1.48526	up	AGTCCCTACTATGTTCCA		0	MIMAT0014978
hsa-miR-7845-5p	15	2.22055	0.1	2.12875	0.1	1.78645	5.72914	2.50141	2.70783	0.1	0.1	0.1	0.1	7.07195	0.1	0.1	-3.4235	-6.90265	-3.59359	-6.89576	-3.73124	-1.96641	-3.84567	-3.30478	-7.82028	-7.58026	-7.29444	-6.85414	-2.29712	-7.80681	-7.61666	0.0646799	1.48526	up	CTGGCACTATATGAGTCC	chr1	0	MIMAT0014979	67094172
hsa-miR-4787-3p	15	2.18476	3.31997	4.66553	2.95917	3.73067	4.86911	4.96749	6.52017	5.02637	4.35717	2.16148	1.42318	7.12469	2.58518	2.12094	-3.44694	-1.84955	-2.46156	-2.00864	-2.6689	-2.20107	-2.85589	-2.03701	-2.16884	-2.13495	-2.86049	-3.0231	-2.2864	-3.11462	-3.21003	0.0646799	1.48526	up	ATATGACTCGTATAGTGTCT		0	MIMAT0019197
hsa-miR-196a-5p	15	2.17009	1.72228	0.1	0.1	0.1	2.56613	2.54316	0.1	0.1	0.1	0.1	0.1	0.1	0.1	0.1	-3.45666	-2.7964	-8.00553	-6.89576	-7.89026	-3.12513	-3.82179	-8.06385	-7.82028	-7.58026	-7.29444	-6.85414	-8.44115	-7.80681	-7.61666	0.0646799	1.48526	up	AGAATTTTCATAATGCAGTCA		0	MIMAT0014980
hsa-miR-4433a-5p	15	2.15257	1.96128	2.86257	1.68533	2.3468	3.11364	3.2253	3.46127	2.37613	2.98585	1.85108	1.68578	3.23665	0.1	2.3385	-3.46836	-2.60893	-3.16629	-2.8208	-3.33764	-2.84612	-3.47898	-2.95062	-3.24974	-2.68019	-3.08415	-2.7788	-3.42472	-7.80681	-3.06915	0.0646799	1.48526	up	GCCATCAAAGTTAAAAGC		0	MIMAT0014981
hsa-miR-6752-3p	15	2.12815	2.04468	2.1315	1.43611	2.21106	2.36227	2.38316	2.79003	1.87275	2.80293	1.7176	0.1	3.01579	0.1	2.41857	-3.48482	-2.54885	-3.59173	-3.05166	-3.4236	-3.24455	-3.91553	-3.26164	-3.59319	-2.7714	-3.19212	-6.85414	-3.52669	-7.80681	-3.02058	0.0646799	1.48526	up	TGCCTGTCTACACTTGC	chr1	0	MIMAT0014982	172108003
hsa-miR-1825	15	2.12146	2.97185	3.61483	1.49642	2.07397	0.1	2.17468	2.13907	4.61087	1.94117	1.77524	1.56076	4.49	4.30284	0.1	-3.48936	-2.00936	-2.82967	-2.99232	-3.51594	-7.80665	-4.04761	-3.64494	-2.29331	-3.30141	-3.1445	-2.88997	-2.95251	-2.3796	-7.61666	0.0646799	1.48526	up	TGTACAGCAGGCACAG		0	MIMAT0019198
hsa-miR-4793-5p	15	2.09423	1.35783	5.20458	1.56562	2.19276	5.12179	2.7738	5.17202	2.15922	4.64392	2.04392	0.1	5.58295	2.93135	4.3561	-3.508	-3.13942	-2.30382	-2.9271	-3.43559	-2.12808	-3.69655	-2.37119	-3.38784	-2.04299	-2.94117	-6.85414	-2.6382	-2.93332	-2.1717	0.0646799	1.48526	up	TGTCCTTTGCCTACTCT	chr1	0	MIMAT0014983	180407516
hsa-miR-373-3p	15	2.06829	0.1	10.6517	6.27241	3.62539	0.1	5.01706	2.67582	4.89878	2.04849	7.72702	5.85817	11.2531	13.6559	12.8346	-3.52598	-6.90265	-1.27059	-0.924811	-2.7102	-7.80665	-2.84157	-3.32194	-2.20593	-3.22378	-1.0226	-0.981767	-1.62697	-0.713434	-0.612768	0.0646799	1.48526	up	CTTAAATAGAATAGGCAAAGG		0	MIMAT0019199
hsa-miR-1247-5p	15	2.05043	0.1	0.1	0.1	0.1	0.1	2.34404	0.1	2.10466	0.1	0.1	0.1	2.12157	0.1	0.1	-3.53849	-6.90265	-8.00553	-6.89576	-7.89026	-7.80665	-3.93941	-8.06385	-3.42476	-7.58026	-7.29444	-6.85414	-4.03409	-7.80681	-7.61666	0.0646799	1.48526	up	AAGACCGTCCTCTTGT		0	MIMAT0014984
hsa-miR-181d-5p	15	2.02437	0.1	1.84153	0.1	1.78911	0.1	2.57479	0.1	0.1	0.1	0.1	1.3993	2.47258	0.1	0.1	-3.55694	-6.90265	-3.8027	-6.89576	-3.72909	-7.80665	-3.80396	-8.06385	-7.82028	-7.58026	-7.29444	-3.04751	-3.81321	-7.80681	-7.61666	0.0646799	1.48526	up	GATTAAACAATTCTCTG		0	MIMAT0014985
hsa-miR-505-3p	15	2.02254	0.1	0.1	0.1	0.1	0.1	2.45208	0.1	2.04508	0.1	0.1	0.1	2.35542	0.1	0.1	-3.55825	-6.90265	-8.00553	-6.89576	-7.89026	-7.80665	-3.8744	-8.06385	-3.46619	-7.58026	-7.29444	-6.85414	-3.88324	-7.80681	-7.61666	0.0646799	1.48526	up	ACTTCACGGGAGTGAG		0	MIMAT0019200
hsa-miR-4800-5p	15	2.00959	1.35422	5.5084	1.38234	4.50068	9.40144	5.11033	8.08337	0.1	5.6909	4.16593	0.1	5.98074	6.75584	5.83672	-3.56752	-3.14326	-2.22197	-3.10672	-2.39819	-1.25184	-2.81499	-1.72697	-7.82028	-1.74968	-1.91387	-6.85414	-2.5389	-1.72875	-1.74958	0.0646799	1.48526	up	GACTTTGCCTTCGCC	chr1	0	MIMAT0014986	249120589
hsa-miR-520e	15	1.70631	0.1	1.5795	0.1	0.1	1.41105	1.74796	0.1	1.33986	0.1	0.1	0.1	1.9681	1.48461	0.1	-3.80354	-6.90265	-4.02413	-6.89576	-7.89026	-3.98796	-4.36274	-8.06385	-4.07627	-7.58026	-7.29444	-6.85414	-4.14242	-3.9148	-7.61666	0.773047	1.20842	down	TCTCTCCACAGCTTCC		0	MIMAT0014988
hsa-miR-181a-2-3p	15	1.68431	1	3.20495	0.1	2.74371	1.66484	3.73289	1.36683	0.1	1.49704	0.1	1	2.78423	2.74828	3.90383	-3.82226	-3.58072	-3.0033	-6.89576	-3.1122	-3.74934	-3.26812	-4.29109	-7.82028	-3.67622	-7.29444	-3.53222	-3.64195	-3.02636	-2.32984	0.0646799	1.48526	up	TCTGTGTGACGGATGC		0	MIMAT0015377
hsa-miR-595	15	1.53065	0.1	0.1	0.1	0.1	0.1	0.1	0.1	0.1	0.1	0.1	0.1	0.1	0.1	0.1	-3.96027	-6.90265	-8.00553	-6.89576	-7.89026	-7.80665	-8.49034	-8.06385	-7.82028	-7.58026	-7.29444	-6.85414	-8.44115	-7.80681	-7.61666	0.0646799	1.48526	up	TGCTTCTGGCATCTGT		0	MIMAT0014989
hsa-miR-513b-5p	15	1.49219	1	1.89359	1.04511	1.67382	1.13239	1.03044	0.1	0.1	0.1	3.20213	0.1	1.07205	3.39505	0.1	-3.99699	-3.58072	-3.76248	-3.51018	-3.82519	-4.30535	-5.12515	-8.06385	-7.82028	-7.58026	-2.29348	-6.85414	-5.01885	-2.72145	-7.61666	0.0646799	1.48526	up	CCAGCAGGCCTGC		0	MIMAT0019201
hsa-miR-4652-3p	15	1.42581	1	0.1	0.1	0.1	0.1	0.1	0.1	0.1	0.1	0.1	0.1	0.1	0.1	0.1	-4.06263	-3.58072	-8.00553	-6.89576	-7.89026	-7.80665	-8.49034	-8.06385	-7.82028	-7.58026	-7.29444	-6.85414	-8.44115	-7.80681	-7.61666	0.381302	2.60981	down	CTTCCCATTCCACAAG	chr2	0	MIMAT0014990	97464033
hsa-miR-339-3p	15	1.41899	0.1	1.33403	0.1	1.2914	0.1	3.17111	1.62223	1.41505	1.22713	0.1	0.1	2.68027	1.02731	1.25045	-4.06955	-6.90265	-4.26781	-6.89576	-4.1994	-7.80665	-3.50342	-4.04394	-3.9975	-3.96305	-7.29444	-6.85414	-3.69685	-4.44601	-3.97229	0.0646799	1.48526	up	ATGAGAGTTTTTTACTTGCC		0	MIMAT0014991
hsa-miR-500a-5p	15	1.40531	0.1	1.16745	0.1	1.076	0.1	1.96313	0.1	1.34104	0.1	0.1	0.1	1.9866	0.1	0.1	-4.08353	-6.90265	-4.46024	-6.89576	-4.46266	-7.80665	-4.19525	-8.06385	-4.075	-7.58026	-7.29444	-6.85414	-4.12892	-7.80681	-7.61666	0.0646799	1.48526	up	GCAGCAGTGTAGAGATT		0	MIMAT0019202
hsa-miR-431-3p	15	1.36912	1	1.49115	0.1	1.0796	0.1	1.71406	0.1	1.12828	0.1	0.1	0.1	1.23403	1.30612	0.1	-4.12117	-3.58072	-4.10718	-6.89576	-4.45784	-7.80665	-4.39099	-8.06385	-4.32423	-7.58026	-7.29444	-6.85414	-4.81585	-4.0996	-7.61666	0.0646799	1.48526	up	AAACCAATCTCTACACTACT	chr2	0	MIMAT0014992	189997791
hsa-miR-619-5p	15	1.29743	0.1	3.32079	1.43511	2.12062	5.60169	2.50849	3.1436	1.5457	3.29962	1.80251	0.1	3.34246	3.00994	4.7708	-4.19876	-6.90265	-2.95207	-3.05267	-3.48385	-1.99886	-3.84159	-3.0895	-3.87009	-2.53604	-3.12251	-6.85414	-3.37831	-2.89515	-2.0405	0.0646799	1.48526	up	TTACCCAGTCTCCGG		0	MIMAT0014994
hsa-miR-32-5p	15	1.21932	0.1	0.1	0.1	0.1	0.1	3.18068	0.1	2.2936	0.1	0.1	1	3.63206	0.1	0.1	-4.28834	-6.90265	-8.00553	-6.89576	-7.89026	-7.80665	-3.49908	-8.06385	-3.30074	-7.58026	-7.29444	-3.53222	-3.25844	-7.80681	-7.61666	0.0646799	1.48526	up	GGCTGCACCGGAG		0	MIMAT0014995
hsa-miR-183-5p	15	1.19666	0.1	0.1	0.1	2.39023	2.11626	2.70093	1.29553	2.73603	1.15737	0.1	1	4.04039	0.1	2.73018	-4.3154	-6.90265	-8.00553	-6.89576	-3.31119	-3.40321	-3.73495	-4.36838	-3.04627	-4.04749	-7.29444	-3.53222	-3.10473	-7.80681	-2.84574	0.0646799	1.48526	up	AAGGCCCTTCCACC		0	MIMAT0014996
hsa-miR-335-3p	15	1.142	0.1	1	0.1	0.1	0.1	8.84302	2.18981	2.58556	1	0.1	2.14596	3.74907	1.08403	0.1	-4.38285	-6.90265	-4.6836	-6.89576	-7.89026	-7.80665	-2.02387	-3.61112	-3.12788	-4.25834	-7.29444	-2.43059	-3.21269	-4.36848	-7.61666	0.0646799	1.48526	up	TCCTCTGAGCTCCTTC		0	MIMAT0014997
hsa-miR-29b-1-5p	15	1.11212	1	1.01917	0.1	0.1	1.22325	1.12423	0.1	0.1	0.1	0.1	0.1	0.1	0.1	1.15832	-4.4211	-3.58072	-4.65621	-6.89576	-7.89026	-4.19401	-4.99947	-8.06385	-7.82028	-7.58026	-7.29444	-6.85414	-8.44115	-7.80681	-4.0827	0.0646799	1.48526	up	ATTGGGTTTTAAGAGTTCTT		0	MIMAT0014998
hsa-miR-933	15	1.10755	1	1.20452	1	0.1	1.28263	1.24289	0.1	1.35559	1.08166	1	1	1.40031	0.1	1.17851	-4.42704	-3.58072	-4.41514	-3.57383	-7.89026	-4.12562	-4.85471	-8.06385	-4.05943	-4.14509	-3.97251	-3.53222	-4.63348	-7.80681	-4.05777	0.0646799	1.48526	up	AATATGTAGTCTTTTATCCATCA		0	MIMAT0015000
hsa-miR-100-3p	15	1.02496	1	1	0.1	0.1	0.1	1.22799	0.1	0.1	0.1	0.1	0.1	0.1	0.1	0.1	-4.53885	-3.58072	-4.6836	-6.89576	-7.89026	-7.80665	-4.87211	-8.06385	-7.82028	-7.58026	-7.29444	-6.85414	-8.44115	-7.80681	-7.61666	0.0646799	1.48526	up	CACTGCAGTCTCAGC	chr3	0	MIMAT0015001	20179074
hsa-miR-141-5p	15	1.02119	0.1	0.1	0.1	0.1	0.1	1.20208	0.1	0.1	0.1	0.1	0.1	1.05901	0.1	0.1	-4.54416	-6.90265	-8.00553	-6.89576	-7.89026	-7.80665	-4.90288	-8.06385	-7.82028	-7.58026	-7.29444	-6.85414	-5.03651	-7.80681	-7.61666	0.363357	1.17182	up	CACCACTGCACTCG		0	MIMAT0018985
hsa-miR-23b-5p	15	1.01499	0.1	0.1	0.1	0.1	0.1	1.21345	1.07927	1.17331	0.1	0.1	0.1	1.33561	0.1	0.1	-4.55295	-6.90265	-8.00553	-6.89576	-7.89026	-7.80665	-4.8893	-4.63187	-4.26777	-7.58026	-7.29444	-6.85414	-4.70172	-7.80681	-7.61666	0.0646799	1.48526	up	ACTAACTGAATAGGTTGGG		0	MIMAT0019203
hsa-miR-372-3p	15	0.1	1.30746	25.7313	14.8088	2.34455	0.1	3.62977	0.1	6.48747	2.49924	15.3362	15.8436	22.4646	25.7926	35.0722	-7.89634	-3.19396	0.00185108	0.314556	-3.33902	-7.80665	-3.30853	-8.06385	-1.8007	-2.93685	-0.0336466	0.453611	-0.629642	0.203999	0.83752	0.0646799	1.48526	up	AATGACCCTACCTATTCAG	chr3	0	MIMAT0015003	69098140
hsa-miR-6833-5p	15	0.1	0.1	10.0024	0.1	0.1	1.96694	2.55663	6.40863	0.1	0.1	0.1	0.1	2.42014	2.34003	2.42372	-7.89634	-6.90265	-1.36133	-6.89576	-7.89026	-3.50877	-3.81417	-2.06191	-7.82028	-7.58026	-7.29444	-6.85414	-3.84413	-3.25836	-3.01751	0.451402	2.33508	down	ACCCCATTGCTCCCA		0	MIMAT0015005
hsa-miR-1249-5p	15	0.1	1.47308	7.08941	4.2121	3.02254	15.4276	4.2055	7.72245	1.84756	6.15097	1.79844	0.1	4.23704	2.27265	2.10032	-7.89634	-3.02189	-1.85794	-1.49929	-2.97257	-0.537284	-3.09613	-1.79286	-3.61273	-1.63752	-3.12577	-6.85414	-3.03617	-3.30051	-3.22413	0.0646799	1.48526	up	ACTCCCTCTACCTCACT		0	MIMAT0015006
hsa-miR-3156-5p	15	0.1	0.1	6.72987	3.29374	4.89021	15.5262	6.63255	6.52821	4.36794	5.09646	0.1	0.1	4.5256	4.43508	0.1	-7.89634	-6.90265	-1.93302	-1.8541	-2.27844	-0.528096	-2.43885	-2.03523	-2.3714	-1.90884	-7.29444	-6.85414	-2.94111	-2.33593	-7.61666	0.0646799	1.48526	up	AACAGGCATCTGTTGAG		0	MIMAT0015007
hsa-miR-6722-3p	15	0.1	2.09073	6.41121	2.65385	4.71274	9.57569	6.49752	12.9985	3.16467	6.38262	2.56333	2.27323	12.0312	2.97537	3.54617	-7.89634	-2.51672	-2.003	-2.16574	-2.33177	-1.22535	-2.46852	-1.04165	-2.8363	-1.58419	-2.61449	-2.34747	-1.53052	-2.91182	-2.46847	0.0646799	1.48526	up	ACTACCTGAATTCCCAAA	chr4	0	MIMAT0015008	153410559
hsa-miR-5195-3p	15	0.1	2.76276	5.76021	3.30461	5.05059	8.82078	5.86327	9.3631	4.67247	7.72505	1.89475	0.1	10.5118	2.15094	2.18763	-7.89634	-2.11461	-2.15748	-1.84935	-2.23188	-1.34382	-2.61671	-1.51494	-2.27417	-1.30879	-3.05051	-6.85414	-1.72528	-3.37992	-3.16537	0.0646799	1.48526	up	AAAGCTTTTGGTAATTCAGG		0	MIMAT0019204
hsa-miR-193a-5p	15	0.1	1.68659	4.82407	1.48864	5.36462	0.1	2.34753	0.1	0.1	3.9377	2.08914	0.1	3.42611	2.11374	2.05081	-7.89634	-2.82662	-2.41335	-2.99984	-2.14486	-7.80665	-3.93727	-8.06385	-7.82028	-2.28098	-2.9096	-6.85414	-3.34265	-3.40509	-3.25854	0.722996	1.44642	up	TCCTCCTCCACCCG		0	MIMAT0015010
hsa-miR-4327	15	0.1	0.1	4.76822	0.1	1.96741	5.16588	2.07336	6.00387	0.1	0.1	1.69475	0.1	3.25367	2.03762	0.1	-7.89634	-6.90265	-2.43015	-6.89576	-3.59204	-2.11571	-4.11644	-2.15603	-7.82028	-7.58026	-3.21144	-6.85414	-3.41716	-3.458	-7.61666	0.0646799	1.48526	up	TCTGAAGGTTCAGAAAGG		0	MIMAT0015011
hsa-miR-4478	15	0.1	1.77257	4.72299	0.1	2.61947	0.1	0.1	0.1	0.1	1.94017	5.79623	0.1	2.12552	6.54303	1.95321	-7.89634	-2.75488	-2.4439	-6.89576	-3.17906	-7.80665	-8.49034	-8.06385	-7.82028	-3.30215	-1.4374	-6.85414	-4.03141	-1.77493	-3.32889	0.0646799	1.48526	up	CGAAAGAAGCGCTTTA		0	MIMAT0015012
hsa-miR-6769a-5p	15	0.1	0.1	4.40902	1.5228	0.1	8.47466	7.80738	12.215	4.45593	7.00648	0.1	0.1	13.7318	0.1	1.91419	-7.89634	-6.90265	-2.54314	-2.96711	-7.89026	-1.40157	-2.20357	-1.13134	-2.34263	-1.44965	-7.29444	-6.85414	-1.33977	-7.80681	-3.358	0.0646799	1.48526	up	TAAAGAGACCGAACAGG		0	MIMAT0015015
hsa-miR-4632-5p	15	0.1	0.1	4.33209	0.1	1.91111	6.07523	5.99306	8.50314	0.1	4.49217	0.1	0.1	10.0079	0.1	0.1	-7.89634	-6.90265	-2.56854	-6.89576	-3.63392	-1.88179	-2.58512	-1.65393	-7.82028	-2.09092	-7.29444	-6.85414	-1.79615	-7.80681	-7.61666	0.0646799	1.48526	up	CTATATATCTCTTTGGTCCC		0	MIMAT0015014
hsa-miR-3912-5p	15	0.1	0.1	4.16592	0.1	0.1	0.1	0.1	0.1	0.1	0.1	0.1	0.1	0.1	0.1	0.1	-7.89634	-6.90265	-2.62497	-6.89576	-7.89026	-7.80665	-8.49034	-8.06385	-7.82028	-7.58026	-7.29444	-6.85414	-8.44115	-7.80681	-7.61666	0.0646799	1.48526	up	CAATTCCAAACACTCAAA	chr6	0	MIMAT0015016	138756421
hsa-miR-4685-5p	15	0.1	0.1	4.09723	0.1	0.1	0.1	0.1	0.1	0.1	0.1	0.1	0.1	0.1	0.1	0.1	-7.89634	-6.90265	-2.64895	-6.89576	-7.89026	-7.80665	-8.49034	-8.06385	-7.82028	-7.58026	-7.29444	-6.85414	-8.44115	-7.80681	-7.61666	0.0646799	1.48526	up	TGAGTTTTGAGTGTTTGG		0	MIMAT0019205
hsa-miR-4274	15	0.1	0.1	4.00488	0.1	0.1	1.91897	0.1	5.00111	0.1	0.1	0.1	0.1	4.83608	0.1	0.1	-7.89634	-6.90265	-2.68184	-6.89576	-7.89026	-3.54439	-8.49034	-2.41967	-7.82028	-7.58026	-7.29444	-6.85414	-2.84539	-7.80681	-7.61666	0.0646799	1.48526	up	CCATTCTTTCTATCCTAGC		0	MIMAT0015018
hsa-miR-6774-5p	15	0.1	0.1	3.98884	1.98025	0.1	6.7036	4.77661	9.67989	2.87867	5.117	0.1	0.1	10.7776	2.21791	2.67876	-7.89634	-6.90265	-2.68763	-2.58815	-7.89026	-1.73979	-2.91242	-1.46693	-2.97295	-1.90304	-7.29444	-6.85414	-1.68926	-3.33569	-2.87317	0.0646799	1.48526	up	TCACACCCTCCTCAC		0	MIMAT0015019
hsa-miR-630	15	0.1	0.1	3.86223	1.4748	2.10415	4.92421	5.85577	6.088	0.1	4.47513	0.1	1.44077	5.67464	5.72	0.1	-7.89634	-6.90265	-2.73417	-3.01331	-3.4951	-2.18483	-2.61855	-2.13595	-7.82028	-2.09641	-7.29444	-3.00538	-2.61469	-1.96887	-7.61666	0.0646799	1.48526	up	AAGCACACACCAGTTTT		0	MIMAT0015021
hsa-miR-371a-3p	15	0.1	0.1	3.44309	2.51258	0.1	0.1	0.1	0.1	0.1	0.1	1.9223	2.43381	3.3941	2.90025	4.55559	-7.89634	-6.90265	-2.8999	-2.24466	-7.89026	-7.80665	-8.49034	-8.06385	-7.82028	-7.58026	-3.02968	-2.249	-3.35619	-2.94871	-2.1071	0.218033	4.02036	up	ATACACACACATATCCATACA		0	MIMAT0015022
hsa-miR-8089	15	0.1	1.86523	2.65486	1.79915	2.74161	2.719	0.1	2.44664	0.1	0.1	3.67416	0.1	4.1905	3.57463	0.1	-7.89634	-2.68137	-3.27497	-2.72652	-3.11331	-3.04165	-8.49034	-3.45112	-7.82028	-7.58026	-2.0951	-6.85414	-3.0521	-2.64709	-7.61666	0.0646799	1.48526	up	CCAACCTCGAGGATC	chr8	0	MIMAT0015023	96085198
hsa-miR-671-5p	15	0.1	0.1	2.37211	1.98618	1.81595	5.80997	0.1	3.13122	0.1	1.98099	0.1	0.1	6.41678	2.35257	0.1	-7.89634	-6.90265	-3.43743	-2.58384	-3.70761	-1.94619	-8.49034	-3.0952	-7.82028	-3.27211	-7.29444	-6.85414	-2.43737	-3.25065	-7.61666	0.0646799	1.48526	up	GCTGAGGAGATCGTCG		0	MIMAT0019206
hsa-miR-1972	15	0.1	0.1	2.31009	0.1	0.1	3.09858	2.12848	3.31065	0.1	3.36653	0.1	0.1	2.97873	0.1	3.0834	-7.89634	-6.90265	-3.47565	-6.89576	-7.89026	-2.85312	-4.07859	-3.01481	-7.82028	-2.50707	-7.29444	-6.85414	-3.54453	-7.80681	-2.67021	0.0646799	1.48526	up	CCAACCTCGACGATC	chr8	0	MIMAT0018194	96085211
hsa-miR-4690-5p	15	0.1	0.1	2.16347	0.1	0.1	2.41258	0.1	2.09743	0.1	0.1	2.1021	0.1	2.40312	0.1	0.1	-7.89634	-6.90265	-3.57025	-6.89576	-7.89026	-3.21415	-8.49034	-3.6733	-7.82028	-7.58026	-2.90068	-6.85414	-3.85431	-7.80681	-7.61666	0.0646799	1.48526	up	GCTGGGGAGATCCTC		0	MIMAT0019226
hsa-miR-4323	15	0.1	0.1	2.1514	0.1	0.1	0.1	0.1	2.10345	1.82195	0.1	0.1	0.1	0.1	0.1	0.1	-7.89634	-6.90265	-3.57833	-6.89576	-7.89026	-7.80665	-8.49034	-3.66916	-3.63287	-7.58026	-7.29444	-6.85414	-8.44115	-7.80681	-7.61666	0.0646799	1.48526	up	AGGTGGGCTGTGGG		0	MIMAT0027026
hsa-miR-4707-5p	15	0.1	0.1	2.09746	0.1	0.1	0.1	0.1	0.1	0.1	0.1	0.1	0.1	2.04295	0.1	0.1	-7.89634	-6.90265	-3.61496	-6.89576	-7.89026	-7.80665	-8.49034	-8.06385	-7.82028	-7.58026	-7.29444	-6.85414	-4.08857	-7.80681	-7.61666	0.0646799	1.48526	up	ACCTGATCCCATTGCC	chr8	0	MIMAT0015024	104166857
hsa-miR-3137	15	0.1	0.1	2.05618	0.1	2.30087	4.86341	5.27956	4.69549	4.58765	0.1	0.1	0.1	8.37278	5.37707	0.1	-7.89634	-6.90265	-3.64363	-6.89576	-3.36616	-2.20276	-2.76799	-2.51065	-2.3006	-7.58026	-7.29444	-6.85414	-2.05352	-2.05807	-7.61666	0.0646799	1.48526	up	TTATTGCCCCTATTCTAACA	chr9	0	MIMAT0015025	18573351
hsa-miR-6757-5p	15	0.1	0.1	2.03002	0.1	0.1	2.89372	0.1	2.13651	0.1	0.1	0.1	0.1	2.04042	0.1	0.1	-7.89634	-6.90265	-3.66211	-6.89576	-7.89026	-2.9518	-8.49034	-3.64667	-7.82028	-7.58026	-7.29444	-6.85414	-4.09036	-7.80681	-7.61666	0.0646799	1.48526	up	CTTGTGTTAGAACAGAGG		0	MIMAT0019207
hsa-miR-6824-5p	15	0.1	0.1	2.00525	0.1	0.1	2.11277	0.1	0.1	0.1	0.1	0.1	0.1	5.34925	0.1	0.1	-7.89634	-6.90265	-3.67982	-6.89576	-7.89026	-3.40559	-8.49034	-8.06385	-7.82028	-7.58026	-7.29444	-6.85414	-2.69989	-7.80681	-7.61666	0.0646799	1.48526	up	AAATGTCCCTACTCGCT		0	MIMAT0015026
hsa-miR-4539	15	0.1	0.1	2.00196	0.1	0.1	0.1	2.3791	0.1	0.1	0.1	0.1	0.1	2.20752	0.1	0.1	-7.89634	-6.90265	-3.68219	-6.89576	-7.89026	-7.80665	-3.91799	-8.06385	-7.82028	-7.58026	-7.29444	-6.85414	-3.9768	-7.80681	-7.61666	0.0646799	1.48526	up	TCTGCTCCCAACTCC		0	MIMAT0015028
hsa-miR-6819-5p	15	0.1	0.1	1.99937	0.1	0.1	0.1	0.1	0.1	0.1	0.1	0.1	0.1	0.1	0.1	0.1	-7.89634	-6.90265	-3.68406	-6.89576	-7.89026	-7.80665	-8.49034	-8.06385	-7.82028	-7.58026	-7.29444	-6.85414	-8.44115	-7.80681	-7.61666	0.0646799	1.48526	up	AGTTCCCACTGCAGAG	chr10	0	MIMAT0015029	6194216
hsa-miR-548q	15	0.1	0.1	1.97917	0.1	0.1	4.39085	2.84812	3.54179	0.1	0.1	0.1	0.1	8.49457	0.1	0.1	-7.89634	-6.90265	-3.69871	-6.89576	-7.89026	-2.35023	-3.6584	-2.91744	-7.82028	-7.58026	-7.29444	-6.85414	-2.03268	-7.80681	-7.61666	0.0646799	1.48526	up	TCCCACTGCAGAGCC		0	MIMAT0019012
hsa-miR-6763-3p	15	0.1	3.04843	1.95771	2.84362	0.1	0.1	0.1	4.88094	1.9534	0.1	0.1	1.47042	4.33903	0.1	0.1	-7.89634	-1.97266	-3.71443	-2.0661	-7.89026	-7.80665	-8.49034	-2.45476	-3.53236	-7.58026	-7.29444	-2.97599	-3.00185	-7.80681	-7.61666	0.0646799	1.48526	up	AGAAAGATCTGGAAGTGG		0	MIMAT0019209
hsa-miR-6831-5p	15	0.1	0.1	1.94987	0.1	0.1	4.65736	0.1	6.66145	0.1	2.37191	0.1	0.1	6.30842	0.1	0.1	-7.89634	-6.90265	-3.72022	-6.89576	-7.89026	-2.26521	-8.49034	-2.00609	-7.82028	-3.01229	-7.29444	-6.85414	-2.46194	-7.80681	-7.61666	0.652417	1.66766	up	TGTCTCCCACTTCCAG	chr10	0	MIMAT0015030	45659475
hsa-miR-92b-5p	15	0.1	0.1	1.93825	0.1	0.1	0.1	0.1	0.1	0.1	0.1	5.03092	0.1	1.01913	7.76951	2.17792	-7.89634	-6.90265	-3.72885	-6.89576	-7.89026	-7.80665	-8.49034	-8.06385	-7.82028	-7.58026	-1.64169	-6.85414	-5.09189	-1.52706	-3.17178	0.0646799	1.48526	up	AGCTTCAGCTAGACTAGG		0	MIMAT0019210
hsa-miR-6880-5p	15	0.1	0.1	1.90735	0.1	0.1	4.76772	0.1	5.16165	0.1	4.84407	0.1	0.1	6.50641	0.1	5.20659	-7.89634	-6.90265	-3.75203	-6.89576	-7.89026	-2.23143	-8.49034	-2.37409	-7.82028	-1.98212	-7.29444	-6.85414	-2.41736	-7.80681	-1.9144	0.0646799	1.48526	up	AGACTGCACTAGCCTG	chr10	0	MIMAT0015031	97824102
hsa-let-7b-3p	15	0.1	1.30001	1.90144	1	0.1	0.1	0.1	0.1	1.87784	0.1	0.1	1.51148	2.04674	0.1	0.1	-7.89634	-3.20221	-3.75651	-3.57383	-7.89026	-7.80665	-8.49034	-8.06385	-3.58928	-7.58026	-7.29444	-2.93626	-4.0859	-7.80681	-7.61666	0.0646799	1.48526	up	GTCCTGCAGAGAGGA	chr10	0	MIMAT0015032	103361230
hsa-miR-6778-5p	15	0.1	0.1	1.89703	0.1	0.1	6.12148	0.1	3.03495	0.1	3.08809	0.1	0.1	2.48811	2.23655	2.18428	-7.89634	-6.90265	-3.75986	-6.89576	-7.89026	-1.87084	-8.49034	-3.14025	-7.82028	-2.63162	-7.29444	-6.85414	-3.80417	-3.32361	-3.16758	0.0646799	1.48526	up	GAAGGGCTTCCTCTC		0	MIMAT0019211
hsa-miR-33b-3p	15	0.1	1	1.86875	0.1	1	1	2.02778	2.28492	0.1	0.1	0.1	0.1	1.17952	0.1	0.1	-7.89634	-3.58072	-3.78153	-6.89576	-4.56834	-4.48473	-4.14851	-3.54978	-7.82028	-7.58026	-7.29444	-6.85414	-4.88102	-7.80681	-7.61666	0.0646799	1.48526	up	GTGGCCGACACTTG		0	MIMAT0015033
hsa-miR-4646-5p	15	0.1	0.1	1.82493	0.1	0.1	2.11816	2.42165	2.30613	0.1	1.94601	1.69749	0.1	2.3217	0.1	0.1	-7.89634	-6.90265	-3.81576	-6.89576	-7.89026	-3.40191	-3.89242	-3.53645	-7.82028	-3.29782	-3.20911	-6.85414	-3.90404	-7.80681	-7.61666	0.0646799	1.48526	up	TGGGCTTTCTAGTCTCA	chr11	0	MIMAT0015034	46473413
hsa-miR-6880-3p	15	0.1	2.84264	1.80688	0.1	0.1	0.1	0.1	2.11075	0.1	0.1	0.1	0.1	0.1	0.1	0.1	-7.89634	-2.07349	-3.8301	-6.89576	-7.89026	-7.80665	-8.49034	-3.66417	-7.82028	-7.58026	-7.29444	-6.85414	-8.44115	-7.80681	-7.61666	0.0646799	1.48526	up	GGAGAGCTGAGACTAGA		0	MIMAT0019212
hsa-miR-6086	15	0.1	0.1	1.78125	0.1	0.1	4.66278	0.1	0.1	0.1	2.20298	0.1	0.1	2.43635	0.1	0.1	-7.89634	-6.90265	-3.85071	-6.89576	-7.89026	-2.26354	-8.49034	-8.06385	-7.82028	-3.11888	-7.29444	-6.85414	-3.8345	-7.80681	-7.61666	0.0646799	1.48526	up	ATCTGGGCCTCTGTTC		0	MIMAT0015035
hsa-miR-1237-3p	15	0.1	2.86287	1.77245	0.1	0.1	0.1	2.16101	4.40782	0.1	0.1	0.1	0.1	2.26573	0.1	0.1	-7.89634	-2.06326	-3.85786	-6.89576	-7.89026	-7.80665	-4.0567	-2.60186	-7.82028	-7.58026	-7.29444	-6.85414	-3.93925	-7.80681	-7.61666	0.487019	1.18966	up	TGGGGAGTGGAGGG		0	MIMAT0019213
hsa-miR-1185-2-3p	15	0.1	0.1	1.7642	0.1	0.1	4.8144	5.21699	6.50069	0.1	2.25603	0.1	0.1	6.39349	0.1	0.1	-7.89634	-6.90265	-3.86459	-6.89576	-7.89026	-2.21737	-2.78519	-2.04133	-7.82028	-3.08455	-7.29444	-6.85414	-2.44262	-7.80681	-7.61666	0.255207	1.15573	up	CTCCCCACCCTTCT	chr11	0	MIMAT0015036	59362581
hsa-miR-6851-3p	15	0.1	1.95626	1.2415	0.1	0.1	0.1	0.1	0.1	0.1	0.1	0.1	1	1.53214	0.1	0.1	-7.89634	-2.61263	-4.37152	-6.89576	-7.89026	-7.80665	-8.49034	-8.06385	-7.82028	-7.58026	-7.29444	-3.53222	-4.50368	-7.80681	-7.61666	0.0646799	1.48526	up	GTCTTACTGCCCTCATT		0	MIMAT0015037
hsa-miR-1273f	15	0.1	0.1	1.2265	0.1	0.1	3.81634	1.32262	1.47947	0.1	1.4141	0.1	0.1	1.64203	1.37492	1.33829	-7.89634	-6.90265	-4.38905	-6.89576	-7.89026	-2.55254	-4.76501	-4.17684	-7.82028	-3.75845	-7.29444	-6.85414	-4.40374	-4.02554	-3.87434	0.0646799	1.48526	up	CGCCATTTCCCTTAAA		0	MIMAT0015038
hsa-miR-629-5p	15	0.1	0.1	1.13434	0.1	1.01246	0.1	1.22588	0.1	0.1	0.1	0.1	0.1	0.1	0.1	1.47316	-7.89634	-6.90265	-4.50175	-6.89576	-4.55047	-7.80665	-4.87459	-8.06385	-7.82028	-7.58026	-7.29444	-6.85414	-8.44115	-7.80681	-3.73582	0.0646799	1.48526	up	TGAGGTCACATTGCATC		0	MIMAT0015039
hsa-miR-377-5p	15	0.1	0.1	1.03688	0.1	1.29447	0.1	1.72622	1.31902	1.18091	0.1	0.1	1	1.42966	0.1	0.1	-7.89634	-6.90265	-4.63135	-6.89576	-4.19597	-7.80665	-4.38079	-4.34246	-4.25845	-7.58026	-7.29444	-3.53222	-4.60355	-7.80681	-7.61666	0.0646799	1.48526	up	TAGGCCAGTAGGCATTG		0	MIMAT0015040
hsa-miR-423-3p	15	0.1	1	1	0.1	1.02155	0.1	0.1	0.1	0.1	0.1	0.1	0.1	1.31226	1.18583	0.1	-7.89634	-3.58072	-4.6836	-6.89576	-4.53758	-7.80665	-8.49034	-8.06385	-7.82028	-7.58026	-7.29444	-6.85414	-4.72717	-4.23899	-7.61666	0.0646799	1.48526	up	ACACCAGTATTTCTGAAATC		0	MIMAT0015042
hsa-miR-623	15	0.1	0.1	1	0.1	0.1	0.1	1.68053	1.63734	0.1	0.1	0.1	0.1	1.73615	1.0384	0.1	-7.89634	-6.90265	-4.6836	-6.89576	-7.89026	-7.80665	-4.41949	-4.03057	-7.82028	-7.58026	-7.29444	-6.85414	-4.32333	-4.43052	-7.61666	0.0646799	1.48526	up	GTCTGACTGTAGAACTC		0	MIMAT0015043
hsa-miR-501-3p	15	0.1	1	1	0.1	0.1	0.1	2.75376	0.1	0.1	0.1	0.1	0.1	1.08424	0.1	0.1	-7.89634	-3.58072	-4.6836	-6.89576	-7.89026	-7.80665	-3.70701	-8.06385	-7.82028	-7.58026	-7.29444	-6.85414	-5.00254	-7.80681	-7.61666	0.0646799	1.48526	up	CTATGTGCCAAGCACA		0	MIMAT0015044
hsa-miR-4522	15	0.1	0.1	0.1	0.1	0.1	0.1	0.1	0.1	0.1	0.1	3.97055	0.1	0.1	3.32341	0.1	-7.89634	-6.90265	-8.00553	-6.89576	-7.89026	-7.80665	-8.49034	-8.06385	-7.82028	-7.58026	-1.98317	-6.85414	-8.44115	-2.75222	-7.61666	0.0646799	1.48526	up	ACTGTCTGTCTCAGAACC		0	MIMAT0015045
hsa-miR-4725-5p	15	0.1	1.91295	0.1	0.1	0.1	0.1	0.1	0.1	4.07321	0.1	3.82431	1.66322	4.54731	2.14481	0.1	-7.89634	-2.64493	-8.00553	-6.89576	-7.89026	-7.80665	-8.49034	-8.06385	-2.47219	-7.58026	-2.03731	-2.79824	-2.93421	-3.38404	-7.61666	0.0646799	1.48526	up	GATATATACAGATTCCATACATC		0	MIMAT0015046
hsa-miR-6857-5p	15	0.1	1.97089	0.1	0.1	2.22673	0.1	0.1	0.1	0.1	0.1	3.57193	0.1	0.1	3.84259	0.1	-7.89634	-2.60188	-8.00553	-6.89576	-3.41341	-7.80665	-8.49034	-8.06385	-7.82028	-7.58026	-2.13581	-6.85414	-8.44115	-2.54281	-7.61666	0.0646799	1.48526	up	TGGCCTGCCTATTTCC	chr14	0	MIMAT0015048	95604319
hsa-miR-3679-3p	15	0.1	1.65817	0.1	0.1	0.1	0.1	0.1	2.34228	0.1	0.1	1.82529	0.1	2.56956	0.1	0.1	-7.89634	-2.85113	-8.00553	-6.89576	-7.89026	-7.80665	-8.49034	-3.51401	-7.82028	-7.58026	-3.10439	-6.85414	-3.7577	-7.80681	-7.61666	0.0646799	1.48526	up	AAAGGAGAAAACAGGCA		0	MIMAT0019214
hsa-miR-6777-3p	15	0.1	2.90801	0.1	1.39073	0.1	0.1	0.1	4.29021	0.1	0.1	1.72272	0.1	4.80475	0.1	0.1	-7.89634	-2.04069	-8.00553	-3.09799	-7.89026	-7.80665	-8.49034	-2.64087	-7.82028	-7.58026	-3.18782	-6.85414	-2.85476	-7.80681	-7.61666	0.0646799	1.48526	up	GGCTCTGCATCTCTAAC		0	MIMAT0015051
hsa-miR-4758-5p	15	0.1	0.1	0.1	0.1	0.1	0.1	0.1	0.1	0.1	0.1	1.6853	0.1	0.1	2.04429	0.1	-7.89634	-6.90265	-8.00553	-6.89576	-7.89026	-7.80665	-8.49034	-8.06385	-7.82028	-7.58026	-3.21951	-6.85414	-8.44115	-3.45329	-7.61666	0.0646799	1.48526	up	ACGTCACTGCGTTCT		0	MIMAT0015052
hsa-miR-513c-5p	15	0.1	0.1	0.1	0.1	0.1	0.1	0.1	0.1	0.1	0.1	1.30643	0.1	0.1	1.3576	0.1	-7.89634	-6.90265	-8.00553	-6.89576	-7.89026	-7.80665	-8.49034	-8.06385	-7.82028	-7.58026	-3.58688	-6.85414	-8.44115	-4.04383	-7.61666	0.0646799	1.48526	up	CCGGTAGTCCCAGG		0	MIMAT0015053
hsa-miR-665	15	0.1	0.1	0.1	0.1	0.1	0.1	0.1	0.1	0.1	0.1	1.05297	0.1	0.1	1.16311	0.1	-7.89634	-6.90265	-8.00553	-6.89576	-7.89026	-7.80665	-8.49034	-8.06385	-7.82028	-7.58026	-3.89805	-6.85414	-8.44115	-4.2669	-7.61666	0.0646799	1.48526	up	ACGTGTCCCCAGTGC	chr16	0	MIMAT0015054	1785046
hsa-miR-202-3p	15	0.1	0.1	0.1	0.1	2.01206	0.1	7.34471	0.1	3.81554	0.1	0.1	0.1	6.30351	0.1	0.1	-7.89634	-6.90265	-8.00553	-6.89576	-3.55966	-7.80665	-2.2917	-8.06385	-2.56646	-7.58026	-7.29444	-6.85414	-2.46307	-7.80681	-7.61666	0.0646799	1.48526	up	AGCGCCTGGCACG		0	MIMAT0019215
hsa-miR-3125	15	0.1	0.1	0.1	0.1	1.86251	0.1	0.1	0.1	0.1	0.1	0.1	0.1	0.1	0.1	0.1	-7.89634	-6.90265	-8.00553	-6.89576	-3.67109	-7.80665	-8.49034	-8.06385	-7.82028	-7.58026	-7.29444	-6.85414	-8.44115	-7.80681	-7.61666	0.0646799	1.48526	up	CGATCCGGCCGC		0	MIMAT0015055
hsa-miR-342-5p	15	0.1	0.1	0.1	0.1	1.80028	0.1	2.444	0.1	1.99559	0.1	0.1	0.1	2.78907	0.1	0.1	-7.89634	-6.90265	-8.00553	-6.89576	-3.72011	-7.80665	-3.87917	-8.06385	-3.50154	-7.58026	-7.29444	-6.85414	-3.63944	-7.80681	-7.61666	0.0646799	1.48526	up	ACGTTTAAATTTCACCCC		0	MIMAT0015056
hsa-miR-3616-3p	15	0.1	3.15038	0.1	0.1	1.79045	5.12959	4.09509	0.1	5.09825	0.1	0.1	0.1	6.92082	4.46693	0.1	-7.89634	-1.9252	-8.00553	-6.89576	-3.72801	-2.12588	-3.13451	-8.06385	-2.14835	-7.58026	-7.29444	-6.85414	-2.32828	-2.3256	-7.61666	0.0646799	1.48526	up	CTCCGGAAGCTCCG		0	MIMAT0018178
hsa-miR-770-5p	15	0.1	1	0.1	0.1	1	0.1	3.81182	0.1	1	0.1	0.1	0.1	1.15148	0.1	0.1	-7.89634	-3.58072	-8.00553	-6.89576	-4.56834	-7.80665	-3.23793	-8.06385	-4.49835	-7.58026	-7.29444	-6.85414	-4.91573	-7.80681	-7.61666	0.0646799	1.48526	up	GGCCTCCGGAAGC		0	MIMAT0015058
hsa-miR-16-2-3p	15	0.1	0.1	0.1	0.1	1	0.1	1.4947	1.10742	0.1	0.1	0.1	0.1	0.1	0.1	0.1	-7.89634	-6.90265	-8.00553	-6.89576	-4.56834	-7.80665	-4.58855	-4.59472	-7.82028	-7.58026	-7.29444	-6.85414	-8.44115	-7.80681	-7.61666	0.0646799	1.48526	up	CGACGTGGGGCG		0	MIMAT0015057
hsa-miR-301b-3p	15	0.1	0.1	0.1	0.1	1	0.1	0.1	0.1	0.1	0.1	0.1	0.1	0.1	0.1	0.1	-7.89634	-6.90265	-8.00553	-6.89576	-4.56834	-7.80665	-8.49034	-8.06385	-7.82028	-7.58026	-7.29444	-6.85414	-8.44115	-7.80681	-7.61666	0.0646799	1.48526	up	CCGGCGCCGAG		0	MIMAT0015061
hsa-miR-7846-3p	15	0.1	0.1	0.1	0.1	0.1	4.5225	0.1	6.14211	0.1	2.26072	0.1	0.1	17.7516	0.1	0.1	-7.89634	-6.90265	-8.00553	-6.89576	-7.89026	-2.30761	-8.49034	-2.12319	-7.82028	-3.08155	-7.29444	-6.85414	-0.96935	-7.80681	-7.61666	0.0646799	1.48526	up	GACTACACTACAGAAGC		0	MIMAT0015062
hsa-miR-4253	15	0.1	0.1	0.1	0.1	0.1	2.11171	0.1	0.1	0.1	0.1	0.1	0.1	6.88959	0.1	0.1	-7.89634	-6.90265	-8.00553	-6.89576	-7.89026	-3.40631	-8.49034	-8.06385	-7.82028	-7.58026	-7.29444	-6.85414	-2.33481	-7.80681	-7.61666	0.0646799	1.48526	up	TCCGAGCGACTCCG		0	MIMAT0015063
hsa-miR-4665-5p	15	0.1	0.1	0.1	0.1	0.1	1.96018	2.09809	0.1	0.1	0.1	0.1	0.1	6.17956	0.1	0.1	-7.89634	-6.90265	-8.00553	-6.89576	-7.89026	-3.51374	-4.09933	-8.06385	-7.82028	-7.58026	-7.29444	-6.85414	-2.49172	-7.80681	-7.61666	0.0646799	1.48526	up	TGAGGGGCAGAGAGC		0	MIMAT0022731
hsa-miR-3659	15	0.1	2.31045	0.1	0.1	0.1	0.1	6.25568	0.1	4.54163	0.1	0.1	1.09559	5.56085	0.1	0.1	-7.89634	-2.37255	-8.00553	-6.89576	-7.89026	-7.80665	-2.52324	-8.06385	-2.31514	-7.58026	-7.29444	-3.40051	-2.64392	-7.80681	-7.61666	0.0646799	1.48526	up	AAAAGCTCGGTCTGAGG	chr17	0	MIMAT0015064	28444136
hsa-miR-1183	15	0.1	0.1	0.1	0.1	0.1	5.78055	0.1	4.39474	0.1	1.97359	0.1	0.1	5.41243	0.1	0.1	-7.89634	-6.90265	-8.00553	-6.89576	-7.89026	-1.95352	-8.49034	-2.60614	-7.82028	-3.27751	-7.29444	-6.85414	-2.68295	-7.80681	-7.61666	0.0646799	1.48526	up	CCGCAGACCGACC		0	MIMAT0015065
hsa-miR-489-3p	15	0.1	0.1	0.1	0.1	0.1	0.1	2.71642	0.1	3.64138	0.1	0.1	2.29559	5.08255	0.1	0.1	-7.89634	-6.90265	-8.00553	-6.89576	-7.89026	-7.80665	-3.7267	-8.06385	-2.63387	-7.58026	-7.29444	-2.33335	-2.77367	-7.80681	-7.61666	0.0646799	1.48526	up	CAAAGCCATCTCTCCG		0	MIMAT0015068
hsa-miR-8064	15	0.1	1.39629	0.1	0.1	0.1	5.80562	5.20239	7.15556	0.1	1.92927	0.1	0.1	5.02599	0.1	0.1	-7.89634	-3.09913	-8.00553	-6.89576	-7.89026	-1.94728	-2.78924	-1.90286	-7.82028	-3.31028	-7.29444	-6.85414	-2.78982	-7.80681	-7.61666	0.0646799	1.48526	up	AAGCCACGTAGACAGA		0	MIMAT0015067
hsa-miR-1247-3p	15	0.1	0.1	0.1	0.1	0.1	0.1	2.07599	0.1	4.22484	0.1	0.1	0.1	4.95761	0.1	0.1	-7.89634	-6.90265	-8.00553	-6.89576	-7.89026	-7.80665	-4.11461	-8.06385	-2.41946	-7.58026	-7.29444	-6.85414	-2.80958	-7.80681	-7.61666	0.0646799	1.48526	up	CCGCGCAGCCC	chr19	0	MIMAT0015069	813637
hsa-miR-4655-3p	15	0.1	0.1	0.1	0.1	0.1	0.1	0.1	0.1	0.1	0.1	0.1	0.1	4.71881	0.1	0.1	-7.89634	-6.90265	-8.00553	-6.89576	-7.89026	-7.80665	-8.49034	-8.06385	-7.82028	-7.58026	-7.29444	-6.85414	-2.8808	-7.80681	-7.61666	0.0646799	1.48526	up	CCTTCAGCCACACG		0	MIMAT0019216
hsa-miR-4783-3p	15	0.1	0.1	0.1	0.1	0.1	0.1	0.1	3.05093	0.1	1.94377	0.1	0.1	4.56899	0.1	0.1	-7.89634	-6.90265	-8.00553	-6.89576	-7.89026	-7.80665	-8.49034	-3.13267	-7.82028	-3.29948	-7.29444	-6.85414	-2.92735	-7.80681	-7.61666	0.0738017	1.43623	up	CCCCGTATCCGCA		0	MIMAT0015070
hsa-miR-6865-3p	15	0.1	3.13343	0.1	1.43372	0.1	0.1	0.1	0.1	3.80931	0.1	0.1	1.44206	4.31543	0.1	0.1	-7.89634	-1.93298	-8.00553	-3.05407	-7.89026	-7.80665	-8.49034	-8.06385	-2.56882	-7.58026	-7.29444	-3.00409	-3.00972	-7.80681	-7.61666	0.0646799	1.48526	up	CTACCCCATCAGACCC	chr19	0	MIMAT0015071	18497423
hsa-miR-622	15	0.1	0.1	0.1	0.1	0.1	0.1	1.43292	1.77783	1.42506	0.1	0.1	0.1	3.2634	3.1753	0.1	-7.89634	-6.90265	-8.00553	-6.89576	-7.89026	-7.80665	-4.64945	-3.9118	-3.98733	-7.58026	-7.29444	-6.85414	-3.41285	-2.81799	-7.61666	0.0646799	1.48526	up	TCCTACCCAGGGCA		0	MIMAT0019217
hsa-miR-4417	15	0.1	0.1	0.1	0.1	0.1	0.1	2.12978	3.15613	0.1	4.7267	0.1	0.1	3.16083	4.21528	0.1	-7.89634	-6.90265	-8.00553	-6.89576	-7.89026	-7.80665	-4.07771	-3.08377	-7.82028	-2.0175	-7.29444	-6.85414	-3.45892	-2.40926	-7.61666	0.0646799	1.48526	up	TCTCTGGCCGTCTACC	chr19	0	MIMAT0022839	47730252
hsa-miR-9-3p	15	0.1	0.1	0.1	0.1	0.1	0.1	0.1	0.1	0.1	0.1	0.1	0.1	2.77965	0.1	0.1	-7.89634	-6.90265	-8.00553	-6.89576	-7.89026	-7.80665	-8.49034	-8.06385	-7.82028	-7.58026	-7.29444	-6.85414	-3.64432	-7.80681	-7.61666	0.0646799	1.48526	up	TGGGGACGTAGCTGG		0	MIMAT0015073
hsa-miR-4633-5p	15	0.1	0.1	0.1	0.1	0.1	0.1	3.13166	0.1	0.1	0.1	0.1	0.1	2.64162	0.1	0.1	-7.89634	-6.90265	-8.00553	-6.89576	-7.89026	-7.80665	-3.52148	-8.06385	-7.82028	-7.58026	-7.29444	-6.85414	-3.7178	-7.80681	-7.61666	0.0646799	1.48526	up	CTGTCTGGCCAGCT	chr19	0	MIMAT0015075	47730268
hsa-miR-133a-3p	15	0.1	0.1	0.1	0.1	0.1	0.1	0.1	0.1	0.1	0.1	0.1	0.1	2.58468	0.1	0.1	-7.89634	-6.90265	-8.00553	-6.89576	-7.89026	-7.80665	-8.49034	-8.06385	-7.82028	-7.58026	-7.29444	-6.85414	-3.74924	-7.80681	-7.61666	0.0646799	1.48526	up	TGGAAGGTAGACGGC		0	MIMAT0022732
hsa-miR-149-3p	15	0.1	0.1	0.1	0.1	0.1	0.1	0.1	0.1	0.1	0.1	0.1	0.1	2.56322	0.1	0.1	-7.89634	-6.90265	-8.00553	-6.89576	-7.89026	-7.80665	-8.49034	-8.06385	-7.82028	-7.58026	-7.29444	-6.85414	-3.76127	-7.80681	-7.61666	0.0646799	1.48526	up	GAGCTGAGAGGGCG		0	MIMAT0027027
hsa-miR-654-5p	15	0.1	0.1	0.1	0.1	0.1	0.1	2.4402	0.1	0.1	0.1	0.1	0.1	2.45977	0.1	0.1	-7.89634	-6.90265	-8.00553	-6.89576	-7.89026	-7.80665	-3.88141	-8.06385	-7.82028	-7.58026	-7.29444	-6.85414	-3.8207	-7.80681	-7.61666	0.0646799	1.48526	up	TTCCACTGCTACAACCT	chr20	0	MIMAT0015076	18451275
hsa-miR-214-5p	15	0.1	0.1	0.1	0.1	0.1	0.1	2.99042	0.1	0.1	0.1	0.1	0.1	2.37768	0.1	0.1	-7.89634	-6.90265	-8.00553	-6.89576	-7.89026	-7.80665	-3.58806	-8.06385	-7.82028	-7.58026	-7.29444	-6.85414	-3.86967	-7.80681	-7.61666	0.0646799	1.48526	up	ACTCCTCAGATCCTACG		0	MIMAT0015077
hsa-miR-425-3p	15	0.1	2.73718	0.1	0.1	0.1	0.1	2.04571	2.03621	4.10134	0.1	0.1	1.42934	2.32802	0.1	0.1	-7.89634	-2.12803	-8.00553	-6.89576	-7.89026	-7.80665	-4.13581	-3.71604	-2.46226	-7.58026	-7.29444	-3.01687	-3.90012	-7.80681	-7.61666	0.0646799	1.48526	up	ACTGCCAGTGAGCAG		0	MIMAT0019218
hsa-miR-6738-5p	15	0.1	0.1	0.1	0.1	0.1	0.1	0.1	0.1	0.1	0.1	0.1	0.1	2.18673	0.1	0.1	-7.89634	-6.90265	-8.00553	-6.89576	-7.89026	-7.80665	-8.49034	-8.06385	-7.82028	-7.58026	-7.29444	-6.85414	-3.99045	-7.80681	-7.61666	0.0646799	1.48526	up	CAGCCCTCCTGGTG	chr20	0	MIMAT0015078	50069471
hsa-miR-4767	15	0.1	0.1	0.1	0.1	0.1	0.1	0.1	0.1	0.1	0.1	0.1	0.1	2.17813	0.1	0.1	-7.89634	-6.90265	-8.00553	-6.89576	-7.89026	-7.80665	-8.49034	-8.06385	-7.82028	-7.58026	-7.29444	-6.85414	-3.99613	-7.80681	-7.61666	0.0114371	1.23382	up	AACCCGGGCCCG		0	MIMAT0015079
hsa-miR-4731-3p	15	0.1	1.45797	0.1	0.1	0.1	0.1	0.1	2.0456	0.1	0.1	0.1	0.1	2.15577	0.1	0.1	-7.89634	-3.03676	-8.00553	-6.89576	-7.89026	-7.80665	-8.49034	-3.7094	-7.82028	-7.58026	-7.29444	-6.85414	-4.01102	-7.80681	-7.61666	0.0689933	1.50142	up	GAGGCCCCTGCCG		0	MIMAT0015080
hsa-miR-6785-3p	15	0.1	1.39936	0.1	0.1	0.1	0.1	0.1	0.1	0.1	0.1	0.1	0.1	2.14309	0.1	0.1	-7.89634	-3.09596	-8.00553	-6.89576	-7.89026	-7.80665	-8.49034	-8.06385	-7.82028	-7.58026	-7.29444	-6.85414	-4.01953	-7.80681	-7.61666	0.0646799	1.48526	up	CGCCTTTCCGAGC		0	MIMAT0015082
hsa-miR-6867-5p	15	0.1	0.1	0.1	0.1	0.1	0.1	0.1	4.17422	0.1	0.1	0.1	0.1	2.12461	0.1	0.1	-7.89634	-6.90265	-8.00553	-6.89576	-7.89026	-7.80665	-8.49034	-2.68042	-7.82028	-7.58026	-7.29444	-6.85414	-4.03203	-7.80681	-7.61666	0.361205	2.32852	down	TCTCCATTCCCCAGG		0	MIMAT0015083
hsa-miR-6848-3p	15	0.1	2.71012	0.1	1.38615	0.1	0.1	0.1	0.1	0.1	1.94254	0.1	0.1	2.1068	0.1	0.1	-7.89634	-2.14237	-8.00553	-3.10275	-7.89026	-7.80665	-8.49034	-8.06385	-7.82028	-3.30039	-7.29444	-6.85414	-4.04417	-7.80681	-7.61666	0.0646799	1.48526	up	AACTTTCTCCTAAGGCAG		0	MIMAT0015084
hsa-miR-6870-3p	15	0.1	1.27192	0.1	0.1	0.1	0.1	0.1	0.1	0.1	1.97046	0.1	0.1	2.09422	0.1	0.1	-7.89634	-3.23372	-8.00553	-6.89576	-7.89026	-7.80665	-8.49034	-8.06385	-7.82028	-3.2798	-7.29444	-6.85414	-4.05281	-7.80681	-7.61666	0.872619	1.16949	down	AAATATCACACACACTAAATTG	chr9	0	MIMAT0004505	111808576
hsa-miR-1185-5p	15	0.1	0.1	0.1	0.1	0.1	0.1	0.1	0.1	0.1	0.1	0.1	0.1	2.07927	0.1	0.1	-7.89634	-6.90265	-8.00553	-6.89576	-7.89026	-7.80665	-8.49034	-8.06385	-7.82028	-7.58026	-7.29444	-6.85414	-4.06315	-7.80681	-7.61666	0.0940991	4.14981	down	TGCAACTTAGTAATGTGCAA	chr9	0	MIMAT0000090	111808535
hsa-miR-4758-3p	15	0.1	1.23517	0.1	0.1	0.1	0.1	0.1	0.1	0.1	0.1	0.1	0.1	2.05855	0.1	0.1	-7.89634	-3.27601	-8.00553	-6.89576	-7.89026	-7.80665	-8.49034	-8.06385	-7.82028	-7.58026	-7.29444	-6.85414	-4.07759	-7.80681	-7.61666	0.0646799	1.48526	up	CAGACCTGAGTAGCGC	chr22	0	MIMAT0015085	31127604
hsa-miR-6790-5p	15	0.1	0.1	0.1	0.1	0.1	0.1	0.1	0.1	0.1	0.1	0.1	0.1	2.05139	0.1	0.1	-7.89634	-6.90265	-8.00553	-6.89576	-7.89026	-7.80665	-8.49034	-8.06385	-7.82028	-7.58026	-7.29444	-6.85414	-4.08262	-7.80681	-7.61666	0.0646799	1.48526	up	ACCTTGTGCGCCTTC		0	MIMAT0017392
hsa-miR-6812-3p	15	0.1	1.24831	0.1	0.1	0.1	0.1	0.1	0.1	0.1	0.1	0.1	0.1	2.03586	0.1	0.1	-7.89634	-3.26075	-8.00553	-6.89576	-7.89026	-7.80665	-8.49034	-8.06385	-7.82028	-7.58026	-7.29444	-6.85414	-4.09359	-7.80681	-7.61666	0.0646799	1.48526	up	ATTTTTCTTCATATCCC		0	MIMAT0015086
hsa-miR-219a-5p	15	0.1	0.1	0.1	0.1	0.1	0.1	0.1	0.1	0.1	0.1	0.1	0.1	2.02848	0.1	0.1	-7.89634	-6.90265	-8.00553	-6.89576	-7.89026	-7.80665	-8.49034	-8.06385	-7.82028	-7.58026	-7.29444	-6.85414	-4.09882	-7.80681	-7.61666	0.0646799	1.48526	up	ATTAAAGCTCTTCTCCCTT		0	MIMAT0015089
hsa-miR-1238-5p	15	0.1	0.1	0.1	0.1	0.1	0.1	0.1	0.1	0.1	0.1	0.1	0.1	2.01522	0.1	0.1	-7.89634	-6.90265	-8.00553	-6.89576	-7.89026	-7.80665	-8.49034	-8.06385	-7.82028	-7.58026	-7.29444	-6.85414	-4.10829	-7.80681	-7.61666	0.580862	1.07326	up	TCGCCCTCTCAAC	chr8	0	MIMAT0000510	22158488
hsa-miR-485-5p	15	0.1	0.1	0.1	0.1	0.1	0.1	0.1	0.1	0.1	0.1	0.1	0.1	1.49743	0.1	0.1	-7.89634	-6.90265	-8.00553	-6.89576	-7.89026	-7.80665	-8.49034	-8.06385	-7.82028	-7.58026	-7.29444	-6.85414	-4.53674	-7.80681	-7.61666	0.392399	1.13081	up	TTGCCCTCTCAACCC		0	MIMAT0005792
hsa-miR-2116-3p	15	0.1	0.1	0.1	0.1	0.1	0.1	0.1	0.1	1.10176	0.1	0.1	0.1	1.45845	0.1	0.1	-7.89634	-6.90265	-8.00553	-6.89576	-7.89026	-7.80665	-8.49034	-8.06385	-4.35854	-7.58026	-7.29444	-6.85414	-4.57479	-7.80681	-7.61666	0.71071	1.05761	up	ACCCTCTCAACCCAG		0	MIMAT0005793
hsa-miR-411-3p	15	0.1	0.1	0.1	0.1	0.1	0.1	1.54045	0.1	0.1	0.1	0.1	0.1	1.43228	0.1	0.1	-7.89634	-6.90265	-8.00553	-6.89576	-7.89026	-7.80665	-4.54506	-8.06385	-7.82028	-7.58026	-7.29444	-6.85414	-4.60091	-7.80681	-7.61666	0.662675	1.06748	up	TCCTCTCAACCCAGC		0	MIMAT0006764
hsa-miR-629-3p	15	0.1	0.1	0.1	0.1	0.1	0.1	0.1	0.1	0.1	0.1	0.1	0.1	1.39028	0.1	1	-7.89634	-6.90265	-8.00553	-6.89576	-7.89026	-7.80665	-8.49034	-8.06385	-7.82028	-7.58026	-7.29444	-6.85414	-4.64385	-7.80681	-4.29473	0.79768	1.03947	up	CCTTCTCAACCCAGC		0	MIMAT0015072
hsa-miR-889-3p	15	0.1	0.1	0.1	0.1	0.1	0.1	0.1	0.1	0.1	0.1	0.1	0.1	1.11962	0.1	0.1	-7.89634	-6.90265	-8.00553	-6.89576	-7.89026	-7.80665	-8.49034	-8.06385	-7.82028	-7.58026	-7.29444	-6.85414	-4.95621	-7.80681	-7.61666	0.148525	1.33817	down	AGAGGTCGACCGTGTAATGT	chr14	0	MIMAT0000755	100561873
hsa-let-7f-1-3p	15	0.1	2.96354	0.1	1	0.1	0.1	1.0114	0.1	0.1	0.1	0.1	1	1.11287	0.1	1	-7.89634	-2.0134	-8.00553	-3.57383	-7.89026	-7.80665	-5.15206	-8.06385	-7.82028	-7.58026	-7.29444	-3.53222	-4.96494	-7.80681	-4.29473	0.0646799	1.48526	up	GCGAACGCGCCACG	chr14	0	MIMAT0004696	101492093
hsa-miR-550a-5p	15	0.1	0.1	0.1	0.1	0.1	0.1	0.1	0.1	0.1	0.1	0.1	0.1	1.03635	0.1	0.1	-7.89634	-6.90265	-8.00553	-6.89576	-7.89026	-7.80665	-8.49034	-8.06385	-7.82028	-7.58026	-7.29444	-6.85414	-5.06771	-7.80681	-7.61666	0.0646799	1.48526	up	AAGAGGTCGACCGTG		0	MIMAT0015050
hsa-miR-511-3p	15	0.1	0.1	0.1	0.1	0.1	0.1	5.03868	0.1	1.99311	0.1	0.1	0.1	0.1	0.1	0.1	-7.89634	-6.90265	-8.00553	-6.89576	-7.89026	-7.80665	-2.83536	-8.06385	-3.50333	-7.58026	-7.29444	-6.85414	-8.44115	-7.80681	-7.61666	0.0646799	1.48526	up	TGCGAACTCACCACGGA	chr14	0	MIMAT0001630	101522577
hsa-miR-582-5p	15	0.1	0.1	0.1	0.1	0.1	0.1	4.77313	0.1	0.1	0.1	0.1	0.1	0.1	0.1	0.1	-7.89634	-6.90265	-8.00553	-6.89576	-7.89026	-7.80665	-2.91347	-8.06385	-7.82028	-7.58026	-7.29444	-6.85414	-8.44115	-7.80681	-7.61666	0.445474	1.13084	down	CCAGCAGCACCTGGGG	chr17	0	MIMAT0000762	7067411
hsa-miR-139-5p	15	0.1	0.1	0.1	0.1	0.1	0.1	4.72852	2.21645	0.1	0.1	0.1	0.1	0.1	0.1	0.1	-7.89634	-6.90265	-8.00553	-6.89576	-7.89026	-7.80665	-2.92702	-3.59367	-7.82028	-7.58026	-7.29444	-6.85414	-8.44115	-7.80681	-7.61666	0.267741	1.18418	down	ACACCAATGCCCTAGGG		0	MIMAT0000761
hsa-miR-138-5p	15	0.1	0.1	0.1	0.1	0.1	0.1	2.79023	0.1	3.42806	0.1	0.1	0.1	0.1	2.36908	3.34099	-7.89634	-6.90265	-8.00553	-6.89576	-7.89026	-7.80665	-3.68803	-8.06385	-2.72096	-7.58026	-7.29444	-6.85414	-8.44115	-3.24056	-2.55446	0.0646799	1.48526	up	ACACTTACTGGACACCTAC		0	MIMAT0000771
hsa-miR-378a-5p	15	0.1	0.1	0.1	0.1	0.1	0.1	2.54173	2.29538	2.10017	0.1	0.1	0.1	0.1	0.1	0.1	-7.89634	-6.90265	-8.00553	-6.89576	-7.89026	-7.80665	-3.8226	-3.54319	-3.42785	-7.58026	-7.29444	-6.85414	-8.44115	-7.80681	-7.61666	0.0646799	1.48526	up	CTGGAGGAAGGGCCCAG		0	MIMAT0000756
hsa-miR-378d	15	0.1	0.1	0.1	0.1	0.1	0.1	2.42689	0.1	0.1	0.1	0.1	0.1	0.1	0.1	0.1	-7.89634	-6.90265	-8.00553	-6.89576	-7.89026	-7.80665	-3.8893	-8.06385	-7.82028	-7.58026	-7.29444	-6.85414	-8.44115	-7.80681	-7.61666	0.0646799	1.48526	up	ACGGAAGGGCAGAGAGGG	chr16	0	MIMAT0000752	67236292
hsa-miR-155-5p	15	0.1	0.1	0.1	0.1	0.1	0.1	2.1601	0.1	0.1	2.38592	0.1	0.1	0.1	0.1	0.1	-7.89634	-6.90265	-8.00553	-6.89576	-7.89026	-7.80665	-4.05731	-8.06385	-7.82028	-3.00379	-7.29444	-6.85414	-8.44115	-7.80681	-7.61666	0.578441	1.1942	up	CCCTGAGCCCCTC		0	MIMAT0026486
hsa-miR-137	15	0.1	1.53498	0.1	0.1	0.1	0.1	2.12462	0.1	0.1	0.1	0.1	2.08903	0.1	2.42308	2.59366	-7.89634	-2.9625	-8.00553	-6.89576	-7.89026	-7.80665	-4.08121	-8.06385	-7.82028	-7.58026	-7.29444	-2.46938	-8.44115	-3.20804	-2.91974	0.011172	8.81157	down	AAAGAGGTTAACCAGGTGTG	chr14	0	MIMAT0001629	101493173
hsa-miR-1307-3p	15	0.1	0.1	0.1	0.1	0.1	0.1	2.11292	0.1	0.1	0.1	0.1	0.1	0.1	0.1	0.1	-7.89634	-6.90265	-8.00553	-6.89576	-7.89026	-7.80665	-4.08917	-8.06385	-7.82028	-7.58026	-7.29444	-6.85414	-8.44115	-7.80681	-7.61666	0.0646799	1.48526	up	GAAACAGAAACCCAGAA		0	MIMAT0026555
hsa-miR-4769-3p	15	0.1	0.1	0.1	1.65032	0.1	0.1	2.09888	2.17829	0.1	0.1	0.1	0.1	0.1	0.1	0.1	-7.89634	-6.90265	-8.00553	-2.85109	-7.89026	-7.80665	-4.09879	-3.61873	-7.82028	-7.58026	-7.29444	-6.85414	-8.44115	-7.80681	-7.61666	0.318713	2.8726	down	TCTCTGCAGGCCGTG	chr19	0	MIMAT0000751	50834170
hsa-miR-4488	15	0.1	0.1	0.1	0.1	0.1	0.1	2.03888	0.1	0.1	0.1	0.1	0.1	0.1	0.1	0.1	-7.89634	-6.90265	-8.00553	-6.89576	-7.89026	-7.80665	-4.14063	-8.06385	-7.82028	-7.58026	-7.29444	-6.85414	-8.44115	-7.80681	-7.61666	0.0646799	1.48526	up	GCCTAAGACACAGGCCC		0	MIMAT0004693
hsa-miR-3663-5p	15	0.1	0.1	0.1	0.1	0.1	0.1	2.01019	0.1	0.1	0.1	0.1	0.1	0.1	0.1	0.1	-7.89634	-6.90265	-8.00553	-6.89576	-7.89026	-7.80665	-4.16108	-8.06385	-7.82028	-7.58026	-7.29444	-6.85414	-8.44115	-7.80681	-7.61666	0.668171	1.04439	down	TTCTAGGATAGGCCCAGGG	chr12	0	MIMAT0000760	94226390
hsa-miR-876-5p	15	0.1	0.1	0.1	0.1	0.1	0.1	1.46943	0.1	0.1	0.1	0.1	0.1	0.1	0.1	0.1	-7.89634	-6.90265	-8.00553	-6.89576	-7.89026	-7.80665	-4.61315	-8.06385	-7.82028	-7.58026	-7.29444	-6.85414	-8.44115	-7.80681	-7.61666	0.0646799	1.48526	up	GGATCCCTGGGACC		0	MIMAT0004700
hsa-miR-675-5p	15	0.1	0.1	0.1	0.1	0.1	0.1	1.34092	0.1	1	1.04543	0.1	0.1	0.1	0.1	0.1	-7.89634	-6.90265	-8.00553	-6.89576	-7.89026	-7.80665	-4.74519	-8.06385	-4.49835	-4.19424	-7.29444	-6.85414	-8.44115	-7.80681	-7.61666	0.285181	2.77639	down	GGTCAGGAGCAATAATGAAAAA	chr7	0	MIMAT0004703	130136004
hsa-miR-624-5p	15	0.1	0.1	0.1	0.1	0.1	0.1	1.13968	0.1	0.1	0.1	0.1	0.1	0.1	0.1	0.1	-7.89634	-6.90265	-8.00553	-6.89576	-7.89026	-7.80665	-4.97978	-8.06385	-7.82028	-7.58026	-7.29444	-6.85414	-8.44115	-7.80681	-7.61666	0.141456	1.38601	down	ACATTTTTCGTTATTGCTC	chr7	0	MIMAT0000765	130135972
hsa-miR-99b-3p	15	0.1	0.1	0.1	0.1	0.1	0.1	1.03059	0.1	0.1	0.1	0.1	0.1	0.1	0.1	0.1	-7.89634	-6.90265	-8.00553	-6.89576	-7.89026	-7.80665	-5.12494	-8.06385	-7.82028	-7.58026	-7.29444	-6.85414	-8.44115	-7.80681	-7.61666	1.03398e-06	21.0376	down	GAAGAAAGGCATCATATAGGAG		0	MIMAT0000754
hsa-miR-5699-5p	15	0.1	0.1	0.1	0.1	0.1	0.1	0.1	0.1	0.1	0.1	0.1	0.1	0.1	4.6219	0.1	-7.89634	-6.90265	-8.00553	-6.89576	-7.89026	-7.80665	-8.49034	-8.06385	-7.82028	-7.58026	-7.29444	-6.85414	-8.44115	-2.2764	-7.61666	0.0145656	1.3817	down	AACTCCTGTATGAAGCCG		0	MIMAT0004695
hsa-miR-6858-3p	15	0.1	1.29685	0.1	0.1	0.1	0.1	0.1	0.1	1.97823	0.1	0.1	0.1	0.1	0.1	0.1	-7.89634	-3.20571	-8.00553	-6.89576	-7.89026	-7.80665	-8.49034	-8.06385	-3.51414	-7.58026	-7.29444	-6.85414	-8.44115	-7.80681	-7.61666	0.0995753	3.24702	down	CAACAAAATCACTGATGCTGG		0	MIMAT0000763
hsa-miR-3065-5p	15	0.1	0.1	0.1	0.1	0.1	0.1	0.1	0.1	1.87426	0.1	0.1	0.1	0.1	0.1	0.1	-7.89634	-6.90265	-8.00553	-6.89576	-7.89026	-7.80665	-8.49034	-8.06385	-3.59203	-7.58026	-7.29444	-6.85414	-8.44115	-7.80681	-7.61666	0.0646799	1.48526	up	CACTCAGCACCAGGA		0	MIMAT0004701
hsa-miR-6824-3p	15	0.1	2.64421	0.1	0.1	0.1	0.1	0.1	0.1	0.1	0.1	0.1	0.1	0.1	0.1	0.1	-7.89634	-2.17789	-8.00553	-6.89576	-7.89026	-7.80665	-8.49034	-8.06385	-7.82028	-7.58026	-7.29444	-6.85414	-8.44115	-7.80681	-7.61666	0.0460998	3.77081	down	CGGCTCTGTCGTCG		0	MIMAT0004702
hsa-miR-31-3p	15	0.1	1.62279	0.1	1.69561	0.1	0.1	0.1	0.1	0.1	0.1	0.1	0.1	0.1	0.1	1.92335	-7.89634	-2.88225	-8.00553	-2.81203	-7.89026	-7.80665	-8.49034	-8.06385	-7.82028	-7.58026	-7.29444	-6.85414	-8.44115	-7.80681	-3.35111	0.0646799	1.48526	up	CGTGAGCTCCTGGA		0	MIMAT0000764
hsa-miR-6760-3p	15	0.1	1.50212	0.1	0.1	0.1	0.1	0.1	0.1	0.1	0.1	0.1	0.1	0.1	0.1	0.1	-7.89634	-2.99372	-8.00553	-6.89576	-7.89026	-7.80665	-8.49034	-8.06385	-7.82028	-7.58026	-7.29444	-6.85414	-8.44115	-7.80681	-7.61666	0.0646799	1.48526	up	GTGATGCACTGTGGAA	chr22	0	MIMAT0004506	42297000
hsa-miR-1539	15	0.1	1.42176	0.1	0.1	0.1	0.1	0.1	0.1	0.1	0.1	0.1	0.1	0.1	0.1	0.1	-7.89634	-3.07305	-8.00553	-6.89576	-7.89026	-7.80665	-8.49034	-8.06385	-7.82028	-7.58026	-7.29444	-6.85414	-8.44115	-7.80681	-7.61666	0.0646799	1.48526	up	TGCAATGCAACTACAATGCAC	chr22	0	MIMAT0000091	42296954
hsa-miR-6765-3p	15	0.1	1.40964	0.1	0.1	0.1	0.1	0.1	0.1	0.1	0.1	0.1	0.1	0.1	0.1	0.1	-7.89634	-3.0854	-8.00553	-6.89576	-7.89026	-7.80665	-8.49034	-8.06385	-7.82028	-7.58026	-7.29444	-6.85414	-8.44115	-7.80681	-7.61666	0.742037	1.34234	up	GGGCTGCACTGCCG	chr17	0	MIMAT0004811	17717224
hsa-miR-4436b-5p	15	0.1	1.32103	0.1	0.1	0.1	0.1	0.1	0.1	0.1	0.1	0.1	0.1	0.1	0.1	0.1	-7.89634	-3.17906	-8.00553	-6.89576	-7.89026	-7.80665	-8.49034	-8.06385	-7.82028	-7.58026	-7.29444	-6.85414	-8.44115	-7.80681	-7.61666	0.0646799	1.48526	up	GCAATGCAACAGCAATGCAC	chr17	0	MIMAT0003301	17717184
hsa-miR-6731-3p	15	0.1	1.27953	0.1	0.1	0.1	0.1	0.1	0.1	0.1	0.1	0.1	0.1	0.1	0.1	0.1	-7.89634	-3.22511	-8.00553	-6.89576	-7.89026	-7.80665	-8.49034	-8.06385	-7.82028	-7.58026	-7.29444	-6.85414	-8.44115	-7.80681	-7.61666	0.0646799	1.48526	up	GCTATAAAGTAACTGAGACGG	chr5	0	MIMAT0000750	179442381
hsa-miR-8060	15	0.1	0.1	0.1	0.1	0.1	4.10488	0.1	0.1	0.1	0.1	0.1	0.1	0.1	0.1	0.1	-7.89634	-6.90265	-8.00553	-6.89576	-7.89026	-2.44739	-8.49034	-8.06385	-7.82028	-7.58026	-7.29444	-6.85414	-8.44115	-7.80681	-7.61666	4.31352e-08	36.6798	down	AATCAGTCTCATTGCTTTA	chr5	0	MIMAT0004692	179442339
hsa-miR-5585-3p	15	0.1	0.1	0.1	0.1	0.1	2.77084	0.1	0.1	0.1	2.35241	0.1	0.1	0.1	0.1	0.1	-7.89634	-6.90265	-8.00553	-6.89576	-7.89026	-3.0144	-8.49034	-8.06385	-7.82028	-3.0242	-7.29444	-6.85414	-8.44115	-7.80681	-7.61666	0.13676	1.23429	down	ACGGGTGCGATTTCTG		0	MIMAT0000753
hsa-miR-2276-3p	15	0.1	0.1	0.1	0.1	0.1	1.92355	0.1	0.1	0.1	0.1	0.1	0.1	0.1	0.1	0.1	-7.89634	-6.90265	-8.00553	-6.89576	-7.89026	-3.54095	-8.49034	-8.06385	-7.82028	-7.58026	-7.29444	-6.85414	-8.44115	-7.80681	-7.61666	0.0917251	4.13905	down	TCAATCACAGATAGCACCC		0	MIMAT0004694
hsa-miR-557	15	0.1	0.1	0.1	0.1	0.1	0.1	0.1	2.28471	0.1	0.1	0.1	0.1	0.1	0.1	0.1	-7.89634	-6.90265	-8.00553	-6.89576	-7.89026	-7.80665	-8.49034	-3.54991	-7.82028	-7.58026	-7.29444	-6.85414	-8.44115	-7.80681	-7.61666	0.0646799	1.48526	up	CTCCAGACCCCTCG		0	MIMAT0022698
hsa-miR-5096	15	0.1	0.1	0.1	0.1	0.1	0.1	0.1	0.1	0.1	0.1	0.1	0.1	0.1	0.1	2.82324	-7.89634	-6.90265	-8.00553	-6.89576	-7.89026	-7.80665	-8.49034	-8.06385	-7.82028	-7.58026	-7.29444	-6.85414	-8.44115	-7.80681	-2.79738	0.0646799	1.48526	up	GAGCCCTGGACTAG	chr14	0	MIMAT0000772	100774222
hsa-miR-718	15	0.1	0.1	0.1	0.1	0.1	0.1	0.1	0.1	0.1	1.96159	0.1	0.1	0.1	0.1	0.1	-7.89634	-6.90265	-8.00553	-6.89576	-7.89026	-7.80665	-8.49034	-8.06385	-7.82028	-3.28631	-7.29444	-6.85414	-8.44115	-7.80681	-7.61666	0.0646799	1.48526	up	AGAGGCAGGCATGCGGG		0	MIMAT0000773
Blank	15	0.1	0.1	0.1	0.1	0.1	0.1	0.1	0.1	0.1	0.1	0.1	0.1	0.1	0.1	0.1	-7.89634	-6.90265	-8.00553	-6.89576	-7.89026	-7.80665	-8.49034	-8.06385	-7.82028	-7.58026	-7.29444	-6.85414	-8.44115	-7.80681	-7.61666	0.0646799	1.48526	up	AGGGCAGTATACTTGCTG	chr1	0	MIMAT0004557	9211811
NC1_00000197	15	0.1	0.1	0.1	0.1	0.1	0.1	0.1	0.1	0.1	0.1	0.1	0.1	0.1	0.1	0.1	-7.89634	-6.90265	-8.00553	-6.89576	-7.89026	-7.80665	-8.49034	-8.06385	-7.82028	-7.58026	-7.29444	-6.85414	-8.44115	-7.80681	-7.61666	0.81272	1.04559	down	ACAACCAGCTAAGACACTGC	chr1	0	MIMAT0000255	9211769
NC1_00000215	15	0.1	0.1	0.1	0.1	0.1	0.1	0.1	0.1	0.1	0.1	0.1	0.1	0.1	0.1	0.1	-7.89634	-6.90265	-8.00553	-6.89576	-7.89026	-7.80665	-8.49034	-8.06385	-7.82028	-7.58026	-7.29444	-6.85414	-8.44115	-7.80681	-7.61666	0.0646799	1.48526	up	ATGGCAGTGGAGTTAGT	chr11	0	MIMAT0004676	111383718
NC2_00079215	15	0.1	0.1	0.1	0.1	0.1	0.1	0.1	0.1	0.1	0.1	0.1	0.1	0.1	0.1	0.1	-7.89634	-6.90265	-8.00553	-6.89576	-7.89026	-7.80665	-8.49034	-8.06385	-7.82028	-7.58026	-7.29444	-6.85414	-8.44115	-7.80681	-7.61666	0.199306	1.28585	down	CAATCAGCTAATGACACTGCCT	chr11	0	MIMAT0000685	110888886
NC2_00092197	15	0.1	0.1	0.1	0.1	0.1	0.1	0.1	0.1	0.1	0.1	0.1	0.1	0.1	0.1	0.1	-7.89634	-6.90265	-8.00553	-6.89576	-7.89026	-7.80665	-8.49034	-8.06385	-7.82028	-7.58026	-7.29444	-6.85414	-8.44115	-7.80681	-7.61666	0.0646799	1.48526	up	CCTGGCCGTGTGG		0	MIMAT0004677
NC2_00106057	15	0.1	0.1	0.1	0.1	0.1	0.1	0.1	0.1	0.1	0.1	0.1	0.1	0.1	0.1	0.1	-7.89634	-6.90265	-8.00553	-6.89576	-7.89026	-7.80665	-8.49034	-8.06385	-7.82028	-7.58026	-7.29444	-6.85414	-8.44115	-7.80681	-7.61666	0.219234	2.22735	down	GCAATCAGCTAACTACACTG	chr11	0	MIMAT0000686	110889390
NC2_00122731	15	0.1	0.1	0.1	0.1	0.1	0.1	0.1	0.1	0.1	0.1	0.1	0.1	0.1	0.1	0.1	-7.89634	-6.90265	-8.00553	-6.89576	-7.89026	-7.80665	-8.49034	-8.06385	-7.82028	-7.58026	-7.29444	-6.85414	-8.44115	-7.80681	-7.61666	0.0646799	1.48526	up	TGGAAGACTAGTGATTTTGT		0	MIMAT0022741
NegativeControl	15	0.1	0.1	0.1	0.1	0.1	0.1	0.1	0.1	0.1	0.1	0.1	0.1	0.1	0.1	0.1	-7.89634	-6.90265	-8.00553	-6.89576	-7.89026	-7.80665	-8.49034	-8.06385	-7.82028	-7.58026	-7.29444	-6.85414	-8.44115	-7.80681	-7.61666	0.0646799	1.48526	up	AACAACAAATCCCAGTCT	chr15	0	MIMAT0019828	89155108
dmr_285	15	0.1	0.1	0.1	0.1	0.1	0.1	0.1	0.1	0.1	0.1	0.1	0.1	0.1	0.1	0.1	-7.89634	-6.90265	-8.00553	-6.89576	-7.89026	-7.80665	-8.49034	-8.06385	-7.82028	-7.58026	-7.29444	-6.85414	-8.44115	-7.80681	-7.61666	0.0646799	1.48526	up	GTGGAGTGTGACAATGG		0	MIMAT0019877
dmr_3	15	0.1	0.1	0.1	0.1	0.1	0.1	0.1	0.1	0.1	0.1	0.1	0.1	0.1	0.1	0.1	-7.89634	-6.90265	-8.00553	-6.89576	-7.89026	-7.80665	-8.49034	-8.06385	-7.82028	-7.58026	-7.29444	-6.85414	-8.44115	-7.80681	-7.61666	0.0646799	1.48526	up	TCAAACGCCATTATCACA		0	MIMAT0019876
dmr_308	15	0.1	0.1	0.1	0.1	0.1	0.1	0.1	0.1	0.1	0.1	0.1	0.1	0.1	0.1	0.1	-7.89634	-6.90265	-8.00553	-6.89576	-7.89026	-7.80665	-8.49034	-8.06385	-7.82028	-7.58026	-7.29444	-6.85414	-8.44115	-7.80681	-7.61666	0.0646799	1.48526	up	CTAGAGGACAGGTAACAC		0	MIMAT0017982
dmr_316	15	0.1	0.1	0.1	0.1	0.1	0.1	0.1	0.1	0.1	0.1	0.1	0.1	0.1	0.1	0.1	-7.89634	-6.90265	-8.00553	-6.89576	-7.89026	-7.80665	-8.49034	-8.06385	-7.82028	-7.58026	-7.29444	-6.85414	-8.44115	-7.80681	-7.61666	0.0646799	1.48526	up	GGCTTCCTTGCTATCC		0	MIMAT0017981
dmr_31a	15	0.1	0.1	0.1	0.1	0.1	0.1	0.1	0.1	0.1	0.1	0.1	0.1	0.1	0.1	0.1	-7.89634	-6.90265	-8.00553	-6.89576	-7.89026	-7.80665	-8.49034	-8.06385	-7.82028	-7.58026	-7.29444	-6.85414	-8.44115	-7.80681	-7.61666	0.0646799	1.48526	up	CTAAGTAGTGAAAGAAATTTT		0	MIMAT0022965
dmr_6	15	0.1	0.1	0.1	0.1	0.1	0.1	0.1	0.1	0.1	0.1	0.1	0.1	0.1	0.1	0.1	-7.89634	-6.90265	-8.00553	-6.89576	-7.89026	-7.80665	-8.49034	-8.06385	-7.82028	-7.58026	-7.29444	-6.85414	-8.44115	-7.80681	-7.61666	0.0646799	1.48526	up	AATTAAAATAGCCTTCACTAA	chr2	0	MIMAT0017983	189860372
hsa-let-7a-3p	15	0.1	0.1	0.1	0.1	0.1	0.1	0.1	0.1	0.1	0.1	0.1	0.1	0.1	0.1	0.1	-7.89634	-6.90265	-8.00553	-6.89576	-7.89026	-7.80665	-8.49034	-8.06385	-7.82028	-7.58026	-7.29444	-6.85414	-8.44115	-7.80681	-7.61666	0.0646799	1.48526	up	CATCAGAAAGCGTTTACA		0	MIMAT0017985
hsa-let-7c-3p	15	0.1	0.1	0.1	0.1	0.1	0.1	0.1	0.1	0.1	0.1	0.1	0.1	0.1	0.1	0.1	-7.89634	-6.90265	-8.00553	-6.89576	-7.89026	-7.80665	-8.49034	-8.06385	-7.82028	-7.58026	-7.29444	-6.85414	-8.44115	-7.80681	-7.61666	0.0646799	1.48526	up	ACTGATTTGCTTCATCACA		0	MIMAT0017984
hsa-let-7d-3p	15	0.1	0.1	0.1	0.1	0.1	0.1	0.1	0.1	0.1	0.1	0.1	0.1	0.1	0.1	0.1	-7.89634	-6.90265	-8.00553	-6.89576	-7.89026	-7.80665	-8.49034	-8.06385	-7.82028	-7.58026	-7.29444	-6.85414	-8.44115	-7.80681	-7.61666	0.0646799	1.48526	up	CAGCCAGTATTACTCATCA		0	MIMAT0017986
hsa-let-7e-3p	15	0.1	0.1	0.1	0.1	0.1	0.1	0.1	0.1	0.1	0.1	0.1	0.1	0.1	0.1	0.1	-7.89634	-6.90265	-8.00553	-6.89576	-7.89026	-7.80665	-8.49034	-8.06385	-7.82028	-7.58026	-7.29444	-6.85414	-8.44115	-7.80681	-7.61666	0.0556466	1.29146	down	AAATCAGAATCACACCTGGG		0	MIMAT0004682
hsa-let-7f-2-3p	15	0.1	0.1	0.1	0.1	0.1	0.1	0.1	0.1	0.1	0.1	0.1	0.1	0.1	0.1	0.1	-7.89634	-6.90265	-8.00553	-6.89576	-7.89026	-7.80665	-8.49034	-8.06385	-7.82028	-7.58026	-7.29444	-6.85414	-8.44115	-7.80681	-7.61666	0.185598	1.13326	down	GTACCCCTGGAGATTC	chrX	0	MIMAT0000703	85045323
hsa-let-7g-3p	15	0.1	0.1	0.1	0.1	0.1	0.1	0.1	0.1	0.1	0.1	0.1	0.1	0.1	0.1	0.1	-7.89634	-6.90265	-8.00553	-6.89576	-7.89026	-7.80665	-8.49034	-8.06385	-7.82028	-7.58026	-7.29444	-6.85414	-8.44115	-7.80681	-7.61666	0.0646799	1.48526	up	CGGCGCCTCCTT		0	MIMAT0017987
hsa-let-7i-3p	15	0.1	0.1	0.1	0.1	0.1	0.1	0.1	0.1	0.1	0.1	0.1	0.1	0.1	0.1	0.1	-7.89634	-6.90265	-8.00553	-6.89576	-7.89026	-7.80665	-8.49034	-8.06385	-7.82028	-7.58026	-7.29444	-6.85414	-8.44115	-7.80681	-7.61666	0.0646799	1.48526	up	TAAGAATTTCTTTCTTCACAA		0	MIMAT0017988
hsa-miR-1-5p	15	0.1	0.1	0.1	0.1	0.1	0.1	0.1	0.1	0.1	0.1	0.1	0.1	0.1	0.1	0.1	-7.89634	-6.90265	-8.00553	-6.89576	-7.89026	-7.80665	-8.49034	-8.06385	-7.82028	-7.58026	-7.29444	-6.85414	-8.44115	-7.80681	-7.61666	0.0646799	1.48526	up	TCCATTTCTCAAGATGCC		0	MIMAT0017989
hsa-miR-101-5p	15	0.1	0.1	0.1	0.1	0.1	0.1	0.1	0.1	0.1	0.1	0.1	0.1	0.1	0.1	0.1	-7.89634	-6.90265	-8.00553	-6.89576	-7.89026	-7.80665	-8.49034	-8.06385	-7.82028	-7.58026	-7.29444	-6.85414	-8.44115	-7.80681	-7.61666	0.0646799	1.48526	up	GAAGGGTTGGGCTTT		0	MIMAT0017991
hsa-miR-103a-2-5p	15	0.1	0.1	0.1	0.1	0.1	0.1	0.1	0.1	0.1	0.1	0.1	0.1	0.1	0.1	0.1	-7.89634	-6.90265	-8.00553	-6.89576	-7.89026	-7.80665	-8.49034	-8.06385	-7.82028	-7.58026	-7.29444	-6.85414	-8.44115	-7.80681	-7.61666	0.0646799	1.48526	up	GAACAAAAAAAAAAGTACAAC		0	MIMAT0017990
hsa-miR-103b	15	0.1	0.1	0.1	0.1	0.1	0.1	0.1	0.1	0.1	0.1	0.1	0.1	0.1	0.1	0.1	-7.89634	-6.90265	-8.00553	-6.89576	-7.89026	-7.80665	-8.49034	-8.06385	-7.82028	-7.58026	-7.29444	-6.85414	-8.44115	-7.80681	-7.61666	0.0646799	1.48526	up	AAAACACCAAGATCTGAAG		0	MIMAT0017993
hsa-miR-105-3p	15	0.1	0.1	0.1	0.1	0.1	0.1	0.1	0.1	0.1	0.1	0.1	0.1	0.1	0.1	0.1	-7.89634	-6.90265	-8.00553	-6.89576	-7.89026	-7.80665	-8.49034	-8.06385	-7.82028	-7.58026	-7.29444	-6.85414	-8.44115	-7.80681	-7.61666	0.0646799	1.48526	up	GGGCAGCCTTCAGA		0	MIMAT0017992
hsa-miR-105-5p	15	0.1	0.1	0.1	0.1	0.1	0.1	0.1	0.1	0.1	0.1	0.1	0.1	0.1	0.1	0.1	-7.89634	-6.90265	-8.00553	-6.89576	-7.89026	-7.80665	-8.49034	-8.06385	-7.82028	-7.58026	-7.29444	-6.85414	-8.44115	-7.80681	-7.61666	0.0646799	1.48526	up	GAGCCGCGAGGAG		0	MIMAT0017994
hsa-miR-106a-3p	15	0.1	0.1	0.1	0.1	0.1	0.1	0.1	0.1	0.1	0.1	0.1	0.1	0.1	0.1	0.1	-7.89634	-6.90265	-8.00553	-6.89576	-7.89026	-7.80665	-8.49034	-8.06385	-7.82028	-7.58026	-7.29444	-6.85414	-8.44115	-7.80681	-7.61666	0.859577	1.26194	down	GCCTGCATCATGAAATG		0	MIMAT0017996
hsa-miR-106b-3p	15	0.1	0.1	0.1	0.1	0.1	0.1	0.1	0.1	0.1	0.1	0.1	0.1	0.1	0.1	0.1	-7.89634	-6.90265	-8.00553	-6.89576	-7.89026	-7.80665	-8.49034	-8.06385	-7.82028	-7.58026	-7.29444	-6.85414	-8.44115	-7.80681	-7.61666	0.0646799	1.48526	up	ACATATCATGAGTGCACTT		0	MIMAT0017995
hsa-miR-10a-3p	15	0.1	0.1	0.1	0.1	0.1	0.1	0.1	0.1	0.1	0.1	0.1	0.1	0.1	0.1	0.1	-7.89634	-6.90265	-8.00553	-6.89576	-7.89026	-7.80665	-8.49034	-8.06385	-7.82028	-7.58026	-7.29444	-6.85414	-8.44115	-7.80681	-7.61666	0.0646799	1.48526	up	AGAAAGGACATAGGGTGC		0	MIMAT0022966
hsa-miR-10b-3p	15	0.1	0.1	0.1	0.1	0.1	0.1	0.1	0.1	0.1	0.1	0.1	0.1	0.1	0.1	0.1	-7.89634	-6.90265	-8.00553	-6.89576	-7.89026	-7.80665	-8.49034	-8.06385	-7.82028	-7.58026	-7.29444	-6.85414	-8.44115	-7.80681	-7.61666	0.0646799	1.48526	up	CCCATCTTGCAACTATG	chr20	0	MIMAT0017997	44333771
hsa-miR-1178-3p	15	0.1	0.1	0.1	0.1	0.1	0.1	0.1	0.1	0.1	0.1	0.1	0.1	0.1	0.1	0.1	-7.89634	-6.90265	-8.00553	-6.89576	-7.89026	-7.80665	-8.49034	-8.06385	-7.82028	-7.58026	-7.29444	-6.85414	-8.44115	-7.80681	-7.61666	0.0646799	1.48526	up	GCTCTTTTCATTAATGTAGAC		0	MIMAT0017998
hsa-miR-1178-5p	15	0.1	0.1	0.1	0.1	0.1	0.1	0.1	0.1	0.1	0.1	0.1	0.1	0.1	0.1	0.1	-7.89634	-6.90265	-8.00553	-6.89576	-7.89026	-7.80665	-8.49034	-8.06385	-7.82028	-7.58026	-7.29444	-6.85414	-8.44115	-7.80681	-7.61666	0.0646799	1.48526	up	CCACAGCAGGCAGG		0	MIMAT0019219
hsa-miR-1179	15	0.1	0.1	0.1	0.1	0.1	0.1	0.1	0.1	0.1	0.1	0.1	0.1	0.1	0.1	0.1	-7.89634	-6.90265	-8.00553	-6.89576	-7.89026	-7.80665	-8.49034	-8.06385	-7.82028	-7.58026	-7.29444	-6.85414	-8.44115	-7.80681	-7.61666	0.0646799	1.48526	up	GCTGCACCAGCCT	chr22	0	MIMAT0017999	46486949
hsa-miR-1180-3p	15	0.1	0.1	0.1	0.1	0.1	0.1	0.1	0.1	0.1	0.1	0.1	0.1	0.1	0.1	0.1	-7.89634	-6.90265	-8.00553	-6.89576	-7.89026	-7.80665	-8.49034	-8.06385	-7.82028	-7.58026	-7.29444	-6.85414	-8.44115	-7.80681	-7.61666	0.00236374	1.73218	down	TGAATCCTTGAATAGGTGTG		0	MIMAT0004683
hsa-miR-1180-5p	15	0.1	0.1	0.1	0.1	0.1	0.1	0.1	0.1	0.1	0.1	0.1	0.1	0.1	0.1	0.1	-7.89634	-6.90265	-8.00553	-6.89576	-7.89026	-7.80665	-8.49034	-8.06385	-7.82028	-7.58026	-7.29444	-6.85414	-8.44115	-7.80681	-7.61666	0.124791	1.17182	down	ACTCACACCTAGGTTCC	chrX	0	MIMAT0000705	49660324
hsa-miR-1182	15	0.1	0.1	0.1	0.1	0.1	0.1	0.1	0.1	0.1	0.1	0.1	0.1	0.1	0.1	0.1	-7.89634	-6.90265	-8.00553	-6.89576	-7.89026	-7.80665	-8.49034	-8.06385	-7.82028	-7.58026	-7.29444	-6.85414	-8.44115	-7.80681	-7.61666	0.0646799	1.48526	up	CTGGGTGCGGGAT	chr1	0	MIMAT0018001	228285031
hsa-miR-1184	15	0.1	0.1	0.1	0.1	0.1	0.1	0.1	0.1	0.1	0.1	0.1	0.1	0.1	0.1	0.1	-7.89634	-6.90265	-8.00553	-6.89576	-7.89026	-7.80665	-8.49034	-8.06385	-7.82028	-7.58026	-7.29444	-6.85414	-8.44115	-7.80681	-7.61666	0.0579431	1.2195	up	GGCCCAGCCCAG		0	MIMAT0022967
hsa-miR-1193	15	0.1	0.1	0.1	0.1	0.1	0.1	0.1	0.1	0.1	0.1	0.1	0.1	0.1	0.1	0.1	-7.89634	-6.90265	-8.00553	-6.89576	-7.89026	-7.80665	-8.49034	-8.06385	-7.82028	-7.58026	-7.29444	-6.85414	-8.44115	-7.80681	-7.61666	0.0646799	1.48526	up	CCTGCAGACCCCG		0	MIMAT0018002
hsa-miR-1197	15	0.1	0.1	0.1	0.1	0.1	0.1	0.1	0.1	0.1	0.1	0.1	0.1	0.1	0.1	0.1	-7.89634	-6.90265	-8.00553	-6.89576	-7.89026	-7.80665	-8.49034	-8.06385	-7.82028	-7.58026	-7.29444	-6.85414	-8.44115	-7.80681	-7.61666	0.0646799	1.48526	up	ACAGGCATGGGAGGT		0	MIMAT0018004
hsa-miR-1199-3p	15	0.1	0.1	0.1	0.1	0.1	0.1	0.1	0.1	0.1	0.1	0.1	0.1	0.1	0.1	0.1	-7.89634	-6.90265	-8.00553	-6.89576	-7.89026	-7.80665	-8.49034	-8.06385	-7.82028	-7.58026	-7.29444	-6.85414	-8.44115	-7.80681	-7.61666	0.0646799	1.48526	up	CTCACCTGAGCTCCC		0	MIMAT0018003
hsa-miR-1199-5p	15	0.1	0.1	0.1	0.1	0.1	0.1	0.1	0.1	0.1	0.1	0.1	0.1	0.1	0.1	0.1	-7.89634	-6.90265	-8.00553	-6.89576	-7.89026	-7.80665	-8.49034	-8.06385	-7.82028	-7.58026	-7.29444	-6.85414	-8.44115	-7.80681	-7.61666	0.0646799	1.48526	up	CAGGCACGGGAGC		0	MIMAT0018006
hsa-miR-1200	15	0.1	0.1	0.1	0.1	0.1	0.1	0.1	0.1	0.1	0.1	0.1	0.1	0.1	0.1	0.1	-7.89634	-6.90265	-8.00553	-6.89576	-7.89026	-7.80665	-8.49034	-8.06385	-7.82028	-7.58026	-7.29444	-6.85414	-8.44115	-7.80681	-7.61666	0.0646799	1.48526	up	TCACCTGACCTCCCA		0	MIMAT0018005
hsa-miR-1203	15	0.1	0.1	0.1	0.1	0.1	0.1	0.1	0.1	0.1	0.1	0.1	0.1	0.1	0.1	0.1	-7.89634	-6.90265	-8.00553	-6.89576	-7.89026	-7.80665	-8.49034	-8.06385	-7.82028	-7.58026	-7.29444	-6.85414	-8.44115	-7.80681	-7.61666	0.969208	1.00789	down	TACAGATGGATACCGTGCA	chrX	0	MIMAT0000707	133303478
hsa-miR-1204	15	0.1	0.1	0.1	0.1	0.1	0.1	0.1	0.1	0.1	0.1	0.1	0.1	0.1	0.1	0.1	-7.89634	-6.90265	-8.00553	-6.89576	-7.89026	-7.80665	-8.49034	-8.06385	-7.82028	-7.58026	-7.29444	-6.85414	-8.44115	-7.80681	-7.61666	0.0646799	1.48526	up	AAATTGCATCGTGATCCAC	chrX	0	MIMAT0003385	133303435
hsa-miR-1205	15	0.1	0.1	0.1	0.1	0.1	0.1	0.1	0.1	0.1	0.1	0.1	0.1	0.1	0.1	0.1	-7.89634	-6.90265	-8.00553	-6.89576	-7.89026	-7.80665	-8.49034	-8.06385	-7.82028	-7.58026	-7.29444	-6.85414	-8.44115	-7.80681	-7.61666	0.0646799	1.48526	up	TGGGCTGGGCTCA		0	MIMAT0018065
hsa-miR-1206	15	0.1	0.1	0.1	0.1	0.1	0.1	0.1	0.1	0.1	0.1	0.1	0.1	0.1	0.1	0.1	-7.89634	-6.90265	-8.00553	-6.89576	-7.89026	-7.80665	-8.49034	-8.06385	-7.82028	-7.58026	-7.29444	-6.85414	-8.44115	-7.80681	-7.61666	0.0646799	1.48526	up	CCCTCGGCGATCC		0	MIMAT0018068
hsa-miR-1207-3p	15	0.1	0.1	0.1	0.1	0.1	0.1	0.1	0.1	0.1	0.1	0.1	0.1	0.1	0.1	0.1	-7.89634	-6.90265	-8.00553	-6.89576	-7.89026	-7.80665	-8.49034	-8.06385	-7.82028	-7.58026	-7.29444	-6.85414	-8.44115	-7.80681	-7.61666	0.0646799	1.48526	up	CTTAGACACTCAGGTCC		0	MIMAT0018069
hsa-miR-1208	15	0.1	0.1	0.1	0.1	0.1	0.1	0.1	0.1	0.1	0.1	0.1	0.1	0.1	0.1	0.1	-7.89634	-6.90265	-8.00553	-6.89576	-7.89026	-7.80665	-8.49034	-8.06385	-7.82028	-7.58026	-7.29444	-6.85414	-8.44115	-7.80681	-7.61666	0.0646799	1.48526	up	GGACTCTACAGACACAC		0	MIMAT0018070
hsa-miR-122-3p	15	0.1	0.1	0.1	0.1	0.1	0.1	0.1	0.1	0.1	0.1	0.1	0.1	0.1	0.1	0.1	-7.89634	-6.90265	-8.00553	-6.89576	-7.89026	-7.80665	-8.49034	-8.06385	-7.82028	-7.58026	-7.29444	-6.85414	-8.44115	-7.80681	-7.61666	0.26084	1.17821	up	TCATGTACCAGCGACC		0	MIMAT0018071
hsa-miR-122-5p	15	0.1	0.1	0.1	0.1	0.1	0.1	0.1	0.1	0.1	0.1	0.1	0.1	0.1	0.1	0.1	-7.89634	-6.90265	-8.00553	-6.89576	-7.89026	-7.80665	-8.49034	-8.06385	-7.82028	-7.58026	-7.29444	-6.85414	-8.44115	-7.80681	-7.61666	0.389072	1.32699	up	TCCTCACACCTCCAGC		0	MIMAT0018072
hsa-miR-1224-3p	15	0.1	0.1	0.1	0.1	0.1	0.1	0.1	0.1	0.1	0.1	0.1	0.1	0.1	0.1	0.1	-7.89634	-6.90265	-8.00553	-6.89576	-7.89026	-7.80665	-8.49034	-8.06385	-7.82028	-7.58026	-7.29444	-6.85414	-8.44115	-7.80681	-7.61666	0.0937837	1.28966	down	CTTCAGTCAACTTCTTAG	chr22	0	MIMAT0018073	29729238
hsa-miR-1226-3p	15	0.1	0.1	0.1	0.1	0.1	0.1	0.1	0.1	0.1	0.1	0.1	0.1	0.1	0.1	0.1	-7.89634	-6.90265	-8.00553	-6.89576	-7.89026	-7.80665	-8.49034	-8.06385	-7.82028	-7.58026	-7.29444	-6.85414	-8.44115	-7.80681	-7.61666	0.0646799	1.48526	up	GAAGAAGAATCATCAGGAG		0	MIMAT0032110
hsa-miR-1226-5p	15	0.1	0.1	0.1	0.1	0.1	0.1	0.1	0.1	0.1	0.1	0.1	0.1	0.1	0.1	0.1	-7.89634	-6.90265	-8.00553	-6.89576	-7.89026	-7.80665	-8.49034	-8.06385	-7.82028	-7.58026	-7.29444	-6.85414	-8.44115	-7.80681	-7.61666	0.0646799	1.48526	up	TTCCTCAGCTTGTCCA		0	MIMAT0018074
hsa-miR-1227-3p	15	0.1	0.1	0.1	0.1	0.1	0.1	0.1	0.1	0.1	0.1	0.1	0.1	0.1	0.1	0.1	-7.89634	-6.90265	-8.00553	-6.89576	-7.89026	-7.80665	-8.49034	-8.06385	-7.82028	-7.58026	-7.29444	-6.85414	-8.44115	-7.80681	-7.61666	0.0646799	1.48526	up	AGCAACACCGCAGC		0	MIMAT0018075
hsa-miR-1228-5p	15	0.1	0.1	0.1	0.1	0.1	0.1	0.1	0.1	0.1	0.1	0.1	0.1	0.1	0.1	0.1	-7.89634	-6.90265	-8.00553	-6.89576	-7.89026	-7.80665	-8.49034	-8.06385	-7.82028	-7.58026	-7.29444	-6.85414	-8.44115	-7.80681	-7.61666	0.00615725	1.38139	up	CCACCCCCGCAC		0	MIMAT0018076
hsa-miR-1229-3p	15	0.1	0.1	0.1	0.1	0.1	0.1	0.1	0.1	0.1	0.1	0.1	0.1	0.1	0.1	0.1	-7.89634	-6.90265	-8.00553	-6.89576	-7.89026	-7.80665	-8.49034	-8.06385	-7.82028	-7.58026	-7.29444	-6.85414	-8.44115	-7.80681	-7.61666	0.0646799	1.48526	up	AATCACCAATAATGGGACA		0	MIMAT0018077
hsa-miR-1231	15	0.1	0.1	0.1	0.1	0.1	0.1	0.1	0.1	0.1	0.1	0.1	0.1	0.1	0.1	0.1	-7.89634	-6.90265	-8.00553	-6.89576	-7.89026	-7.80665	-8.49034	-8.06385	-7.82028	-7.58026	-7.29444	-6.85414	-8.44115	-7.80681	-7.61666	0.0646799	1.48526	up	ATCTCCATGGTGTTTTCT		0	MIMAT0018078
hsa-miR-1233-3p	15	0.1	0.1	0.1	0.1	0.1	0.1	0.1	0.1	0.1	0.1	0.1	0.1	0.1	0.1	0.1	-7.89634	-6.90265	-8.00553	-6.89576	-7.89026	-7.80665	-8.49034	-8.06385	-7.82028	-7.58026	-7.29444	-6.85414	-8.44115	-7.80681	-7.61666	0.6467	1.76261	down	TGCCCTCGTAGACAAC		0	MIMAT0018080
hsa-miR-1236-3p	15	0.1	0.1	0.1	0.1	0.1	0.1	0.1	0.1	0.1	0.1	0.1	0.1	0.1	0.1	0.1	-7.89634	-6.90265	-8.00553	-6.89576	-7.89026	-7.80665	-8.49034	-8.06385	-7.82028	-7.58026	-7.29444	-6.85414	-8.44115	-7.80681	-7.61666	0.54766	1.20462	up	ATAAGGATTTTTAGGGGCATTA	chr16	0	MIMAT0000710	14403197
hsa-miR-1236-5p	15	0.1	0.1	0.1	0.1	0.1	0.1	0.1	0.1	0.1	0.1	0.1	0.1	0.1	0.1	0.1	-7.89634	-6.90265	-8.00553	-6.89576	-7.89026	-7.80665	-8.49034	-8.06385	-7.82028	-7.58026	-7.29444	-6.85414	-8.44115	-7.80681	-7.61666	0.0646799	1.48526	up	CACATCTGCCCCCA		0	MIMAT0009199
hsa-miR-1237-5p	15	0.1	0.1	0.1	0.1	0.1	0.1	0.1	0.1	0.1	0.1	0.1	0.1	0.1	0.1	0.1	-7.89634	-6.90265	-8.00553	-6.89576	-7.89026	-7.80665	-8.49034	-8.06385	-7.82028	-7.58026	-7.29444	-6.85414	-8.44115	-7.80681	-7.61666	0.0646799	1.48526	up	ACAGCTGCCCCTGA	chr17	0	MIMAT0022833	29902467
hsa-miR-124-3p	15	0.1	0.1	0.1	0.1	0.1	0.1	0.1	0.1	0.1	0.1	0.1	0.1	0.1	0.1	0.1	-7.89634	-6.90265	-8.00553	-6.89576	-7.89026	-7.80665	-8.49034	-8.06385	-7.82028	-7.58026	-7.29444	-6.85414	-8.44115	-7.80681	-7.61666	0.0646799	1.48526	up	TCAAAATGCTCTCCTGTC		0	MIMAT0018081
hsa-miR-124-5p	15	0.1	0.1	0.1	0.1	0.1	0.1	0.1	0.1	0.1	0.1	0.1	0.1	0.1	0.1	0.1	-7.89634	-6.90265	-8.00553	-6.89576	-7.89026	-7.80665	-8.49034	-8.06385	-7.82028	-7.58026	-7.29444	-6.85414	-8.44115	-7.80681	-7.61666	0.0646799	1.48526	up	CAGCTGTCCGAGTCC		0	MIMAT0018082
hsa-miR-1243	15	0.1	0.1	0.1	0.1	0.1	0.1	0.1	0.1	0.1	0.1	0.1	0.1	0.1	0.1	0.1	-7.89634	-6.90265	-8.00553	-6.89576	-7.89026	-7.80665	-8.49034	-8.06385	-7.82028	-7.58026	-7.29444	-6.85414	-8.44115	-7.80681	-7.61666	0.0646799	1.48526	up	CATCAGTCACTACTCATCA		0	MIMAT0018083
hsa-miR-1244	15	0.1	0.1	0.1	0.1	0.1	0.1	0.1	0.1	0.1	0.1	0.1	0.1	0.1	0.1	0.1	-7.89634	-6.90265	-8.00553	-6.89576	-7.89026	-7.80665	-8.49034	-8.06385	-7.82028	-7.58026	-7.29444	-6.85414	-8.44115	-7.80681	-7.61666	0.00803745	1.45863	up	GCGCCCGGCCT		0	MIMAT0018085
hsa-miR-1245a	15	0.1	0.1	0.1	0.1	0.1	0.1	0.1	0.1	0.1	0.1	0.1	0.1	0.1	0.1	0.1	-7.89634	-6.90265	-8.00553	-6.89576	-7.89026	-7.80665	-8.49034	-8.06385	-7.82028	-7.58026	-7.29444	-6.85414	-8.44115	-7.80681	-7.61666	0.716963	1.227	down	CCGAGCACCACGC		0	MIMAT0018084
hsa-miR-1245b-3p	15	0.1	0.1	0.1	0.1	0.1	0.1	0.1	0.1	0.1	0.1	0.1	0.1	0.1	0.1	0.1	-7.89634	-6.90265	-8.00553	-6.89576	-7.89026	-7.80665	-8.49034	-8.06385	-7.82028	-7.58026	-7.29444	-6.85414	-8.44115	-7.80681	-7.61666	0.0646799	1.48526	up	AACTCTGTCTTTACTCCTG		0	MIMAT0019220
hsa-miR-1245b-5p	15	0.1	0.1	0.1	0.1	0.1	0.1	0.1	0.1	0.1	0.1	0.1	0.1	0.1	0.1	0.1	-7.89634	-6.90265	-8.00553	-6.89576	-7.89026	-7.80665	-8.49034	-8.06385	-7.82028	-7.58026	-7.29444	-6.85414	-8.44115	-7.80681	-7.61666	0.0646799	1.48526	up	ACTCATGAGTGAAGACAG	chr11	0	MIMAT0018086	70718416
hsa-miR-1248	15	0.1	0.1	0.1	0.1	0.1	0.1	0.1	0.1	0.1	0.1	0.1	0.1	0.1	0.1	0.1	-7.89634	-6.90265	-8.00553	-6.89576	-7.89026	-7.80665	-8.49034	-8.06385	-7.82028	-7.58026	-7.29444	-6.85414	-8.44115	-7.80681	-7.61666	5.54044e-05	1.41295	up	CGCCGCCCCG		0	MIMAT0018087
hsa-miR-1250-3p	15	0.1	0.1	0.1	0.1	0.1	0.1	0.1	0.1	0.1	0.1	0.1	0.1	0.1	0.1	0.1	-7.89634	-6.90265	-8.00553	-6.89576	-7.89026	-7.80665	-8.49034	-8.06385	-7.82028	-7.58026	-7.29444	-6.85414	-8.44115	-7.80681	-7.61666	0.0646799	1.48526	up	TCGGCATCTACACTTGC		0	MIMAT0018088
hsa-miR-1250-5p	15	0.1	0.1	0.1	0.1	0.1	0.1	0.1	0.1	0.1	0.1	0.1	0.1	0.1	0.1	0.1	-7.89634	-6.90265	-8.00553	-6.89576	-7.89026	-7.80665	-8.49034	-8.06385	-7.82028	-7.58026	-7.29444	-6.85414	-8.44115	-7.80681	-7.61666	0.0646799	1.48526	up	AAAGACCCATGGAGAGG		0	MIMAT0018090
hsa-miR-1251-3p	15	0.1	0.1	0.1	0.1	0.1	0.1	0.1	0.1	0.1	0.1	0.1	0.1	0.1	0.1	0.1	-7.89634	-6.90265	-8.00553	-6.89576	-7.89026	-7.80665	-8.49034	-8.06385	-7.82028	-7.58026	-7.29444	-6.85414	-8.44115	-7.80681	-7.61666	0.0646799	1.48526	up	ACCTTCTCCTCAATGGG		0	MIMAT0018089
hsa-miR-1251-5p	15	0.1	0.1	0.1	0.1	0.1	0.1	0.1	0.1	0.1	0.1	0.1	0.1	0.1	0.1	0.1	-7.89634	-6.90265	-8.00553	-6.89576	-7.89026	-7.80665	-8.49034	-8.06385	-7.82028	-7.58026	-7.29444	-6.85414	-8.44115	-7.80681	-7.61666	0.0646799	1.48526	up	ATTTTGATCAATCTCTACATT		0	MIMAT0018091
hsa-miR-1252-3p	15	0.1	0.1	0.1	0.1	0.1	0.1	0.1	0.1	0.1	0.1	0.1	0.1	0.1	0.1	0.1	-7.89634	-6.90265	-8.00553	-6.89576	-7.89026	-7.80665	-8.49034	-8.06385	-7.82028	-7.58026	-7.29444	-6.85414	-8.44115	-7.80681	-7.61666	0.0646799	1.48526	up	TCACCATTGCTAAAGTGCAAT	chr4	0	MIMAT0000719	113569094
hsa-miR-1252-5p	15	0.1	0.1	0.1	0.1	0.1	0.1	0.1	0.1	0.1	0.1	0.1	0.1	0.1	0.1	0.1	-7.89634	-6.90265	-8.00553	-6.89576	-7.89026	-7.80665	-8.49034	-8.06385	-7.82028	-7.58026	-7.29444	-6.85414	-8.44115	-7.80681	-7.61666	0.0646799	1.48526	up	AGAGTTGCATATTAGCAACAGT	chr4	0	MIMAT0004686	113569056
hsa-miR-1253	15	0.1	0.1	0.1	0.1	0.1	0.1	0.1	0.1	0.1	0.1	0.1	0.1	0.1	0.1	0.1	-7.89634	-6.90265	-8.00553	-6.89576	-7.89026	-7.80665	-8.49034	-8.06385	-7.82028	-7.58026	-7.29444	-6.85414	-8.44115	-7.80681	-7.61666	0.0646799	1.48526	up	TAGAGAAGGACAGCTGTG		0	MIMAT0018093
hsa-miR-1254	15	0.1	0.1	0.1	0.1	0.1	0.1	0.1	0.1	0.1	0.1	0.1	0.1	0.1	0.1	0.1	-7.89634	-6.90265	-8.00553	-6.89576	-7.89026	-7.80665	-8.49034	-8.06385	-7.82028	-7.58026	-7.29444	-6.85414	-8.44115	-7.80681	-7.61666	0.0646799	1.48526	up	TGCAGACTAGTCCTTATTTG		0	MIMAT0018094
hsa-miR-1255a	15	0.1	0.1	0.1	0.1	0.1	0.1	0.1	0.1	0.1	0.1	0.1	0.1	0.1	0.1	0.1	-7.89634	-6.90265	-8.00553	-6.89576	-7.89026	-7.80665	-8.49034	-8.06385	-7.82028	-7.58026	-7.29444	-6.85414	-8.44115	-7.80681	-7.61666	0.0646799	1.48526	up	AAGATGTTTTACATGAGTCTC		0	MIMAT0018095
hsa-miR-1255b-2-3p	15	0.1	0.1	0.1	0.1	0.1	0.1	0.1	0.1	0.1	0.1	0.1	0.1	0.1	0.1	0.1	-7.89634	-6.90265	-8.00553	-6.89576	-7.89026	-7.80665	-8.49034	-8.06385	-7.82028	-7.58026	-7.29444	-6.85414	-8.44115	-7.80681	-7.61666	0.0646799	1.48526	up	GGCCAATCTTAGGTTCT		0	MIMAT0018097
hsa-miR-1255b-5p	15	0.1	0.1	0.1	0.1	0.1	0.1	0.1	0.1	0.1	0.1	0.1	0.1	0.1	0.1	0.1	-7.89634	-6.90265	-8.00553	-6.89576	-7.89026	-7.80665	-8.49034	-8.06385	-7.82028	-7.58026	-7.29444	-6.85414	-8.44115	-7.80681	-7.61666	0.0646799	1.48526	up	TTGGGGGAGTTCCTTA		0	MIMAT0018099
hsa-miR-1256	15	0.1	0.1	0.1	0.1	0.1	0.1	0.1	0.1	0.1	0.1	0.1	0.1	0.1	0.1	0.1	-7.89634	-6.90265	-8.00553	-6.89576	-7.89026	-7.80665	-8.49034	-8.06385	-7.82028	-7.58026	-7.29444	-6.85414	-8.44115	-7.80681	-7.61666	0.0646799	1.48526	up	GAAATCTCTACAGAAGCC		0	MIMAT0018098
hsa-miR-1257	15	0.1	0.1	0.1	0.1	0.1	0.1	0.1	0.1	0.1	0.1	0.1	0.1	0.1	0.1	0.1	-7.89634	-6.90265	-8.00553	-6.89576	-7.89026	-7.80665	-8.49034	-8.06385	-7.82028	-7.58026	-7.29444	-6.85414	-8.44115	-7.80681	-7.61666	0.0646799	1.48526	up	GGCCGTGGCCAG	chr16	0	MIMAT0018101	2320763
hsa-miR-1258	15	0.1	0.1	0.1	0.1	0.1	0.1	0.1	0.1	0.1	0.1	0.1	0.1	0.1	0.1	0.1	-7.89634	-6.90265	-8.00553	-6.89576	-7.89026	-7.80665	-8.49034	-8.06385	-7.82028	-7.58026	-7.29444	-6.85414	-8.44115	-7.80681	-7.61666	0.0646799	1.48526	up	CACTGCAGGGCTCT		0	MIMAT0019221
hsa-miR-125b-1-3p	15	0.1	0.1	0.1	0.1	0.1	0.1	0.1	0.1	0.1	0.1	0.1	0.1	0.1	0.1	0.1	-7.89634	-6.90265	-8.00553	-6.89576	-7.89026	-7.80665	-8.49034	-8.06385	-7.82028	-7.58026	-7.29444	-6.85414	-8.44115	-7.80681	-7.61666	0.0646799	1.48526	up	CCGGTCCGTACAAA		0	MIMAT0018103
hsa-miR-125b-2-3p	15	0.1	0.1	0.1	0.1	0.1	0.1	0.1	0.1	0.1	0.1	0.1	0.1	0.1	0.1	0.1	-7.89634	-6.90265	-8.00553	-6.89576	-7.89026	-7.80665	-8.49034	-8.06385	-7.82028	-7.58026	-7.29444	-6.85414	-8.44115	-7.80681	-7.61666	0.0646799	1.48526	up	CACAGCAGAGTTTGTAC		0	MIMAT0018102
hsa-miR-1261	15	0.1	0.1	0.1	0.1	0.1	0.1	0.1	0.1	0.1	0.1	0.1	0.1	0.1	0.1	0.1	-7.89634	-6.90265	-8.00553	-6.89576	-7.89026	-7.80665	-8.49034	-8.06385	-7.82028	-7.58026	-7.29444	-6.85414	-8.44115	-7.80681	-7.61666	0.0632012	4.89391	up	GATGAAGATTACTGGGGG		0	MIMAT0018105
hsa-miR-1262	15	0.1	0.1	0.1	0.1	0.1	0.1	0.1	0.1	0.1	0.1	0.1	0.1	0.1	0.1	0.1	-7.89634	-6.90265	-8.00553	-6.89576	-7.89026	-7.80665	-8.49034	-8.06385	-7.82028	-7.58026	-7.29444	-6.85414	-8.44115	-7.80681	-7.61666	0.00243576	1.57269	up	TCCCCTTCCCTGCC		0	MIMAT0018104
hsa-miR-1263	15	0.1	0.1	0.1	0.1	0.1	0.1	0.1	0.1	0.1	0.1	0.1	0.1	0.1	0.1	0.1	-7.89634	-6.90265	-8.00553	-6.89576	-7.89026	-7.80665	-8.49034	-8.06385	-7.82028	-7.58026	-7.29444	-6.85414	-8.44115	-7.80681	-7.61666	0.0646799	1.48526	up	CCTACTCCCAGGGTC	chr16	0	MIMAT0018107	21517441
hsa-miR-1264	15	0.1	0.1	0.1	0.1	0.1	0.1	0.1	0.1	0.1	0.1	0.1	0.1	0.1	0.1	0.1	-7.89634	-6.90265	-8.00553	-6.89576	-7.89026	-7.80665	-8.49034	-8.06385	-7.82028	-7.58026	-7.29444	-6.85414	-8.44115	-7.80681	-7.61666	0.0646799	1.48526	up	TGCACAATCCTGTGAGT	chr16	0	MIMAT0018106	21517404
hsa-miR-1265	15	0.1	0.1	0.1	0.1	0.1	0.1	0.1	0.1	0.1	0.1	0.1	0.1	0.1	0.1	0.1	-7.89634	-6.90265	-8.00553	-6.89576	-7.89026	-7.80665	-8.49034	-8.06385	-7.82028	-7.58026	-7.29444	-6.85414	-8.44115	-7.80681	-7.61666	0.0646799	1.48526	up	AGTAGTGGATGAAGCACT	chr2	0	MIMAT0018109	12339305
hsa-miR-1266-3p	15	0.1	0.1	0.1	0.1	0.1	0.1	0.1	0.1	0.1	0.1	0.1	0.1	0.1	0.1	0.1	-7.89634	-6.90265	-8.00553	-6.89576	-7.89026	-7.80665	-8.49034	-8.06385	-7.82028	-7.58026	-7.29444	-6.85414	-8.44115	-7.80681	-7.61666	0.0646799	1.48526	up	GCACAGAGTGCATCAT	chr2	0	MIMAT0018108	12339271
hsa-miR-1266-5p	15	0.1	0.1	0.1	0.1	0.1	0.1	0.1	0.1	0.1	0.1	0.1	0.1	0.1	0.1	0.1	-7.89634	-6.90265	-8.00553	-6.89576	-7.89026	-7.80665	-8.49034	-8.06385	-7.82028	-7.58026	-7.29444	-6.85414	-8.44115	-7.80681	-7.61666	0.0646799	1.48526	up	CTACCTCCACCTGTATC	chr2	0	MIMAT0018110	54076328
hsa-miR-1267	15	0.1	0.1	0.1	0.1	0.1	0.1	0.1	0.1	0.1	0.1	0.1	0.1	0.1	0.1	0.1	-7.89634	-6.90265	-8.00553	-6.89576	-7.89026	-7.80665	-8.49034	-8.06385	-7.82028	-7.58026	-7.29444	-6.85414	-8.44115	-7.80681	-7.61666	0.0646799	1.48526	up	ATGATAACACAGGTAGAAGT		0	MIMAT0019222
hsa-miR-1269a	15	0.1	0.1	0.1	0.1	0.1	0.1	0.1	0.1	0.1	0.1	0.1	0.1	0.1	0.1	0.1	-7.89634	-6.90265	-8.00553	-6.89576	-7.89026	-7.80665	-8.49034	-8.06385	-7.82028	-7.58026	-7.29444	-6.85414	-8.44115	-7.80681	-7.61666	0.0646799	1.48526	up	TGATACTACTTCCAATGTCG		0	MIMAT0018111
hsa-miR-1269b	15	0.1	0.1	0.1	0.1	0.1	0.1	0.1	0.1	0.1	0.1	0.1	0.1	0.1	0.1	0.1	-7.89634	-6.90265	-8.00553	-6.89576	-7.89026	-7.80665	-8.49034	-8.06385	-7.82028	-7.58026	-7.29444	-6.85414	-8.44115	-7.80681	-7.61666	0.0646799	1.48526	up	AAGGACGTGTACTAGGT		0	MIMAT0018112
hsa-miR-127-5p	15	0.1	0.1	0.1	0.1	0.1	0.1	0.1	0.1	0.1	0.1	0.1	0.1	0.1	0.1	0.1	-7.89634	-6.90265	-8.00553	-6.89576	-7.89026	-7.80665	-8.49034	-8.06385	-7.82028	-7.58026	-7.29444	-6.85414	-8.44115	-7.80681	-7.61666	0.0646799	1.48526	up	AGTCTTCAGGTAGGGTAG		0	MIMAT0018113
hsa-miR-1270	15	0.1	0.1	0.1	0.1	0.1	0.1	0.1	0.1	0.1	0.1	0.1	0.1	0.1	0.1	0.1	-7.89634	-6.90265	-8.00553	-6.89576	-7.89026	-7.80665	-8.49034	-8.06385	-7.82028	-7.58026	-7.29444	-6.85414	-8.44115	-7.80681	-7.61666	0.0646799	1.48526	up	TCATTTACTTTCTCTTACAGA		0	MIMAT0018114
hsa-miR-1271-3p	15	0.1	0.1	0.1	0.1	0.1	0.1	0.1	0.1	0.1	0.1	0.1	0.1	0.1	0.1	0.1	-7.89634	-6.90265	-8.00553	-6.89576	-7.89026	-7.80665	-8.49034	-8.06385	-7.82028	-7.58026	-7.29444	-6.85414	-8.44115	-7.80681	-7.61666	0.0646799	1.48526	up	ACGTCGCACGAACG		0	MIMAT0018115
hsa-miR-1271-5p	15	0.1	0.1	0.1	0.1	0.1	0.1	0.1	0.1	0.1	0.1	0.1	0.1	0.1	0.1	0.1	-7.89634	-6.90265	-8.00553	-6.89576	-7.89026	-7.80665	-8.49034	-8.06385	-7.82028	-7.58026	-7.29444	-6.85414	-8.44115	-7.80681	-7.61666	0.0646799	1.48526	up	AGAGTGGCAAAGTCTTTC	chr4	0	MIMAT0018116	160050034
hsa-miR-1272	15	0.1	0.1	0.1	0.1	0.1	0.1	0.1	0.1	0.1	0.1	0.1	0.1	0.1	0.1	0.1	-7.89634	-6.90265	-8.00553	-6.89576	-7.89026	-7.80665	-8.49034	-8.06385	-7.82028	-7.58026	-7.29444	-6.85414	-8.44115	-7.80681	-7.61666	0.0646799	1.48526	up	ATATGGAAAGACTTTGCCA		0	MIMAT0019223
hsa-miR-1273a	15	0.1	0.1	0.1	0.1	0.1	0.1	0.1	0.1	0.1	0.1	0.1	0.1	0.1	0.1	0.1	-7.89634	-6.90265	-8.00553	-6.89576	-7.89026	-7.80665	-8.49034	-8.06385	-7.82028	-7.58026	-7.29444	-6.85414	-8.44115	-7.80681	-7.61666	0.0646799	1.48526	up	ACCACGATATCACACCT		0	MIMAT0018118
hsa-miR-1273c	15	0.1	0.1	0.1	0.1	0.1	0.1	0.1	0.1	0.1	0.1	0.1	0.1	0.1	0.1	0.1	-7.89634	-6.90265	-8.00553	-6.89576	-7.89026	-7.80665	-8.49034	-8.06385	-7.82028	-7.58026	-7.29444	-6.85414	-8.44115	-7.80681	-7.61666	0.0646799	1.48526	up	TCCCAGGAACCATGAT	chr9	0	MIMAT0018117	137742037
hsa-miR-1273d	15	0.1	0.1	0.1	0.1	0.1	0.1	0.1	0.1	0.1	0.1	0.1	0.1	0.1	0.1	0.1	-7.89634	-6.90265	-8.00553	-6.89576	-7.89026	-7.80665	-8.49034	-8.06385	-7.82028	-7.58026	-7.29444	-6.85414	-8.44115	-7.80681	-7.61666	0.0646799	1.48526	up	ACCACAATATCACACCTC	chr9	0	MIMAT0018181	137742077
hsa-miR-1273e	15	0.1	0.1	0.1	0.1	0.1	0.1	0.1	0.1	0.1	0.1	0.1	0.1	0.1	0.1	0.1	-7.89634	-6.90265	-8.00553	-6.89576	-7.89026	-7.80665	-8.49034	-8.06385	-7.82028	-7.58026	-7.29444	-6.85414	-8.44115	-7.80681	-7.61666	0.0646799	1.48526	up	CGAGTGTGAGATCACA		0	MIMAT0019008
hsa-miR-1273g-5p	15	0.1	0.1	0.1	0.1	0.1	0.1	0.1	0.1	0.1	0.1	0.1	0.1	0.1	0.1	0.1	-7.89634	-6.90265	-8.00553	-6.89576	-7.89026	-7.80665	-8.49034	-8.06385	-7.82028	-7.58026	-7.29444	-6.85414	-8.44115	-7.80681	-7.61666	0.0646799	1.48526	up	TCCCAGGAAGCACG		0	MIMAT0019010
hsa-miR-1273h-3p	15	0.1	0.1	0.1	0.1	0.1	0.1	0.1	0.1	0.1	0.1	0.1	0.1	0.1	0.1	0.1	-7.89634	-6.90265	-8.00553	-6.89576	-7.89026	-7.80665	-8.49034	-8.06385	-7.82028	-7.58026	-7.29444	-6.85414	-8.44115	-7.80681	-7.61666	0.0646799	1.48526	up	AAAGATCAACCATGTATTATT		0	MIMAT0000721
hsa-miR-1273h-5p	15	0.1	0.1	0.1	0.1	0.1	0.1	0.1	0.1	0.1	0.1	0.1	0.1	0.1	0.1	0.1	-7.89634	-6.90265	-8.00553	-6.89576	-7.89026	-7.80665	-8.49034	-8.06385	-7.82028	-7.58026	-7.29444	-6.85414	-8.44115	-7.80681	-7.61666	0.0208776	7.54511	down	GCGAATATAACACGGTCGAT		0	MIMAT0001621
hsa-miR-1276	15	0.1	0.1	0.1	0.1	0.1	0.1	0.1	0.1	0.1	0.1	0.1	0.1	0.1	0.1	0.1	-7.89634	-6.90265	-8.00553	-6.89576	-7.89026	-7.80665	-8.49034	-8.06385	-7.82028	-7.58026	-7.29444	-6.85414	-8.44115	-7.80681	-7.61666	0.0646799	1.48526	up	CTTTGTCTACGCTGGG		0	MIMAT0018119
hsa-miR-1277-3p	15	0.1	0.1	0.1	0.1	0.1	0.1	0.1	0.1	0.1	0.1	0.1	0.1	0.1	0.1	0.1	-7.89634	-6.90265	-8.00553	-6.89576	-7.89026	-7.80665	-8.49034	-8.06385	-7.82028	-7.58026	-7.29444	-6.85414	-8.44115	-7.80681	-7.61666	0.0646799	1.48526	up	GAGAGGATGACGCAG		0	MIMAT0019224
hsa-miR-1278	15	0.1	0.1	0.1	0.1	0.1	0.1	0.1	0.1	0.1	0.1	0.1	0.1	0.1	0.1	0.1	-7.89634	-6.90265	-8.00553	-6.89576	-7.89026	-7.80665	-8.49034	-8.06385	-7.82028	-7.58026	-7.29444	-6.85414	-8.44115	-7.80681	-7.61666	0.0646799	1.48526	up	GTACCGAGTCTCCATC	chr6	0	MIMAT0018120	5148503
hsa-miR-1279	15	0.1	0.1	0.1	0.1	0.1	0.1	0.1	0.1	0.1	0.1	0.1	0.1	0.1	0.1	0.1	-7.89634	-6.90265	-8.00553	-6.89576	-7.89026	-7.80665	-8.49034	-8.06385	-7.82028	-7.58026	-7.29444	-6.85414	-8.44115	-7.80681	-7.61666	0.0646799	1.48526	up	ACTTCTGCAGTGTCAGT	chr6	0	MIMAT0018122	157950215
hsa-miR-128-1-5p	15	0.1	0.1	0.1	0.1	0.1	0.1	0.1	0.1	0.1	0.1	0.1	0.1	0.1	0.1	0.1	-7.89634	-6.90265	-8.00553	-6.89576	-7.89026	-7.80665	-8.49034	-8.06385	-7.82028	-7.58026	-7.29444	-6.85414	-8.44115	-7.80681	-7.61666	0.848889	1.21089	down	CAGTATCCACTCCTGAC	chr6	0	MIMAT0018121	157950177
hsa-miR-128-2-5p	15	0.1	0.1	0.1	0.1	0.1	0.1	0.1	0.1	0.1	0.1	0.1	0.1	0.1	0.1	0.1	-7.89634	-6.90265	-8.00553	-6.89576	-7.89026	-7.80665	-8.49034	-8.06385	-7.82028	-7.58026	-7.29444	-6.85414	-8.44115	-7.80681	-7.61666	0.527109	1.0626	down	ACCAGGTTCCACCC	chr14	0	MIMAT0000722	101377532
hsa-miR-1282	15	0.1	0.1	0.1	0.1	0.1	0.1	0.1	0.1	0.1	0.1	0.1	0.1	0.1	0.1	0.1	-7.89634	-6.90265	-8.00553	-6.89576	-7.89026	-7.80665	-8.49034	-8.06385	-7.82028	-7.58026	-7.29444	-6.85414	-8.44115	-7.80681	-7.61666	0.0646799	1.48526	up	GTAACTGCAGAGACGT		0	MIMAT0026483
hsa-miR-1283	15	0.1	0.1	0.1	0.1	0.1	0.1	0.1	0.1	0.1	0.1	0.1	0.1	0.1	0.1	0.1	-7.89634	-6.90265	-8.00553	-6.89576	-7.89026	-7.80665	-8.49034	-8.06385	-7.82028	-7.58026	-7.29444	-6.85414	-8.44115	-7.80681	-7.61666	0.0646799	1.48526	up	ACCATCCCCAAACGG		0	MIMAT0018164
hsa-miR-1284	15	0.1	0.1	0.1	0.1	0.1	0.1	0.1	0.1	0.1	0.1	0.1	0.1	0.1	0.1	0.1	-7.89634	-6.90265	-8.00553	-6.89576	-7.89026	-7.80665	-8.49034	-8.06385	-7.82028	-7.58026	-7.29444	-6.85414	-8.44115	-7.80681	-7.61666	0.0646799	1.48526	up	ACAGGGGAGCACTGC		0	MIMAT0018165
hsa-miR-1285-3p	15	0.1	0.1	0.1	0.1	0.1	0.1	0.1	0.1	0.1	0.1	0.1	0.1	0.1	0.1	0.1	-7.89634	-6.90265	-8.00553	-6.89576	-7.89026	-7.80665	-8.49034	-8.06385	-7.82028	-7.58026	-7.29444	-6.85414	-8.44115	-7.80681	-7.61666	0.75697	1.39456	up	ACACTCAAAAGATGGCGGC	chr19	0	MIMAT0000723	54290974
hsa-miR-1285-5p	15	0.1	0.1	0.1	0.1	0.1	0.1	0.1	0.1	0.1	0.1	0.1	0.1	0.1	0.1	0.1	-7.89634	-6.90265	-8.00553	-6.89576	-7.89026	-7.80665	-8.49034	-8.06385	-7.82028	-7.58026	-7.29444	-6.85414	-8.44115	-7.80681	-7.61666	0.849351	1.18528	down	AGTGCCCCCACAG	chr19	0	MIMAT0004687	54290942
hsa-miR-1286	15	0.1	0.1	0.1	0.1	0.1	0.1	0.1	0.1	0.1	0.1	0.1	0.1	0.1	0.1	0.1	-7.89634	-6.90265	-8.00553	-6.89576	-7.89026	-7.80665	-8.49034	-8.06385	-7.82028	-7.58026	-7.29444	-6.85414	-8.44115	-7.80681	-7.61666	0.0646799	1.48526	up	GCACTCAAACTGTGGG		0	MIMAT0019893
hsa-miR-1287-3p	15	0.1	0.1	0.1	0.1	0.1	0.1	0.1	0.1	0.1	0.1	0.1	0.1	0.1	0.1	0.1	-7.89634	-6.90265	-8.00553	-6.89576	-7.89026	-7.80665	-8.49034	-8.06385	-7.82028	-7.58026	-7.29444	-6.85414	-8.44115	-7.80681	-7.61666	0.087899	1.45659	up	AAAGTGCCGCCATCT		0	MIMAT0019892
hsa-miR-1287-5p	15	0.1	0.1	0.1	0.1	0.1	0.1	0.1	0.1	0.1	0.1	0.1	0.1	0.1	0.1	0.1	-7.89634	-6.90265	-8.00553	-6.89576	-7.89026	-7.80665	-8.49034	-8.06385	-7.82028	-7.58026	-7.29444	-6.85414	-8.44115	-7.80681	-7.61666	0.618392	2.09769	down	ACGCTCAAATGTCGCAGC	chr19	0	MIMAT0000724	54291191
hsa-miR-1288-3p	15	0.1	0.1	0.1	0.1	0.1	0.1	0.1	0.1	0.1	0.1	0.1	0.1	0.1	0.1	0.1	-7.89634	-6.90265	-8.00553	-6.89576	-7.89026	-7.80665	-8.49034	-8.06385	-7.82028	-7.58026	-7.29444	-6.85414	-8.44115	-7.80681	-7.61666	0.0646799	1.48526	up	AGAATAGTGCTCCACATTT		0	MIMAT0026484
hsa-miR-1288-5p	15	0.1	0.1	0.1	0.1	0.1	0.1	0.1	0.1	0.1	0.1	0.1	0.1	0.1	0.1	0.1	-7.89634	-6.90265	-8.00553	-6.89576	-7.89026	-7.80665	-8.49034	-8.06385	-7.82028	-7.58026	-7.29444	-6.85414	-8.44115	-7.80681	-7.61666	0.185336	3.79767	down	ACACCCCAAAATCGAAGC	chr19	0	MIMAT0000726	54292008
hsa-miR-1289	15	0.1	0.1	0.1	0.1	0.1	0.1	0.1	0.1	0.1	0.1	0.1	0.1	0.1	0.1	0.1	-7.89634	-6.90265	-8.00553	-6.89576	-7.89026	-7.80665	-8.49034	-8.06385	-7.82028	-7.58026	-7.29444	-6.85414	-8.44115	-7.80681	-7.61666	0.0646799	1.48526	up	GGAAAGCGCCCCC	chr19	0	MIMAT0000725	54291974
hsa-miR-129-1-3p	15	0.1	0.1	0.1	0.1	0.1	0.1	0.1	0.1	0.1	0.1	0.1	0.1	0.1	0.1	0.1	-7.89634	-6.90265	-8.00553	-6.89576	-7.89026	-7.80665	-8.49034	-8.06385	-7.82028	-7.58026	-7.29444	-6.85414	-8.44115	-7.80681	-7.61666	0.0646799	1.48526	up	AATTACAATACAATCTGATAAG	chrX	0	MIMAT0004688	73507183
hsa-miR-129-2-3p	15	0.1	0.1	0.1	0.1	0.1	0.1	0.1	0.1	0.1	0.1	0.1	0.1	0.1	0.1	0.1	-7.89634	-6.90265	-8.00553	-6.89576	-7.89026	-7.80665	-8.49034	-8.06385	-7.82028	-7.58026	-7.29444	-6.85414	-8.44115	-7.80681	-7.61666	0.0289963	1.33313	down	CACTTATCAGGTTGTATTATAA	chrX	0	MIMAT0000727	73423878
hsa-miR-129-5p	15	0.1	0.1	0.1	0.1	0.1	0.1	0.1	0.1	0.1	0.1	0.1	0.1	0.1	0.1	0.1	-7.89634	-6.90265	-8.00553	-6.89576	-7.89026	-7.80665	-8.49034	-8.06385	-7.82028	-7.58026	-7.29444	-6.85414	-8.44115	-7.80681	-7.61666	0.0646799	1.48526	up	AATGATAATACAACCTGCTAAG	chrX	0	MIMAT0004956	73438443
hsa-miR-1291	15	0.1	0.1	0.1	0.1	0.1	0.1	0.1	0.1	0.1	0.1	0.1	0.1	0.1	0.1	0.1	-7.89634	-6.90265	-8.00553	-6.89576	-7.89026	-7.80665	-8.49034	-8.06385	-7.82028	-7.58026	-7.29444	-6.85414	-8.44115	-7.80681	-7.61666	0.0475994	1.23569	down	CACTTAGCAGGTTGTATTA	chrX	0	MIMAT0004955	73438413
hsa-miR-1292-3p	15	0.1	0.1	0.1	0.1	0.1	0.1	0.1	0.1	0.1	0.1	0.1	0.1	0.1	0.1	0.1	-7.89634	-6.90265	-8.00553	-6.89576	-7.89026	-7.80665	-8.49034	-8.06385	-7.82028	-7.58026	-7.29444	-6.85414	-8.44115	-7.80681	-7.61666	0.0646799	1.48526	up	ATATAATACAACCTGCTAAGTG		0	MIMAT0022735
hsa-miR-1292-5p	15	0.1	0.1	0.1	0.1	0.1	0.1	0.1	0.1	0.1	0.1	0.1	0.1	0.1	0.1	0.1	-7.89634	-6.90265	-8.00553	-6.89576	-7.89026	-7.80665	-8.49034	-8.06385	-7.82028	-7.58026	-7.29444	-6.85414	-8.44115	-7.80681	-7.61666	0.0829363	4.70725	down	AGCACTTAGCAGGTTGT	chrX	0	MIMAT0018443	73438402
hsa-miR-1293	15	0.1	0.1	0.1	0.1	0.1	0.1	0.1	0.1	0.1	0.1	0.1	0.1	0.1	0.1	0.1	-7.89634	-6.90265	-8.00553	-6.89576	-7.89026	-7.80665	-8.49034	-8.06385	-7.82028	-7.58026	-7.29444	-6.85414	-8.44115	-7.80681	-7.61666	0.0646799	1.48526	up	TCACGCGAGCCGAAC		0	MIMAT0000728
hsa-miR-1294	15	0.1	0.1	0.1	0.1	0.1	0.1	0.1	0.1	0.1	0.1	0.1	0.1	0.1	0.1	0.1	-7.89634	-6.90265	-8.00553	-6.89576	-7.89026	-7.80665	-8.49034	-8.06385	-7.82028	-7.58026	-7.29444	-6.85414	-8.44115	-7.80681	-7.61666	0.0646799	1.48526	up	ACCATAGAAGGAAAATCTACC		0	MIMAT0022928
hsa-miR-1295a	15	0.1	0.1	0.1	0.1	0.1	0.1	0.1	0.1	0.1	0.1	0.1	0.1	0.1	0.1	0.1	-7.89634	-6.90265	-8.00553	-6.89576	-7.89026	-7.80665	-8.49034	-8.06385	-7.82028	-7.58026	-7.29444	-6.85414	-8.44115	-7.80681	-7.61666	0.00305927	1.48395	down	ACGTGGATTTTCCTCTATG	chr14	0	MIMAT0000729	101506457
hsa-miR-1295b-3p	15	0.1	0.1	0.1	0.1	0.1	0.1	0.1	0.1	0.1	0.1	0.1	0.1	0.1	0.1	0.1	-7.89634	-6.90265	-8.00553	-6.89576	-7.89026	-7.80665	-8.49034	-8.06385	-7.82028	-7.58026	-7.29444	-6.85414	-8.44115	-7.80681	-7.61666	0.229851	2.32359	down	TACTCATAGAAGGAGAATCTAC	chr14	0	MIMAT0003386	101507126
hsa-miR-1295b-5p	15	0.1	0.1	0.1	0.1	0.1	0.1	0.1	0.1	0.1	0.1	0.1	0.1	0.1	0.1	0.1	-7.89634	-6.90265	-8.00553	-6.89576	-7.89026	-7.80665	-8.49034	-8.06385	-7.82028	-7.58026	-7.29444	-6.85414	-8.44115	-7.80681	-7.61666	3.56621e-05	1.86665	down	AACATGGATTTTCCTCTATG	chr14	0	MIMAT0002172	101506837
hsa-miR-1296-3p	15	0.1	0.1	0.1	0.1	0.1	0.1	0.1	0.1	0.1	0.1	0.1	0.1	0.1	0.1	0.1	-7.89634	-6.90265	-8.00553	-6.89576	-7.89026	-7.80665	-8.49034	-8.06385	-7.82028	-7.58026	-7.29444	-6.85414	-8.44115	-7.80681	-7.61666	0.0646799	1.48526	up	AAACATAGAAGGAATATCCAC		0	MIMAT0022923
hsa-miR-1296-5p	15	0.1	0.1	0.1	0.1	0.1	0.1	0.1	0.1	0.1	0.1	0.1	0.1	0.1	0.1	0.1	-7.89634	-6.90265	-8.00553	-6.89576	-7.89026	-7.80665	-8.49034	-8.06385	-7.82028	-7.58026	-7.29444	-6.85414	-8.44115	-7.80681	-7.61666	0.0014618	1.42987	down	ACGTGGAATTTCCTCTATG	chr14	0	MIMAT0000720	101506072
hsa-miR-1297	15	0.1	0.1	0.1	0.1	0.1	0.1	0.1	0.1	0.1	0.1	0.1	0.1	0.1	0.1	0.1	-7.89634	-6.90265	-8.00553	-6.89576	-7.89026	-7.80665	-8.49034	-8.06385	-7.82028	-7.58026	-7.29444	-6.85414	-8.44115	-7.80681	-7.61666	0.0646799	1.48526	up	AACATAGAAGGAATATCCACC		0	MIMAT0022861
hsa-miR-1298-3p	15	0.1	0.1	0.1	0.1	0.1	0.1	0.1	0.1	0.1	0.1	0.1	0.1	0.1	0.1	0.1	-7.89634	-6.90265	-8.00553	-6.89576	-7.89026	-7.80665	-8.49034	-8.06385	-7.82028	-7.58026	-7.29444	-6.85414	-8.44115	-7.80681	-7.61666	0.00469129	1.49851	down	ACAAAAGTTGCCTTTGTGTG	chr14	0	MIMAT0000730	101528434
hsa-miR-1298-5p	15	0.1	0.1	0.1	0.1	0.1	0.1	0.1	0.1	0.1	0.1	0.1	0.1	0.1	0.1	0.1	-7.89634	-6.90265	-8.00553	-6.89576	-7.89026	-7.80665	-8.49034	-8.06385	-7.82028	-7.58026	-7.29444	-6.85414	-8.44115	-7.80681	-7.61666	0.120942	3.10152	down	GAATTCACCAAGGGCAACC	chr14	0	MIMAT0004689	101528397
hsa-miR-1299	15	0.1	0.1	0.1	0.1	0.1	0.1	0.1	0.1	0.1	0.1	0.1	0.1	0.1	0.1	0.1	-7.89634	-6.90265	-8.00553	-6.89576	-7.89026	-7.80665	-8.49034	-8.06385	-7.82028	-7.58026	-7.29444	-6.85414	-8.44115	-7.80681	-7.61666	0.442002	1.20829	up	GCCTTCTGACTCCAAG		0	MIMAT0000732
hsa-miR-1301-3p	15	0.1	0.1	0.1	0.1	0.1	0.1	0.1	0.1	0.1	0.1	0.1	0.1	0.1	0.1	0.1	-7.89634	-6.90265	-8.00553	-6.89576	-7.89026	-7.80665	-8.49034	-8.06385	-7.82028	-7.58026	-7.29444	-6.85414	-8.44115	-7.80681	-7.61666	0.803187	1.26329	down	ACACAGGACCTGGAGTCA	chr5	0	MIMAT0000731	149092589
hsa-miR-1301-5p	15	0.1	0.1	0.1	0.1	0.1	0.1	0.1	0.1	0.1	0.1	0.1	0.1	0.1	0.1	0.1	-7.89634	-6.90265	-8.00553	-6.89576	-7.89026	-7.80665	-8.49034	-8.06385	-7.82028	-7.58026	-7.29444	-6.85414	-8.44115	-7.80681	-7.61666	0.0646799	1.48526	up	TTCTGCCTCCAAGTCC		0	MIMAT0014999
hsa-miR-1302	15	0.1	0.1	0.1	0.1	0.1	0.1	0.1	0.1	0.1	0.1	0.1	0.1	0.1	0.1	0.1	-7.89634	-6.90265	-8.00553	-6.89576	-7.89026	-7.80665	-8.49034	-8.06385	-7.82028	-7.58026	-7.29444	-6.85414	-8.44115	-7.80681	-7.61666	0.0646799	1.48526	up	CCACTCTTCTGACTCC		0	MIMAT0016847
hsa-miR-1303	15	0.1	0.1	0.1	0.1	0.1	0.1	0.1	0.1	0.1	0.1	0.1	0.1	0.1	0.1	0.1	-7.89634	-6.90265	-8.00553	-6.89576	-7.89026	-7.80665	-8.49034	-8.06385	-7.82028	-7.58026	-7.29444	-6.85414	-8.44115	-7.80681	-7.61666	0.687489	1.27411	down	TTTCTGACTCCAAGTCC		0	MIMAT0018926
hsa-miR-1304-5p	15	0.1	0.1	0.1	0.1	0.1	0.1	0.1	0.1	0.1	0.1	0.1	0.1	0.1	0.1	0.1	-7.89634	-6.90265	-8.00553	-6.89576	-7.89026	-7.80665	-8.49034	-8.06385	-7.82028	-7.58026	-7.29444	-6.85414	-8.44115	-7.80681	-7.61666	0.0646799	1.48526	up	TCCTGACTCCAAGTCC		0	MIMAT0018927
hsa-miR-1306-3p	15	0.1	0.1	0.1	0.1	0.1	0.1	0.1	0.1	0.1	0.1	0.1	0.1	0.1	0.1	0.1	-7.89634	-6.90265	-8.00553	-6.89576	-7.89026	-7.80665	-8.49034	-8.06385	-7.82028	-7.58026	-7.29444	-6.85414	-8.44115	-7.80681	-7.61666	0.0646799	1.48526	up	CTTCTGGCTCCAAGTC		0	MIMAT0018932
hsa-miR-1306-5p	15	0.1	0.1	0.1	0.1	0.1	0.1	0.1	0.1	0.1	0.1	0.1	0.1	0.1	0.1	0.1	-7.89634	-6.90265	-8.00553	-6.89576	-7.89026	-7.80665	-8.49034	-8.06385	-7.82028	-7.58026	-7.29444	-6.85414	-8.44115	-7.80681	-7.61666	0.0646799	1.48526	up	CTTCTGACTCCAAGCC		0	MIMAT0018937
hsa-miR-130a-5p	15	0.1	0.1	0.1	0.1	0.1	0.1	0.1	0.1	0.1	0.1	0.1	0.1	0.1	0.1	0.1	-7.89634	-6.90265	-8.00553	-6.89576	-7.89026	-7.80665	-8.49034	-8.06385	-7.82028	-7.58026	-7.29444	-6.85414	-8.44115	-7.80681	-7.61666	0.0646799	1.48526	up	CCATCTGACACCAAGT		0	MIMAT0018984
hsa-miR-130b-5p	15	0.1	0.1	0.1	0.1	0.1	0.1	0.1	0.1	0.1	0.1	0.1	0.1	0.1	0.1	0.1	-7.89634	-6.90265	-8.00553	-6.89576	-7.89026	-7.80665	-8.49034	-8.06385	-7.82028	-7.58026	-7.29444	-6.85414	-8.44115	-7.80681	-7.61666	0.713005	1.08154	up	CCTTCTGACTCCTAGTC		0	MIMAT0019074
hsa-miR-132-5p	15	0.1	0.1	0.1	0.1	0.1	0.1	0.1	0.1	0.1	0.1	0.1	0.1	0.1	0.1	0.1	-7.89634	-6.90265	-8.00553	-6.89576	-7.89026	-7.80665	-8.49034	-8.06385	-7.82028	-7.58026	-7.29444	-6.85414	-8.44115	-7.80681	-7.61666	0.0646799	1.48526	up	TTCTGGCTCCAAATCCA		0	MIMAT0024612
hsa-miR-1321	15	0.1	0.1	0.1	0.1	0.1	0.1	0.1	0.1	0.1	0.1	0.1	0.1	0.1	0.1	0.1	-7.89634	-6.90265	-8.00553	-6.89576	-7.89026	-7.80665	-8.49034	-8.06385	-7.82028	-7.58026	-7.29444	-6.85414	-8.44115	-7.80681	-7.61666	0.0646799	1.48526	up	AGTTAGTGGACCATGTTA	chr14	0	MIMAT0004690	101488451
hsa-miR-1322	15	0.1	0.1	0.1	0.1	0.1	0.1	0.1	0.1	0.1	0.1	0.1	0.1	0.1	0.1	0.1	-7.89634	-6.90265	-8.00553	-6.89576	-7.89026	-7.80665	-8.49034	-8.06385	-7.82028	-7.58026	-7.29444	-6.85414	-8.44115	-7.80681	-7.61666	0.0327839	1.41847	down	CCTACGTTCCATAGTC	chr14	0	MIMAT0000733	101488414
hsa-miR-1324	15	0.1	0.1	0.1	0.1	0.1	0.1	0.1	0.1	0.1	0.1	0.1	0.1	0.1	0.1	0.1	-7.89634	-6.90265	-8.00553	-6.89576	-7.89026	-7.80665	-8.49034	-8.06385	-7.82028	-7.58026	-7.29444	-6.85414	-8.44115	-7.80681	-7.61666	0.0646799	1.48526	up	AAGATGTGGACCATATTACATA	chr14	0	MIMAT0000735	101491394
hsa-miR-133a-5p	15	0.1	0.1	0.1	0.1	0.1	0.1	0.1	0.1	0.1	0.1	0.1	0.1	0.1	0.1	0.1	-7.89634	-6.90265	-8.00553	-6.89576	-7.89026	-7.80665	-8.49034	-8.06385	-7.82028	-7.58026	-7.29444	-6.85414	-8.44115	-7.80681	-7.61666	0.0646799	1.48526	up	GCGCATGTTCTATGGTC	chr14	0	MIMAT0000734	101491364
hsa-miR-134-3p	15	0.1	0.1	0.1	0.1	0.1	0.1	0.1	0.1	0.1	0.1	0.1	0.1	0.1	0.1	0.1	-7.89634	-6.90265	-8.00553	-6.89576	-7.89026	-7.80665	-8.49034	-8.06385	-7.82028	-7.58026	-7.29444	-6.85414	-8.44115	-7.80681	-7.61666	0.00387374	1.40653	down	ACAGAGAGCTTGCCCT	chr14	0	MIMAT0000736	101512312
hsa-miR-1343-3p	15	0.1	0.1	0.1	0.1	0.1	0.1	0.1	0.1	0.1	0.1	0.1	0.1	0.1	0.1	0.1	-7.89634	-6.90265	-8.00553	-6.89576	-7.89026	-7.80665	-8.49034	-8.06385	-7.82028	-7.58026	-7.29444	-6.85414	-8.44115	-7.80681	-7.61666	0.0646799	1.48526	up	ATATACAAAGGGCAACCTC		0	MIMAT0022862
hsa-miR-1343-5p	15	0.1	0.1	0.1	0.1	0.1	0.1	0.1	0.1	0.1	0.1	0.1	0.1	0.1	0.1	0.1	-7.89634	-6.90265	-8.00553	-6.89576	-7.89026	-7.80665	-8.49034	-8.06385	-7.82028	-7.58026	-7.29444	-6.85414	-8.44115	-7.80681	-7.61666	0.0646799	1.48526	up	AAGTGTTGTCCGTGAAT		0	MIMAT0022697
hsa-miR-135a-5p	15	0.1	0.1	0.1	0.1	0.1	0.1	0.1	0.1	0.1	0.1	0.1	0.1	0.1	0.1	0.1	-7.89634	-6.90265	-8.00553	-6.89576	-7.89026	-7.80665	-8.49034	-8.06385	-7.82028	-7.58026	-7.29444	-6.85414	-8.44115	-7.80681	-7.61666	0.020962	1.47445	down	CGAATCCACCACGAAC	chr14	0	MIMAT0000737	101520660
hsa-miR-135b-3p	15	0.1	0.1	0.1	0.1	0.1	0.1	0.1	0.1	0.1	0.1	0.1	0.1	0.1	0.1	0.1	-7.89634	-6.90265	-8.00553	-6.89576	-7.89026	-7.80665	-8.49034	-8.06385	-7.82028	-7.58026	-7.29444	-6.85414	-8.44115	-7.80681	-7.61666	0.0646799	1.48526	up	TCTGACCAGGCAGTG		0	MIMAT0026485
hsa-miR-138-1-3p	15	0.1	0.1	0.1	0.1	0.1	0.1	0.1	0.1	0.1	0.1	0.1	0.1	0.1	0.1	0.1	-7.89634	-6.90265	-8.00553	-6.89576	-7.89026	-7.80665	-8.49034	-8.06385	-7.82028	-7.58026	-7.29444	-6.85414	-8.44115	-7.80681	-7.61666	0.0646799	1.48526	up	AGCCACAATCACCTTCT	chr8	0	MIMAT0000738	14710974
hsa-miR-138-2-3p	15	0.1	0.1	0.1	0.1	0.1	0.1	0.1	0.1	0.1	0.1	0.1	0.1	0.1	0.1	0.1	-7.89634	-6.90265	-8.00553	-6.89576	-7.89026	-7.80665	-8.49034	-8.06385	-7.82028	-7.58026	-7.29444	-6.85414	-8.44115	-7.80681	-7.61666	0.0646799	1.48526	up	TATGAACAATTTCTAGGAAT		0	MIMAT0001075
hsa-miR-1468-3p	15	0.1	0.1	0.1	0.1	0.1	0.1	0.1	0.1	0.1	0.1	0.1	0.1	0.1	0.1	0.1	-7.89634	-6.90265	-8.00553	-6.89576	-7.89026	-7.80665	-8.49034	-8.06385	-7.82028	-7.58026	-7.29444	-6.85414	-8.44115	-7.80681	-7.61666	0.260567	1.4937	down	TGTGAGCCAGCCTGG		0	MIMAT0018179
hsa-miR-1468-5p	15	0.1	0.1	0.1	0.1	0.1	0.1	0.1	0.1	0.1	0.1	0.1	0.1	0.1	0.1	0.1	-7.89634	-6.90265	-8.00553	-6.89576	-7.89026	-7.80665	-8.49034	-8.06385	-7.82028	-7.58026	-7.29444	-6.85414	-8.44115	-7.80681	-7.61666	0.0646799	1.48526	up	AAACAGTCTACCTACATTGC		0	MIMAT0018182
hsa-miR-1469	15	0.1	0.1	0.1	0.1	0.1	0.1	0.1	0.1	0.1	0.1	0.1	0.1	0.1	0.1	0.1	-7.89634	-6.90265	-8.00553	-6.89576	-7.89026	-7.80665	-8.49034	-8.06385	-7.82028	-7.58026	-7.29444	-6.85414	-8.44115	-7.80681	-7.61666	0.0646799	1.48526	up	AGACTGCAGGCCCT		0	MIMAT0018183
hsa-miR-146a-3p	15	0.1	0.1	0.1	0.1	0.1	0.1	0.1	0.1	0.1	0.1	0.1	0.1	0.1	0.1	0.1	-7.89634	-6.90265	-8.00553	-6.89576	-7.89026	-7.80665	-8.49034	-8.06385	-7.82028	-7.58026	-7.29444	-6.85414	-8.44115	-7.80681	-7.61666	0.0646799	1.48526	up	TGTCTTGGTTTTATGCCT		0	MIMAT0018184
hsa-miR-146b-3p	15	0.1	0.1	0.1	0.1	0.1	0.1	0.1	0.1	0.1	0.1	0.1	0.1	0.1	0.1	0.1	-7.89634	-6.90265	-8.00553	-6.89576	-7.89026	-7.80665	-8.49034	-8.06385	-7.82028	-7.58026	-7.29444	-6.85414	-8.44115	-7.80681	-7.61666	0.0646799	1.48526	up	TGCCTCCTCCAGGA		0	MIMAT0018185
hsa-miR-1470	15	0.1	0.1	0.1	0.1	0.1	0.1	0.1	0.1	0.1	0.1	0.1	0.1	0.1	0.1	0.1	-7.89634	-6.90265	-8.00553	-6.89576	-7.89026	-7.80665	-8.49034	-8.06385	-7.82028	-7.58026	-7.29444	-6.85414	-8.44115	-7.80681	-7.61666	0.0646799	1.48526	up	ACATGTCCATATTATGCGT	chr5	0	MIMAT0018186	170813742
hsa-miR-1471	15	0.1	0.1	0.1	0.1	0.1	0.1	0.1	0.1	0.1	0.1	0.1	0.1	0.1	0.1	0.1	-7.89634	-6.90265	-8.00553	-6.89576	-7.89026	-7.80665	-8.49034	-8.06385	-7.82028	-7.58026	-7.29444	-6.85414	-8.44115	-7.80681	-7.61666	0.661629	1.41951	down	ACTAACCCATAATATGGACA		0	MIMAT0027036
hsa-miR-147a	15	0.1	0.1	0.1	0.1	0.1	0.1	0.1	0.1	0.1	0.1	0.1	0.1	0.1	0.1	0.1	-7.89634	-6.90265	-8.00553	-6.89576	-7.89026	-7.80665	-8.49034	-8.06385	-7.82028	-7.58026	-7.29444	-6.85414	-8.44115	-7.80681	-7.61666	0.0646799	1.48526	up	TTTGGGACTGATCTTGAT		0	MIMAT0019225
hsa-miR-147b	15	0.1	0.1	0.1	0.1	0.1	0.1	0.1	0.1	0.1	0.1	0.1	0.1	0.1	0.1	0.1	-7.89634	-6.90265	-8.00553	-6.89576	-7.89026	-7.80665	-8.49034	-8.06385	-7.82028	-7.58026	-7.29444	-6.85414	-8.44115	-7.80681	-7.61666	0.0646799	1.48526	up	AGACATCAAGATCAGTCC	chr12	0	MIMAT0018187	69978528
hsa-miR-148a-5p	15	0.1	0.1	0.1	0.1	0.1	0.1	0.1	0.1	0.1	0.1	0.1	0.1	0.1	0.1	0.1	-7.89634	-6.90265	-8.00553	-6.89576	-7.89026	-7.80665	-8.49034	-8.06385	-7.82028	-7.58026	-7.29444	-6.85414	-8.44115	-7.80681	-7.61666	0.0646799	1.48526	up	ACTTCTCATTTTCTGGTTC		0	MIMAT0018188
hsa-miR-148b-5p	15	0.1	0.1	0.1	0.1	0.1	0.1	0.1	0.1	0.1	0.1	0.1	0.1	0.1	0.1	0.1	-7.89634	-6.90265	-8.00553	-6.89576	-7.89026	-7.80665	-8.49034	-8.06385	-7.82028	-7.58026	-7.29444	-6.85414	-8.44115	-7.80681	-7.61666	0.0646799	1.48526	up	AATAAGACCATCTTTTCCTC		0	MIMAT0018189
hsa-miR-152-5p	15	0.1	0.1	0.1	0.1	0.1	0.1	0.1	0.1	0.1	0.1	0.1	0.1	0.1	0.1	0.1	-7.89634	-6.90265	-8.00553	-6.89576	-7.89026	-7.80665	-8.49034	-8.06385	-7.82028	-7.58026	-7.29444	-6.85414	-8.44115	-7.80681	-7.61666	0.0646799	1.48526	up	CTGAGAACCAGCCATT		0	MIMAT0018190
hsa-miR-153-3p	15	0.1	0.1	0.1	0.1	0.1	0.1	0.1	0.1	0.1	0.1	0.1	0.1	0.1	0.1	0.1	-7.89634	-6.90265	-8.00553	-6.89576	-7.89026	-7.80665	-8.49034	-8.06385	-7.82028	-7.58026	-7.29444	-6.85414	-8.44115	-7.80681	-7.61666	0.0646799	1.48526	up	CCCACCTGCTCAGT		0	MIMAT0018191
hsa-miR-153-5p	15	0.1	0.1	0.1	0.1	0.1	0.1	0.1	0.1	0.1	0.1	0.1	0.1	0.1	0.1	0.1	-7.89634	-6.90265	-8.00553	-6.89576	-7.89026	-7.80665	-8.49034	-8.06385	-7.82028	-7.58026	-7.29444	-6.85414	-8.44115	-7.80681	-7.61666	0.0646799	1.48526	up	AGTCTCCATCTGCGG		0	MIMAT0018192
hsa-miR-1537-3p	15	0.1	0.1	0.1	0.1	0.1	0.1	0.1	0.1	0.1	0.1	0.1	0.1	0.1	0.1	0.1	-7.89634	-6.90265	-8.00553	-6.89576	-7.89026	-7.80665	-8.49034	-8.06385	-7.82028	-7.58026	-7.29444	-6.85414	-8.44115	-7.80681	-7.61666	0.0646799	1.48526	up	ACTGAGTCCTTTGTTCTC		0	MIMAT0018193
hsa-miR-1537-5p	15	0.1	0.1	0.1	0.1	0.1	0.1	0.1	0.1	0.1	0.1	0.1	0.1	0.1	0.1	0.1	-7.89634	-6.90265	-8.00553	-6.89576	-7.89026	-7.80665	-8.49034	-8.06385	-7.82028	-7.58026	-7.29444	-6.85414	-8.44115	-7.80681	-7.61666	0.0646799	1.48526	up	TCAGAGAGTTAAGATAATCAGT		0	MIMAT0018195
hsa-miR-1538	15	0.1	0.1	0.1	0.1	0.1	0.1	0.1	0.1	0.1	0.1	0.1	0.1	0.1	0.1	0.1	-7.89634	-6.90265	-8.00553	-6.89576	-7.89026	-7.80665	-8.49034	-8.06385	-7.82028	-7.58026	-7.29444	-6.85414	-8.44115	-7.80681	-7.61666	0.0646799	1.48526	up	ACAAGGCATATGGTACTC		0	MIMAT0018196
hsa-miR-155-3p	15	0.1	0.1	0.1	0.1	0.1	0.1	0.1	0.1	0.1	0.1	0.1	0.1	0.1	0.1	0.1	-7.89634	-6.90265	-8.00553	-6.89576	-7.89026	-7.80665	-8.49034	-8.06385	-7.82028	-7.58026	-7.29444	-6.85414	-8.44115	-7.80681	-7.61666	0.0646799	1.48526	up	AAAGAGTCAAGTCAAGGC	chr12	0	MIMAT0018197	104985477
hsa-miR-15a-3p	15	0.1	0.1	0.1	0.1	0.1	0.1	0.1	0.1	0.1	0.1	0.1	0.1	0.1	0.1	0.1	-7.89634	-6.90265	-8.00553	-6.89576	-7.89026	-7.80665	-8.49034	-8.06385	-7.82028	-7.58026	-7.29444	-6.85414	-8.44115	-7.80681	-7.61666	0.0646799	1.48526	up	TGCTGTGGGACCTCT		0	MIMAT0019227
hsa-miR-15b-3p	15	0.1	0.1	0.1	0.1	0.1	0.1	0.1	0.1	0.1	0.1	0.1	0.1	0.1	0.1	0.1	-7.89634	-6.90265	-8.00553	-6.89576	-7.89026	-7.80665	-8.49034	-8.06385	-7.82028	-7.58026	-7.29444	-6.85414	-8.44115	-7.80681	-7.61666	0.0646799	1.48526	up	CCCTAATCCAACATTACTAG		0	MIMAT0018198
hsa-miR-16-1-3p	15	0.1	0.1	0.1	0.1	0.1	0.1	0.1	0.1	0.1	0.1	0.1	0.1	0.1	0.1	0.1	-7.89634	-6.90265	-8.00553	-6.89576	-7.89026	-7.80665	-8.49034	-8.06385	-7.82028	-7.58026	-7.29444	-6.85414	-8.44115	-7.80681	-7.61666	0.0646799	1.48526	up	AGTAGCAGTCACATATACATAT		0	MIMAT0018199
hsa-miR-181b-2-3p	15	0.1	0.1	0.1	0.1	0.1	0.1	0.1	0.1	0.1	0.1	0.1	0.1	0.1	0.1	0.1	-7.89634	-6.90265	-8.00553	-6.89576	-7.89026	-7.80665	-8.49034	-8.06385	-7.82028	-7.58026	-7.29444	-6.85414	-8.44115	-7.80681	-7.61666	0.0646799	1.48526	up	CAAGAGAACTAAAACTGGA		0	MIMAT0019228
hsa-miR-181b-3p	15	0.1	0.1	0.1	0.1	0.1	0.1	0.1	0.1	0.1	0.1	0.1	0.1	0.1	0.1	0.1	-7.89634	-6.90265	-8.00553	-6.89576	-7.89026	-7.80665	-8.49034	-8.06385	-7.82028	-7.58026	-7.29444	-6.85414	-8.44115	-7.80681	-7.61666	0.0646799	1.48526	up	AGGCTCCACTTTCAGT	chr6	0	MIMAT0018200	36590245
hsa-miR-181c-3p	15	0.1	0.1	0.1	0.1	0.1	0.1	0.1	0.1	0.1	0.1	0.1	0.1	0.1	0.1	0.1	-7.89634	-6.90265	-8.00553	-6.89576	-7.89026	-7.80665	-8.49034	-8.06385	-7.82028	-7.58026	-7.29444	-6.85414	-8.44115	-7.80681	-7.61666	0.0646799	1.48526	up	TCTCTGCCTGCTTTTTG		0	MIMAT0018201
hsa-miR-181d-3p	15	0.1	0.1	0.1	0.1	0.1	0.1	0.1	0.1	0.1	0.1	0.1	0.1	0.1	0.1	0.1	-7.89634	-6.90265	-8.00553	-6.89576	-7.89026	-7.80665	-8.49034	-8.06385	-7.82028	-7.58026	-7.29444	-6.85414	-8.44115	-7.80681	-7.61666	0.0646799	1.48526	up	ATGCCTATCAAATATCTACCT	chr9	0	MIMAT0018202	112273820
hsa-miR-182-3p	15	0.1	0.1	0.1	0.1	0.1	0.1	0.1	0.1	0.1	0.1	0.1	0.1	0.1	0.1	0.1	-7.89634	-6.90265	-8.00553	-6.89576	-7.89026	-7.80665	-8.49034	-8.06385	-7.82028	-7.58026	-7.29444	-6.85414	-8.44115	-7.80681	-7.61666	0.0646799	1.48526	up	ACAGGCAGATATGTGATAGG		0	MIMAT0022970
hsa-miR-182-5p	15	0.1	0.1	0.1	0.1	0.1	0.1	0.1	0.1	0.1	0.1	0.1	0.1	0.1	0.1	0.1	-7.89634	-6.90265	-8.00553	-6.89576	-7.89026	-7.80665	-8.49034	-8.06385	-7.82028	-7.58026	-7.29444	-6.85414	-8.44115	-7.80681	-7.61666	0.0646799	1.48526	up	GCCGAAGCTCCAAG	chr22	0	MIMAT0018205	31556105
hsa-miR-1827	15	0.1	0.1	0.1	0.1	0.1	0.1	0.1	0.1	0.1	0.1	0.1	0.1	0.1	0.1	0.1	-7.89634	-6.90265	-8.00553	-6.89576	-7.89026	-7.80665	-8.49034	-8.06385	-7.82028	-7.58026	-7.29444	-6.85414	-8.44115	-7.80681	-7.61666	0.0646799	1.48526	up	GCAGGCGGAACCT		0	MIMAT0027037
hsa-miR-183-3p	15	0.1	0.1	0.1	0.1	0.1	0.1	0.1	0.1	0.1	0.1	0.1	0.1	0.1	0.1	0.1	-7.89634	-6.90265	-8.00553	-6.89576	-7.89026	-7.80665	-8.49034	-8.06385	-7.82028	-7.58026	-7.29444	-6.85414	-8.44115	-7.80681	-7.61666	0.0646799	1.48526	up	AGTGGTCTACTCACATCA		0	MIMAT0018206
hsa-miR-185-3p	15	0.1	0.1	0.1	0.1	0.1	0.1	0.1	0.1	0.1	0.1	0.1	0.1	0.1	0.1	0.1	-7.89634	-6.90265	-8.00553	-6.89576	-7.89026	-7.80665	-8.49034	-8.06385	-7.82028	-7.58026	-7.29444	-6.85414	-8.44115	-7.80681	-7.61666	0.0646799	1.48526	up	TCCCAGCTGTGCAAC		0	MIMAT0022975
hsa-miR-186-3p	15	0.1	0.1	0.1	0.1	0.1	0.1	0.1	0.1	0.1	0.1	0.1	0.1	0.1	0.1	0.1	-7.89634	-6.90265	-8.00553	-6.89576	-7.89026	-7.80665	-8.49034	-8.06385	-7.82028	-7.58026	-7.29444	-6.85414	-8.44115	-7.80681	-7.61666	0.0646799	1.48526	up	CTGCCTCAGTTTCCA	chr6	0	MIMAT0018349	33665937
hsa-miR-187-3p	15	0.1	0.1	0.1	0.1	0.1	0.1	0.1	0.1	0.1	0.1	0.1	0.1	0.1	0.1	0.1	-7.89634	-6.90265	-8.00553	-6.89576	-7.89026	-7.80665	-8.49034	-8.06385	-7.82028	-7.58026	-7.29444	-6.85414	-8.44115	-7.80681	-7.61666	0.0646799	1.48526	up	GTGGCTGGTGCTCG		0	MIMAT0018350
hsa-miR-187-5p	15	0.1	0.1	0.1	0.1	0.1	0.1	0.1	0.1	0.1	0.1	0.1	0.1	0.1	0.1	0.1	-7.89634	-6.90265	-8.00553	-6.89576	-7.89026	-7.80665	-8.49034	-8.06385	-7.82028	-7.58026	-7.29444	-6.85414	-8.44115	-7.80681	-7.61666	0.0646799	1.48526	up	TGCATCTGCCATACACC		0	MIMAT0018351
hsa-miR-188-3p	15	0.1	0.1	0.1	0.1	0.1	0.1	0.1	0.1	0.1	0.1	0.1	0.1	0.1	0.1	0.1	-7.89634	-6.90265	-8.00553	-6.89576	-7.89026	-7.80665	-8.49034	-8.06385	-7.82028	-7.58026	-7.29444	-6.85414	-8.44115	-7.80681	-7.61666	0.0646799	1.48526	up	CCCCCATTGCTACAG		0	MIMAT0018352
hsa-miR-18a-3p	15	0.1	0.1	0.1	0.1	0.1	0.1	0.1	0.1	0.1	0.1	0.1	0.1	0.1	0.1	0.1	-7.89634	-6.90265	-8.00553	-6.89576	-7.89026	-7.80665	-8.49034	-8.06385	-7.82028	-7.58026	-7.29444	-6.85414	-8.44115	-7.80681	-7.61666	0.0646799	1.48526	up	CCGGGTTATCTACAAGG		0	MIMAT0018353
hsa-miR-18b-3p	15	0.1	0.1	0.1	0.1	0.1	0.1	0.1	0.1	0.1	0.1	0.1	0.1	0.1	0.1	0.1	-7.89634	-6.90265	-8.00553	-6.89576	-7.89026	-7.80665	-8.49034	-8.06385	-7.82028	-7.58026	-7.29444	-6.85414	-8.44115	-7.80681	-7.61666	0.0646799	1.48526	up	GACATCCTGTGGTCTG		0	MIMAT0018355
hsa-miR-1908-3p	15	0.1	0.1	0.1	0.1	0.1	0.1	0.1	0.1	0.1	0.1	0.1	0.1	0.1	0.1	0.1	-7.89634	-6.90265	-8.00553	-6.89576	-7.89026	-7.80665	-8.49034	-8.06385	-7.82028	-7.58026	-7.29444	-6.85414	-8.44115	-7.80681	-7.61666	0.0646799	1.48526	up	AAGTGGGCTGGGATC	chr19	0	MIMAT0018356	6416498
hsa-miR-1908-5p	15	0.1	0.1	0.1	0.1	0.1	0.1	0.1	0.1	0.1	0.1	0.1	0.1	0.1	0.1	0.1	-7.89634	-6.90265	-8.00553	-6.89576	-7.89026	-7.80665	-8.49034	-8.06385	-7.82028	-7.58026	-7.29444	-6.85414	-8.44115	-7.80681	-7.61666	0.0537149	1.76213	up	CAGAGCCCGCCC		0	MIMAT0019229
hsa-miR-1909-3p	15	0.1	0.1	0.1	0.1	0.1	0.1	0.1	0.1	0.1	0.1	0.1	0.1	0.1	0.1	0.1	-7.89634	-6.90265	-8.00553	-6.89576	-7.89026	-7.80665	-8.49034	-8.06385	-7.82028	-7.58026	-7.29444	-6.85414	-8.44115	-7.80681	-7.61666	0.0646799	1.48526	up	TATGATCCTCAGTTGTGTG		0	MIMAT0018357
hsa-miR-1909-5p	15	0.1	0.1	0.1	0.1	0.1	0.1	0.1	0.1	0.1	0.1	0.1	0.1	0.1	0.1	0.1	-7.89634	-6.90265	-8.00553	-6.89576	-7.89026	-7.80665	-8.49034	-8.06385	-7.82028	-7.58026	-7.29444	-6.85414	-8.44115	-7.80681	-7.61666	0.0646799	1.48526	up	ATGTAATACTGTTATCTGAAA		0	MIMAT0019230
hsa-miR-190a-3p	15	0.1	0.1	0.1	0.1	0.1	0.1	0.1	0.1	0.1	0.1	0.1	0.1	0.1	0.1	0.1	-7.89634	-6.90265	-8.00553	-6.89576	-7.89026	-7.80665	-8.49034	-8.06385	-7.82028	-7.58026	-7.29444	-6.85414	-8.44115	-7.80681	-7.61666	0.0646799	1.48526	up	ATTTCAGGTAACAGTATTGC	chr15	0	MIMAT0018358	35664500
hsa-miR-190a-5p	15	0.1	0.1	0.1	0.1	0.1	0.1	0.1	0.1	0.1	0.1	0.1	0.1	0.1	0.1	0.1	-7.89634	-6.90265	-8.00553	-6.89576	-7.89026	-7.80665	-8.49034	-8.06385	-7.82028	-7.58026	-7.29444	-6.85414	-8.44115	-7.80681	-7.61666	0.0646799	1.48526	up	CGCCAAGTGAAGCC		0	MIMAT0018359
hsa-miR-190b	15	0.1	0.1	0.1	0.1	0.1	0.1	0.1	0.1	0.1	0.1	0.1	0.1	0.1	0.1	0.1	-7.89634	-6.90265	-8.00553	-6.89576	-7.89026	-7.80665	-8.49034	-8.06385	-7.82028	-7.58026	-7.29444	-6.85414	-8.44115	-7.80681	-7.61666	0.0646799	1.48526	up	CCGGAGCAGCAGG	chr10	0	MIMAT0018360	135185144
hsa-miR-191-5p	15	0.1	0.1	0.1	0.1	0.1	0.1	0.1	0.1	0.1	0.1	0.1	0.1	0.1	0.1	0.1	-7.89634	-6.90265	-8.00553	-6.89576	-7.89026	-7.80665	-8.49034	-8.06385	-7.82028	-7.58026	-7.29444	-6.85414	-8.44115	-7.80681	-7.61666	0.0646799	1.48526	up	TCTCGGTTGGCCTG		0	MIMAT0019231
hsa-miR-1910-3p	15	0.1	0.1	0.1	0.1	0.1	0.1	0.1	0.1	0.1	0.1	0.1	0.1	0.1	0.1	0.1	-7.89634	-6.90265	-8.00553	-6.89576	-7.89026	-7.80665	-8.49034	-8.06385	-7.82028	-7.58026	-7.29444	-6.85414	-8.44115	-7.80681	-7.61666	0.0646799	1.48526	up	ATATCAACCCTCTCCTATGC		0	MIMAT0018361
hsa-miR-1910-5p	15	0.1	0.1	0.1	0.1	0.1	0.1	0.1	0.1	0.1	0.1	0.1	0.1	0.1	0.1	0.1	-7.89634	-6.90265	-8.00553	-6.89576	-7.89026	-7.80665	-8.49034	-8.06385	-7.82028	-7.58026	-7.29444	-6.85414	-8.44115	-7.80681	-7.61666	0.0108523	1.56845	up	CCCCCGCCTCCG		0	MIMAT0019337
hsa-miR-1911-3p	15	0.1	0.1	0.1	0.1	0.1	0.1	0.1	0.1	0.1	0.1	0.1	0.1	0.1	0.1	0.1	-7.89634	-6.90265	-8.00553	-6.89576	-7.89026	-7.80665	-8.49034	-8.06385	-7.82028	-7.58026	-7.29444	-6.85414	-8.44115	-7.80681	-7.61666	0.0646799	1.48526	up	TGCCCTGGAACGGG		0	MIMAT0019357
hsa-miR-1911-5p	15	0.1	0.1	0.1	0.1	0.1	0.1	0.1	0.1	0.1	0.1	0.1	0.1	0.1	0.1	0.1	-7.89634	-6.90265	-8.00553	-6.89576	-7.89026	-7.80665	-8.49034	-8.06385	-7.82028	-7.58026	-7.29444	-6.85414	-8.44115	-7.80681	-7.61666	0.0646799	1.48526	up	CTAAGGCTAATGCTGTACT		0	MIMAT0019358
hsa-miR-1912	15	0.1	0.1	0.1	0.1	0.1	0.1	0.1	0.1	0.1	0.1	0.1	0.1	0.1	0.1	0.1	-7.89634	-6.90265	-8.00553	-6.89576	-7.89026	-7.80665	-8.49034	-8.06385	-7.82028	-7.58026	-7.29444	-6.85414	-8.44115	-7.80681	-7.61666	0.0646799	1.48526	up	GCATTAACCTTACAATGAC		0	MIMAT0019359
hsa-miR-1913	15	0.1	0.1	0.1	0.1	0.1	0.1	0.1	0.1	0.1	0.1	0.1	0.1	0.1	0.1	0.1	-7.89634	-6.90265	-8.00553	-6.89576	-7.89026	-7.80665	-8.49034	-8.06385	-7.82028	-7.58026	-7.29444	-6.85414	-8.44115	-7.80681	-7.61666	0.0646799	1.48526	up	GTGAAGTAGTGCATTAGC		0	MIMAT0019360
hsa-miR-1914-5p	15	0.1	0.1	0.1	0.1	0.1	0.1	0.1	0.1	0.1	0.1	0.1	0.1	0.1	0.1	0.1	-7.89634	-6.90265	-8.00553	-6.89576	-7.89026	-7.80665	-8.49034	-8.06385	-7.82028	-7.58026	-7.29444	-6.85414	-8.44115	-7.80681	-7.61666	0.0646799	1.48526	up	ACATTAATCTTCCTGCTCT		0	MIMAT0019361
hsa-miR-1915-5p	15	0.1	0.1	0.1	0.1	0.1	0.1	0.1	0.1	0.1	0.1	0.1	0.1	0.1	0.1	0.1	-7.89634	-6.90265	-8.00553	-6.89576	-7.89026	-7.80665	-8.49034	-8.06385	-7.82028	-7.58026	-7.29444	-6.85414	-8.44115	-7.80681	-7.61666	0.0646799	1.48526	up	TAAGGTTAATTACGATGAAGC		0	MIMAT0019362
hsa-miR-192-3p	15	0.1	0.1	0.1	0.1	0.1	0.1	0.1	0.1	0.1	0.1	0.1	0.1	0.1	0.1	0.1	-7.89634	-6.90265	-8.00553	-6.89576	-7.89026	-7.80665	-8.49034	-8.06385	-7.82028	-7.58026	-7.29444	-6.85414	-8.44115	-7.80681	-7.61666	0.0646799	1.48526	up	ACACCCTGGATGCATG		0	MIMAT0019363
hsa-miR-194-3p	15	0.1	0.1	0.1	0.1	0.1	0.1	0.1	0.1	0.1	0.1	0.1	0.1	0.1	0.1	0.1	-7.89634	-6.90265	-8.00553	-6.89576	-7.89026	-7.80665	-8.49034	-8.06385	-7.82028	-7.58026	-7.29444	-6.85414	-8.44115	-7.80681	-7.61666	0.153967	1.18875	down	AGGGGTTCACCGAGCA	chr14	0	MIMAT0001639	100601443
hsa-miR-195-3p	15	0.1	0.1	0.1	0.1	0.1	0.1	0.1	0.1	0.1	0.1	0.1	0.1	0.1	0.1	0.1	-7.89634	-6.90265	-8.00553	-6.89576	-7.89026	-7.80665	-8.49034	-8.06385	-7.82028	-7.58026	-7.29444	-6.85414	-8.44115	-7.80681	-7.61666	0.00345599	10.9445	down	ATGCAAAGTTGCTCGGGTA		0	MIMAT0001638
hsa-miR-196a-3p	15	0.1	0.1	0.1	0.1	0.1	0.1	0.1	0.1	0.1	0.1	0.1	0.1	0.1	0.1	0.1	-7.89634	-6.90265	-8.00553	-6.89576	-7.89026	-7.80665	-8.49034	-8.06385	-7.82028	-7.58026	-7.29444	-6.85414	-8.44115	-7.80681	-7.61666	0.313273	1.18225	down	ACAGGCCATCTGTGTTATA	chr14	0	MIMAT0002171	101532301
hsa-miR-196b-3p	15	0.1	0.1	0.1	0.1	0.1	0.1	0.1	0.1	0.1	0.1	0.1	0.1	0.1	0.1	0.1	-7.89634	-6.90265	-8.00553	-6.89576	-7.89026	-7.80665	-8.49034	-8.06385	-7.82028	-7.58026	-7.29444	-6.85414	-8.44115	-7.80681	-7.61666	0.0646799	1.48526	up	CGAACTCATCACAGACA		0	MIMAT0026558
hsa-miR-1976	15	0.1	0.1	0.1	0.1	0.1	0.1	0.1	0.1	0.1	0.1	0.1	0.1	0.1	0.1	0.1	-7.89634	-6.90265	-8.00553	-6.89576	-7.89026	-7.80665	-8.49034	-8.06385	-7.82028	-7.58026	-7.29444	-6.85414	-8.44115	-7.80681	-7.61666	0.767239	1.16339	down	GGTTAGTGGACCGTGT	chr14	0	MIMAT0004813	101489719
hsa-miR-198	15	0.1	0.1	0.1	0.1	0.1	0.1	0.1	0.1	0.1	0.1	0.1	0.1	0.1	0.1	0.1	-7.89634	-6.90265	-8.00553	-6.89576	-7.89026	-7.80665	-8.49034	-8.06385	-7.82028	-7.58026	-7.29444	-6.85414	-8.44115	-7.80681	-7.61666	0.0122756	1.87451	down	CGTACGCTATACGGTCTA	chr14	0	MIMAT0003329	101489681
hsa-miR-19a-5p	15	0.1	0.1	0.1	0.1	0.1	0.1	0.1	0.1	0.1	0.1	0.1	0.1	0.1	0.1	0.1	-7.89634	-6.90265	-8.00553	-6.89576	-7.89026	-7.80665	-8.49034	-8.06385	-7.82028	-7.58026	-7.29444	-6.85414	-8.44115	-7.80681	-7.61666	0.0646799	1.48526	up	ACGGCTAGTGGACCAG	chr14	0	MIMAT0002170	101531845
hsa-miR-19b-1-5p	15	0.1	0.1	0.1	0.1	0.1	0.1	0.1	0.1	0.1	0.1	0.1	0.1	0.1	0.1	0.1	-7.89634	-6.90265	-8.00553	-6.89576	-7.89026	-7.80665	-8.49034	-8.06385	-7.82028	-7.58026	-7.29444	-6.85414	-8.44115	-7.80681	-7.61666	0.0646799	1.48526	up	ATTACTTTCCAACTGGTCG		0	MIMAT0026557
hsa-miR-19b-2-5p	15	0.1	0.1	0.1	0.1	0.1	0.1	0.1	0.1	0.1	0.1	0.1	0.1	0.1	0.1	0.1	-7.89634	-6.90265	-8.00553	-6.89576	-7.89026	-7.80665	-8.49034	-8.06385	-7.82028	-7.58026	-7.29444	-6.85414	-8.44115	-7.80681	-7.61666	0.0646799	1.48526	up	GCGCCCAATTAATGTCTG		0	MIMAT0003339
hsa-miR-200a-3p	15	0.1	0.1	0.1	0.1	0.1	0.1	0.1	0.1	0.1	0.1	0.1	0.1	0.1	0.1	0.1	-7.89634	-6.90265	-8.00553	-6.89576	-7.89026	-7.80665	-8.49034	-8.06385	-7.82028	-7.58026	-7.29444	-6.85414	-8.44115	-7.80681	-7.61666	0.0646799	1.48526	up	GCCTTCTGACCCTA		0	MIMAT0001339
hsa-miR-200a-5p	15	0.1	0.1	0.1	0.1	0.1	0.1	0.1	0.1	0.1	0.1	0.1	0.1	0.1	0.1	0.1	-7.89634	-6.90265	-8.00553	-6.89576	-7.89026	-7.80665	-8.49034	-8.06385	-7.82028	-7.58026	-7.29444	-6.85414	-8.44115	-7.80681	-7.61666	0.935097	1.07164	down	ACTGAGGGGCCTCA		0	MIMAT0001340
hsa-miR-200b-3p	15	0.1	0.1	0.1	0.1	0.1	0.1	0.1	0.1	0.1	0.1	0.1	0.1	0.1	0.1	0.1	-7.89634	-6.90265	-8.00553	-6.89576	-7.89026	-7.80665	-8.49034	-8.06385	-7.82028	-7.58026	-7.29444	-6.85414	-8.44115	-7.80681	-7.61666	0.619544	1.05639	down	AAAGTCTCGCTCTCTG		0	MIMAT0004748
hsa-miR-200b-5p	15	0.1	0.1	0.1	0.1	0.1	0.1	0.1	0.1	0.1	0.1	0.1	0.1	0.1	0.1	0.1	-7.89634	-6.90265	-8.00553	-6.89576	-7.89026	-7.80665	-8.49034	-8.06385	-7.82028	-7.58026	-7.29444	-6.85414	-8.44115	-7.80681	-7.61666	0.113551	1.18975	down	ATAGCAGCGCCTCA	chrX	0	MIMAT0004749	133680711
hsa-miR-200c-5p	15	0.1	0.1	0.1	0.1	0.1	0.1	0.1	0.1	0.1	0.1	0.1	0.1	0.1	0.1	0.1	-7.89634	-6.90265	-8.00553	-6.89576	-7.89026	-7.80665	-8.49034	-8.06385	-7.82028	-7.58026	-7.29444	-6.85414	-8.44115	-7.80681	-7.61666	0.0228556	1.30018	down	TTCAAAACATGAATTGCTGCTG	chrX	0	MIMAT0001341	133680675
hsa-miR-202-5p	15	0.1	0.1	0.1	0.1	0.1	0.1	0.1	0.1	0.1	0.1	0.1	0.1	0.1	0.1	0.1	-7.89634	-6.90265	-8.00553	-6.89576	-7.89026	-7.80665	-8.49034	-8.06385	-7.82028	-7.58026	-7.29444	-6.85414	-8.44115	-7.80681	-7.61666	0.788429	1.36859	up	GGGCGGACACGAC	chr3	0	MIMAT0001343	49057656
hsa-miR-203a-5p	15	0.1	0.1	0.1	0.1	0.1	0.1	0.1	0.1	0.1	0.1	0.1	0.1	0.1	0.1	0.1	-7.89634	-6.90265	-8.00553	-6.89576	-7.89026	-7.80665	-8.49034	-8.06385	-7.82028	-7.58026	-7.29444	-6.85414	-8.44115	-7.80681	-7.61666	0.286283	1.09667	down	TCAACGGGAGTGATCGTG	chr3	0	MIMAT0003393	49057616
hsa-miR-203b-3p	15	0.1	0.1	0.1	0.1	0.1	0.1	0.1	0.1	0.1	0.1	0.1	0.1	0.1	0.1	0.1	-7.89634	-6.90265	-8.00553	-6.89576	-7.89026	-7.80665	-8.49034	-8.06385	-7.82028	-7.58026	-7.29444	-6.85414	-8.44115	-7.80681	-7.61666	0.0646799	1.48526	up	TTGGCCCTTTTCTCAG		0	MIMAT0016883
hsa-miR-203b-5p	15	0.1	0.1	0.1	0.1	0.1	0.1	0.1	0.1	0.1	0.1	0.1	0.1	0.1	0.1	0.1	-7.89634	-6.90265	-8.00553	-6.89576	-7.89026	-7.80665	-8.49034	-8.06385	-7.82028	-7.58026	-7.29444	-6.85414	-8.44115	-7.80681	-7.61666	0.0646799	1.48526	up	TGGTGCTGACTCAGTG		0	MIMAT0016886
hsa-miR-204-3p	15	0.1	0.1	0.1	0.1	0.1	0.1	0.1	0.1	0.1	0.1	0.1	0.1	0.1	0.1	0.1	-7.89634	-6.90265	-8.00553	-6.89576	-7.89026	-7.80665	-8.49034	-8.06385	-7.82028	-7.58026	-7.29444	-6.85414	-8.44115	-7.80681	-7.61666	0.118529	2.73356	up	ACCCCCTGGACATGC		0	MIMAT0016882
hsa-miR-2052	15	0.1	0.1	0.1	0.1	0.1	0.1	0.1	0.1	0.1	0.1	0.1	0.1	0.1	0.1	0.1	-7.89634	-6.90265	-8.00553	-6.89576	-7.89026	-7.80665	-8.49034	-8.06385	-7.82028	-7.58026	-7.29444	-6.85414	-8.44115	-7.80681	-7.61666	0.0646799	1.48526	up	GAGATGGTGGAGTAGC		0	MIMAT0016884
hsa-miR-2053	15	0.1	0.1	0.1	0.1	0.1	0.1	0.1	0.1	0.1	0.1	0.1	0.1	0.1	0.1	0.1	-7.89634	-6.90265	-8.00553	-6.89576	-7.89026	-7.80665	-8.49034	-8.06385	-7.82028	-7.58026	-7.29444	-6.85414	-8.44115	-7.80681	-7.61666	0.0646799	1.48526	up	TCCATCTCTGAACACTG		0	MIMAT0016885
hsa-miR-206	15	0.1	0.1	0.1	0.1	0.1	0.1	0.1	0.1	0.1	0.1	0.1	0.1	0.1	0.1	0.1	-7.89634	-6.90265	-8.00553	-6.89576	-7.89026	-7.80665	-8.49034	-8.06385	-7.82028	-7.58026	-7.29444	-6.85414	-8.44115	-7.80681	-7.61666	0.0646799	1.48526	up	ACCTTCATCAGGTCAGA		0	MIMAT0016877
hsa-miR-208a-3p	15	0.1	0.1	0.1	0.1	0.1	0.1	0.1	0.1	0.1	0.1	0.1	0.1	0.1	0.1	0.1	-7.89634	-6.90265	-8.00553	-6.89576	-7.89026	-7.80665	-8.49034	-8.06385	-7.82028	-7.58026	-7.29444	-6.85414	-8.44115	-7.80681	-7.61666	0.26335	2.21658	up	CTCAGTCCCCACCT		0	MIMAT0016878
hsa-miR-208a-5p	15	0.1	0.1	0.1	0.1	0.1	0.1	0.1	0.1	0.1	0.1	0.1	0.1	0.1	0.1	0.1	-7.89634	-6.90265	-8.00553	-6.89576	-7.89026	-7.80665	-8.49034	-8.06385	-7.82028	-7.58026	-7.29444	-6.85414	-8.44115	-7.80681	-7.61666	0.0646799	1.48526	up	CCAAGGCGGTGGC		0	MIMAT0016879
hsa-miR-208b-3p	15	0.1	0.1	0.1	0.1	0.1	0.1	0.1	0.1	0.1	0.1	0.1	0.1	0.1	0.1	0.1	-7.89634	-6.90265	-8.00553	-6.89576	-7.89026	-7.80665	-8.49034	-8.06385	-7.82028	-7.58026	-7.29444	-6.85414	-8.44115	-7.80681	-7.61666	0.0646799	1.48526	up	TCCTGACCCCTAGACC		0	MIMAT0016880
hsa-miR-208b-5p	15	0.1	0.1	0.1	0.1	0.1	0.1	0.1	0.1	0.1	0.1	0.1	0.1	0.1	0.1	0.1	-7.89634	-6.90265	-8.00553	-6.89576	-7.89026	-7.80665	-8.49034	-8.06385	-7.82028	-7.58026	-7.29444	-6.85414	-8.44115	-7.80681	-7.61666	0.0646799	1.48526	up	TGGGACTCCATGCCC		0	MIMAT0016881
hsa-miR-20a-3p	15	0.1	0.1	0.1	0.1	0.1	0.1	0.1	0.1	0.1	0.1	0.1	0.1	0.1	0.1	0.1	-7.89634	-6.90265	-8.00553	-6.89576	-7.89026	-7.80665	-8.49034	-8.06385	-7.82028	-7.58026	-7.29444	-6.85414	-8.44115	-7.80681	-7.61666	0.817212	1.0691	up	TGGGTCCCTGTTTCC		0	MIMAT0016890
hsa-miR-20b-3p	15	0.1	0.1	0.1	0.1	0.1	0.1	0.1	0.1	0.1	0.1	0.1	0.1	0.1	0.1	0.1	-7.89634	-6.90265	-8.00553	-6.89576	-7.89026	-7.80665	-8.49034	-8.06385	-7.82028	-7.58026	-7.29444	-6.85414	-8.44115	-7.80681	-7.61666	0.0646799	1.48526	up	CAGGTAGTCTGAATGTC		0	MIMAT0016894
hsa-miR-210-5p	15	0.1	0.1	0.1	0.1	0.1	0.1	0.1	0.1	0.1	0.1	0.1	0.1	0.1	0.1	0.1	-7.89634	-6.90265	-8.00553	-6.89576	-7.89026	-7.80665	-8.49034	-8.06385	-7.82028	-7.58026	-7.29444	-6.85414	-8.44115	-7.80681	-7.61666	0.0646799	1.48526	up	GGCCAAGGCACTTAG		0	MIMAT0016898
hsa-miR-211-5p	15	0.1	0.1	0.1	0.1	0.1	0.1	0.1	0.1	0.1	0.1	0.1	0.1	0.1	0.1	0.1	-7.89634	-6.90265	-8.00553	-6.89576	-7.89026	-7.80665	-8.49034	-8.06385	-7.82028	-7.58026	-7.29444	-6.85414	-8.44115	-7.80681	-7.61666	0.0646799	1.48526	up	AATGACCATGACTGAGT		0	MIMAT0016899
hsa-miR-2110	15	0.1	0.1	0.1	0.1	0.1	0.1	0.1	0.1	0.1	0.1	0.1	0.1	0.1	0.1	0.1	-7.89634	-6.90265	-8.00553	-6.89576	-7.89026	-7.80665	-8.49034	-8.06385	-7.82028	-7.58026	-7.29444	-6.85414	-8.44115	-7.80681	-7.61666	0.0646799	1.48526	up	CCCAGAGCTGAGCC		0	MIMAT0016891
hsa-miR-2113	15	0.1	0.1	0.1	0.1	0.1	0.1	0.1	0.1	0.1	0.1	0.1	0.1	0.1	0.1	0.1	-7.89634	-6.90265	-8.00553	-6.89576	-7.89026	-7.80665	-8.49034	-8.06385	-7.82028	-7.58026	-7.29444	-6.85414	-8.44115	-7.80681	-7.61666	0.0646799	1.48526	up	GGCCAAGGCCTCC		0	MIMAT0016892
hsa-miR-2114-3p	15	0.1	0.1	0.1	0.1	0.1	0.1	0.1	0.1	0.1	0.1	0.1	0.1	0.1	0.1	0.1	-7.89634	-6.90265	-8.00553	-6.89576	-7.89026	-7.80665	-8.49034	-8.06385	-7.82028	-7.58026	-7.29444	-6.85414	-8.44115	-7.80681	-7.61666	0.0646799	1.48526	up	GTGCCACCGAGCT		0	MIMAT0016893
hsa-miR-2114-5p	15	0.1	0.1	0.1	0.1	0.1	0.1	0.1	0.1	0.1	0.1	0.1	0.1	0.1	0.1	0.1	-7.89634	-6.90265	-8.00553	-6.89576	-7.89026	-7.80665	-8.49034	-8.06385	-7.82028	-7.58026	-7.29444	-6.85414	-8.44115	-7.80681	-7.61666	0.0646799	1.48526	up	CACATCCTGAGAGGAG		0	MIMAT0016896
hsa-miR-2115-3p	15	0.1	0.1	0.1	0.1	0.1	0.1	0.1	0.1	0.1	0.1	0.1	0.1	0.1	0.1	0.1	-7.89634	-6.90265	-8.00553	-6.89576	-7.89026	-7.80665	-8.49034	-8.06385	-7.82028	-7.58026	-7.29444	-6.85414	-8.44115	-7.80681	-7.61666	0.0646799	1.48526	up	GCCAGGGCTGTCTG		0	MIMAT0016897
hsa-miR-2115-5p	15	0.1	0.1	0.1	0.1	0.1	0.1	0.1	0.1	0.1	0.1	0.1	0.1	0.1	0.1	0.1	-7.89634	-6.90265	-8.00553	-6.89576	-7.89026	-7.80665	-8.49034	-8.06385	-7.82028	-7.58026	-7.29444	-6.85414	-8.44115	-7.80681	-7.61666	0.0358591	1.61034	up	GCCCTCCCCTGAC		0	MIMAT0016900
hsa-miR-2116-5p	15	0.1	0.1	0.1	0.1	0.1	0.1	0.1	0.1	0.1	0.1	0.1	0.1	0.1	0.1	0.1	-7.89634	-6.90265	-8.00553	-6.89576	-7.89026	-7.80665	-8.49034	-8.06385	-7.82028	-7.58026	-7.29444	-6.85414	-8.44115	-7.80681	-7.61666	0.640488	1.10225	down	CCCCACCTTTTCTTCC		0	MIMAT0016901
hsa-miR-2117	15	0.1	0.1	0.1	0.1	0.1	0.1	0.1	0.1	0.1	0.1	0.1	0.1	0.1	0.1	0.1	-7.89634	-6.90265	-8.00553	-6.89576	-7.89026	-7.80665	-8.49034	-8.06385	-7.82028	-7.58026	-7.29444	-6.85414	-8.44115	-7.80681	-7.61666	0.0646799	1.48526	up	ACAATCACTAGTTGAATG		0	MIMAT0016902
hsa-miR-212-5p	15	0.1	0.1	0.1	0.1	0.1	0.1	0.1	0.1	0.1	0.1	0.1	0.1	0.1	0.1	0.1	-7.89634	-6.90265	-8.00553	-6.89576	-7.89026	-7.80665	-8.49034	-8.06385	-7.82028	-7.58026	-7.29444	-6.85414	-8.44115	-7.80681	-7.61666	0.0646799	1.48526	up	CTGTCCATCAGAGAACA		0	MIMAT0016903
hsa-miR-215-3p	15	0.1	0.1	0.1	0.1	0.1	0.1	0.1	0.1	0.1	0.1	0.1	0.1	0.1	0.1	0.1	-7.89634	-6.90265	-8.00553	-6.89576	-7.89026	-7.80665	-8.49034	-8.06385	-7.82028	-7.58026	-7.29444	-6.85414	-8.44115	-7.80681	-7.61666	0.348838	2.80357	up	CAGGGGGAGGGAC		0	MIMAT0016906
hsa-miR-216a-3p	15	0.1	0.1	0.1	0.1	0.1	0.1	0.1	0.1	0.1	0.1	0.1	0.1	0.1	0.1	0.1	-7.89634	-6.90265	-8.00553	-6.89576	-7.89026	-7.80665	-8.49034	-8.06385	-7.82028	-7.58026	-7.29444	-6.85414	-8.44115	-7.80681	-7.61666	0.0646799	1.48526	up	AAAGAAGTGGTAATTGG		0	MIMAT0016905
hsa-miR-216a-5p	15	0.1	0.1	0.1	0.1	0.1	0.1	0.1	0.1	0.1	0.1	0.1	0.1	0.1	0.1	0.1	-7.89634	-6.90265	-8.00553	-6.89576	-7.89026	-7.80665	-8.49034	-8.06385	-7.82028	-7.58026	-7.29444	-6.85414	-8.44115	-7.80681	-7.61666	0.0646799	1.48526	up	GCACATGAGTCACTGA		0	MIMAT0016904
hsa-miR-216b-3p	15	0.1	0.1	0.1	0.1	0.1	0.1	0.1	0.1	0.1	0.1	0.1	0.1	0.1	0.1	0.1	-7.89634	-6.90265	-8.00553	-6.89576	-7.89026	-7.80665	-8.49034	-8.06385	-7.82028	-7.58026	-7.29444	-6.85414	-8.44115	-7.80681	-7.61666	0.0646799	1.48526	up	GTGTACTGTGCTCAGAA		0	MIMAT0016908
hsa-miR-216b-5p	15	0.1	0.1	0.1	0.1	0.1	0.1	0.1	0.1	0.1	0.1	0.1	0.1	0.1	0.1	0.1	-7.89634	-6.90265	-8.00553	-6.89576	-7.89026	-7.80665	-8.49034	-8.06385	-7.82028	-7.58026	-7.29444	-6.85414	-8.44115	-7.80681	-7.61666	0.0646799	1.48526	up	CAAGGGCAAACCCC		0	MIMAT0016910
hsa-miR-217	15	0.1	0.1	0.1	0.1	0.1	0.1	0.1	0.1	0.1	0.1	0.1	0.1	0.1	0.1	0.1	-7.89634	-6.90265	-8.00553	-6.89576	-7.89026	-7.80665	-8.49034	-8.06385	-7.82028	-7.58026	-7.29444	-6.85414	-8.44115	-7.80681	-7.61666	0.0646799	1.48526	up	GAAGCCGGGAGGA		0	MIMAT0016909
hsa-miR-218-1-3p	15	0.1	0.1	0.1	0.1	0.1	0.1	0.1	0.1	0.1	0.1	0.1	0.1	0.1	0.1	0.1	-7.89634	-6.90265	-8.00553	-6.89576	-7.89026	-7.80665	-8.49034	-8.06385	-7.82028	-7.58026	-7.29444	-6.85414	-8.44115	-7.80681	-7.61666	0.0646799	1.48526	up	GCTCTGCTCAGAACTAC		0	MIMAT0016911
hsa-miR-218-2-3p	15	0.1	0.1	0.1	0.1	0.1	0.1	0.1	0.1	0.1	0.1	0.1	0.1	0.1	0.1	0.1	-7.89634	-6.90265	-8.00553	-6.89576	-7.89026	-7.80665	-8.49034	-8.06385	-7.82028	-7.58026	-7.29444	-6.85414	-8.44115	-7.80681	-7.61666	0.00325237	1.78808	up	CCCCCCTCCCCG		0	MIMAT0016907
hsa-miR-219a-1-3p	15	0.1	0.1	0.1	0.1	0.1	0.1	0.1	0.1	0.1	0.1	0.1	0.1	0.1	0.1	0.1	-7.89634	-6.90265	-8.00553	-6.89576	-7.89026	-7.80665	-8.49034	-8.06385	-7.82028	-7.58026	-7.29444	-6.85414	-8.44115	-7.80681	-7.61666	0.0646799	1.48526	up	TCCTGGATGCAAATTTTA		0	MIMAT0016912
hsa-miR-219a-2-3p	15	0.1	0.1	0.1	0.1	0.1	0.1	0.1	0.1	0.1	0.1	0.1	0.1	0.1	0.1	0.1	-7.89634	-6.90265	-8.00553	-6.89576	-7.89026	-7.80665	-8.49034	-8.06385	-7.82028	-7.58026	-7.29444	-6.85414	-8.44115	-7.80681	-7.61666	0.0646799	1.48526	up	AAACTCGCTGAGCCC		0	MIMAT0016914
hsa-miR-219b-3p	15	0.1	0.1	0.1	0.1	0.1	0.1	0.1	0.1	0.1	0.1	0.1	0.1	0.1	0.1	0.1	-7.89634	-6.90265	-8.00553	-6.89576	-7.89026	-7.80665	-8.49034	-8.06385	-7.82028	-7.58026	-7.29444	-6.85414	-8.44115	-7.80681	-7.61666	0.694316	1.05911	down	ATGGGGTGATGTGAGC		0	MIMAT0016915
hsa-miR-219b-5p	15	0.1	0.1	0.1	0.1	0.1	0.1	0.1	0.1	0.1	0.1	0.1	0.1	0.1	0.1	0.1	-7.89634	-6.90265	-8.00553	-6.89576	-7.89026	-7.80665	-8.49034	-8.06385	-7.82028	-7.58026	-7.29444	-6.85414	-8.44115	-7.80681	-7.61666	0.0646799	1.48526	up	ATGAGTCGGACTCGC		0	MIMAT0016913
hsa-miR-222-5p	15	0.1	0.1	0.1	0.1	0.1	0.1	0.1	0.1	0.1	0.1	0.1	0.1	0.1	0.1	0.1	-7.89634	-6.90265	-8.00553	-6.89576	-7.89026	-7.80665	-8.49034	-8.06385	-7.82028	-7.58026	-7.29444	-6.85414	-8.44115	-7.80681	-7.61666	0.962769	1.0085	up	GGTACCAGGAGTGGG		0	MIMAT0016916
hsa-miR-223-5p	15	0.1	0.1	0.1	0.1	0.1	0.1	0.1	0.1	0.1	0.1	0.1	0.1	0.1	0.1	0.1	-7.89634	-6.90265	-8.00553	-6.89576	-7.89026	-7.80665	-8.49034	-8.06385	-7.82028	-7.58026	-7.29444	-6.85414	-8.44115	-7.80681	-7.61666	0.727025	1.04725	down	AAAGTGCCCTCAAGGG		0	MIMAT0016917
hsa-miR-2276-5p	15	0.1	0.1	0.1	0.1	0.1	0.1	0.1	0.1	0.1	0.1	0.1	0.1	0.1	0.1	0.1	-7.89634	-6.90265	-8.00553	-6.89576	-7.89026	-7.80665	-8.49034	-8.06385	-7.82028	-7.58026	-7.29444	-6.85414	-8.44115	-7.80681	-7.61666	0.0646799	1.48526	up	GGAAACTCAGCAGACA		0	MIMAT0016918
hsa-miR-2277-3p	15	0.1	0.1	0.1	0.1	0.1	0.1	0.1	0.1	0.1	0.1	0.1	0.1	0.1	0.1	0.1	-7.89634	-6.90265	-8.00553	-6.89576	-7.89026	-7.80665	-8.49034	-8.06385	-7.82028	-7.58026	-7.29444	-6.85414	-8.44115	-7.80681	-7.61666	0.0646799	1.48526	up	TGATAGCCCTGCACAA		0	MIMAT0016920
hsa-miR-2277-5p	15	0.1	0.1	0.1	0.1	0.1	0.1	0.1	0.1	0.1	0.1	0.1	0.1	0.1	0.1	0.1	-7.89634	-6.90265	-8.00553	-6.89576	-7.89026	-7.80665	-8.49034	-8.06385	-7.82028	-7.58026	-7.29444	-6.85414	-8.44115	-7.80681	-7.61666	0.0646799	1.48526	up	ACGGTTTTACCAGACAGTA		0	MIMAT0001536
hsa-miR-2278	15	0.1	0.1	0.1	0.1	0.1	0.1	0.1	0.1	0.1	0.1	0.1	0.1	0.1	0.1	0.1	-7.89634	-6.90265	-8.00553	-6.89576	-7.89026	-7.80665	-8.49034	-8.06385	-7.82028	-7.58026	-7.29444	-6.85414	-8.44115	-7.80681	-7.61666	0.0646799	1.48526	up	GAGGGAAGAAAGGAGG		0	MIMAT0016921
hsa-miR-2355-3p	15	0.1	0.1	0.1	0.1	0.1	0.1	0.1	0.1	0.1	0.1	0.1	0.1	0.1	0.1	0.1	-7.89634	-6.90265	-8.00553	-6.89576	-7.89026	-7.80665	-8.49034	-8.06385	-7.82028	-7.58026	-7.29444	-6.85414	-8.44115	-7.80681	-7.61666	0.105107	1.23911	down	AGCTGTTCCTGCTGAA		0	MIMAT0016922
hsa-miR-2355-5p	15	0.1	0.1	0.1	0.1	0.1	0.1	0.1	0.1	0.1	0.1	0.1	0.1	0.1	0.1	0.1	-7.89634	-6.90265	-8.00553	-6.89576	-7.89026	-7.80665	-8.49034	-8.06385	-7.82028	-7.58026	-7.29444	-6.85414	-8.44115	-7.80681	-7.61666	0.0646799	1.48526	up	CCAAGGCCGGCC		0	MIMAT0016919
hsa-miR-23a-5p	15	0.1	0.1	0.1	0.1	0.1	0.1	0.1	0.1	0.1	0.1	0.1	0.1	0.1	0.1	0.1	-7.89634	-6.90265	-8.00553	-6.89576	-7.89026	-7.80665	-8.49034	-8.06385	-7.82028	-7.58026	-7.29444	-6.85414	-8.44115	-7.80681	-7.61666	0.0646799	1.48526	up	CTGTTCCTGTCAGGC		0	MIMAT0016848
hsa-miR-23c	15	0.1	0.1	0.1	0.1	0.1	0.1	0.1	0.1	0.1	0.1	0.1	0.1	0.1	0.1	0.1	-7.89634	-6.90265	-8.00553	-6.89576	-7.89026	-7.80665	-8.49034	-8.06385	-7.82028	-7.58026	-7.29444	-6.85414	-8.44115	-7.80681	-7.61666	0.0646799	1.48526	up	CCCTGCTGTAGACTCC		0	MIMAT0016849
hsa-miR-24-2-5p	15	0.1	0.1	0.1	0.1	0.1	0.1	0.1	0.1	0.1	0.1	0.1	0.1	0.1	0.1	0.1	-7.89634	-6.90265	-8.00553	-6.89576	-7.89026	-7.80665	-8.49034	-8.06385	-7.82028	-7.58026	-7.29444	-6.85414	-8.44115	-7.80681	-7.61666	0.0646799	1.48526	up	AAGGAAAACATTGCACTG		0	MIMAT0016844
hsa-miR-2467-3p	15	0.1	0.1	0.1	0.1	0.1	0.1	0.1	0.1	0.1	0.1	0.1	0.1	0.1	0.1	0.1	-7.89634	-6.90265	-8.00553	-6.89576	-7.89026	-7.80665	-8.49034	-8.06385	-7.82028	-7.58026	-7.29444	-6.85414	-8.44115	-7.80681	-7.61666	0.0646799	1.48526	up	TGAGCCTGAGCCCA		0	MIMAT0016845
hsa-miR-2467-5p	15	0.1	0.1	0.1	0.1	0.1	0.1	0.1	0.1	0.1	0.1	0.1	0.1	0.1	0.1	0.1	-7.89634	-6.90265	-8.00553	-6.89576	-7.89026	-7.80665	-8.49034	-8.06385	-7.82028	-7.58026	-7.29444	-6.85414	-8.44115	-7.80681	-7.61666	0.0646799	1.48526	up	CACAGACAGGAAGGC		0	MIMAT0016846
hsa-miR-25-5p	15	0.1	0.1	0.1	0.1	0.1	0.1	0.1	0.1	0.1	0.1	0.1	0.1	0.1	0.1	0.1	-7.89634	-6.90265	-8.00553	-6.89576	-7.89026	-7.80665	-8.49034	-8.06385	-7.82028	-7.58026	-7.29444	-6.85414	-8.44115	-7.80681	-7.61666	0.203033	1.5843	up	CTGCCTCCTCCTCC		0	MIMAT0016852
hsa-miR-2681-3p	15	0.1	0.1	0.1	0.1	0.1	0.1	0.1	0.1	0.1	0.1	0.1	0.1	0.1	0.1	0.1	-7.89634	-6.90265	-8.00553	-6.89576	-7.89026	-7.80665	-8.49034	-8.06385	-7.82028	-7.58026	-7.29444	-6.85414	-8.44115	-7.80681	-7.61666	0.219139	1.41063	up	GCCTCTCATGTCACC		0	MIMAT0016851
hsa-miR-2681-5p	15	0.1	0.1	0.1	0.1	0.1	0.1	0.1	0.1	0.1	0.1	0.1	0.1	0.1	0.1	0.1	-7.89634	-6.90265	-8.00553	-6.89576	-7.89026	-7.80665	-8.49034	-8.06385	-7.82028	-7.58026	-7.29444	-6.85414	-8.44115	-7.80681	-7.61666	0.0646799	1.48526	up	GAAGTAGTCCAGCTCC		0	MIMAT0016853
hsa-miR-2682-3p	15	0.1	0.1	0.1	0.1	0.1	0.1	0.1	0.1	0.1	0.1	0.1	0.1	0.1	0.1	0.1	-7.89634	-6.90265	-8.00553	-6.89576	-7.89026	-7.80665	-8.49034	-8.06385	-7.82028	-7.58026	-7.29444	-6.85414	-8.44115	-7.80681	-7.61666	0.0646799	1.48526	up	TCACAAGTGAAGTAGTGG		0	MIMAT0016850
hsa-miR-2682-5p	15	0.1	0.1	0.1	0.1	0.1	0.1	0.1	0.1	0.1	0.1	0.1	0.1	0.1	0.1	0.1	-7.89634	-6.90265	-8.00553	-6.89576	-7.89026	-7.80665	-8.49034	-8.06385	-7.82028	-7.58026	-7.29444	-6.85414	-8.44115	-7.80681	-7.61666	0.0646799	1.48526	up	CTCGCTGAGCCACA		0	MIMAT0016855
hsa-miR-26a-1-3p	15	0.1	0.1	0.1	0.1	0.1	0.1	0.1	0.1	0.1	0.1	0.1	0.1	0.1	0.1	0.1	-7.89634	-6.90265	-8.00553	-6.89576	-7.89026	-7.80665	-8.49034	-8.06385	-7.82028	-7.58026	-7.29444	-6.85414	-8.44115	-7.80681	-7.61666	0.0646799	1.48526	up	CTGTCCTCAGCTCAGA		0	MIMAT0016856
hsa-miR-26a-2-3p	15	0.1	0.1	0.1	0.1	0.1	0.1	0.1	0.1	0.1	0.1	0.1	0.1	0.1	0.1	0.1	-7.89634	-6.90265	-8.00553	-6.89576	-7.89026	-7.80665	-8.49034	-8.06385	-7.82028	-7.58026	-7.29444	-6.85414	-8.44115	-7.80681	-7.61666	0.0646799	1.48526	up	TGCCCTGGACATGC		0	MIMAT0016854
hsa-miR-26b-3p	15	0.1	0.1	0.1	0.1	0.1	0.1	0.1	0.1	0.1	0.1	0.1	0.1	0.1	0.1	0.1	-7.89634	-6.90265	-8.00553	-6.89576	-7.89026	-7.80665	-8.49034	-8.06385	-7.82028	-7.58026	-7.29444	-6.85414	-8.44115	-7.80681	-7.61666	0.0646799	1.48526	up	GAACTGGAGGTGTCTAG		0	MIMAT0016857
hsa-miR-27a-5p	15	0.1	0.1	0.1	0.1	0.1	0.1	0.1	0.1	0.1	0.1	0.1	0.1	0.1	0.1	0.1	-7.89634	-6.90265	-8.00553	-6.89576	-7.89026	-7.80665	-8.49034	-8.06385	-7.82028	-7.58026	-7.29444	-6.85414	-8.44115	-7.80681	-7.61666	0.214273	1.2449	down	TACTGCCTTTCTCTCCA		0	MIMAT0016858
hsa-miR-27b-5p	15	0.1	0.1	0.1	0.1	0.1	0.1	0.1	0.1	0.1	0.1	0.1	0.1	0.1	0.1	0.1	-7.89634	-6.90265	-8.00553	-6.89576	-7.89026	-7.80665	-8.49034	-8.06385	-7.82028	-7.58026	-7.29444	-6.85414	-8.44115	-7.80681	-7.61666	0.0646799	1.48526	up	GGAAACAGGAAAAAACAT		0	MIMAT0016860
hsa-miR-28-3p	15	0.1	0.1	0.1	0.1	0.1	0.1	0.1	0.1	0.1	0.1	0.1	0.1	0.1	0.1	0.1	-7.89634	-6.90265	-8.00553	-6.89576	-7.89026	-7.80665	-8.49034	-8.06385	-7.82028	-7.58026	-7.29444	-6.85414	-8.44115	-7.80681	-7.61666	0.0646799	1.48526	up	AAGAAGAAACTCCAGGG		0	MIMAT0016861
hsa-miR-2909	15	0.1	0.1	0.1	0.1	0.1	0.1	0.1	0.1	0.1	0.1	0.1	0.1	0.1	0.1	0.1	-7.89634	-6.90265	-8.00553	-6.89576	-7.89026	-7.80665	-8.49034	-8.06385	-7.82028	-7.58026	-7.29444	-6.85414	-8.44115	-7.80681	-7.61666	0.0646799	1.48526	up	TGGAATCCTAGACTCCA		0	MIMAT0016859
hsa-miR-296-3p	15	0.1	0.1	0.1	0.1	0.1	0.1	0.1	0.1	0.1	0.1	0.1	0.1	0.1	0.1	0.1	-7.89634	-6.90265	-8.00553	-6.89576	-7.89026	-7.80665	-8.49034	-8.06385	-7.82028	-7.58026	-7.29444	-6.85414	-8.44115	-7.80681	-7.61666	0.0163664	5.67717	down	AGAAGCCCTGCAAGACG	chr14	0	MIMAT0004757	101347412
hsa-miR-297	15	0.1	0.1	0.1	0.1	0.1	0.1	0.1	0.1	0.1	0.1	0.1	0.1	0.1	0.1	0.1	-7.89634	-6.90265	-8.00553	-6.89576	-7.89026	-7.80665	-8.49034	-8.06385	-7.82028	-7.58026	-7.29444	-6.85414	-8.44115	-7.80681	-7.61666	0.771139	1.05986	down	TGCATGACGGCCTGC	chr14	0	MIMAT0001625	101347370
hsa-miR-298	15	0.1	0.1	0.1	0.1	0.1	0.1	0.1	0.1	0.1	0.1	0.1	0.1	0.1	0.1	0.1	-7.89634	-6.90265	-8.00553	-6.89576	-7.89026	-7.80665	-8.49034	-8.06385	-7.82028	-7.58026	-7.29444	-6.85414	-8.44115	-7.80681	-7.61666	0.0646799	1.48526	up	GGGACATGAATGCTGC		0	MIMAT0016862
hsa-miR-29a-5p	15	0.1	0.1	0.1	0.1	0.1	0.1	0.1	0.1	0.1	0.1	0.1	0.1	0.1	0.1	0.1	-7.89634	-6.90265	-8.00553	-6.89576	-7.89026	-7.80665	-8.49034	-8.06385	-7.82028	-7.58026	-7.29444	-6.85414	-8.44115	-7.80681	-7.61666	0.0646799	1.48526	up	CACACTCAGCTCTCTTT		0	MIMAT0016863
hsa-miR-29b-2-5p	15	0.1	0.1	0.1	0.1	0.1	0.1	0.1	0.1	0.1	0.1	0.1	0.1	0.1	0.1	0.1	-7.89634	-6.90265	-8.00553	-6.89576	-7.89026	-7.80665	-8.49034	-8.06385	-7.82028	-7.58026	-7.29444	-6.85414	-8.44115	-7.80681	-7.61666	0.0646799	1.48526	up	TGGGGACAGGAACAA		0	MIMAT0016864
hsa-miR-300	15	0.1	0.1	0.1	0.1	0.1	0.1	0.1	0.1	0.1	0.1	0.1	0.1	0.1	0.1	0.1	-7.89634	-6.90265	-8.00553	-6.89576	-7.89026	-7.80665	-8.49034	-8.06385	-7.82028	-7.58026	-7.29444	-6.85414	-8.44115	-7.80681	-7.61666	0.217024	1.22372	up	GGGTTTGGGGCCA		0	MIMAT0016865
hsa-miR-301a-5p	15	0.1	0.1	0.1	0.1	0.1	0.1	0.1	0.1	0.1	0.1	0.1	0.1	0.1	0.1	0.1	-7.89634	-6.90265	-8.00553	-6.89576	-7.89026	-7.80665	-8.49034	-8.06385	-7.82028	-7.58026	-7.29444	-6.85414	-8.44115	-7.80681	-7.61666	0.0646799	1.48526	up	CTGTCCCATTTCCCA		0	MIMAT0016868
hsa-miR-301b-5p	15	0.1	0.1	0.1	0.1	0.1	0.1	0.1	0.1	0.1	0.1	0.1	0.1	0.1	0.1	0.1	-7.89634	-6.90265	-8.00553	-6.89576	-7.89026	-7.80665	-8.49034	-8.06385	-7.82028	-7.58026	-7.29444	-6.85414	-8.44115	-7.80681	-7.61666	0.0646799	1.48526	up	GTCCAGCTCAGAAAGC		0	MIMAT0016866
hsa-miR-302a-3p	15	0.1	0.1	0.1	0.1	0.1	0.1	0.1	0.1	0.1	0.1	0.1	0.1	0.1	0.1	0.1	-7.89634	-6.90265	-8.00553	-6.89576	-7.89026	-7.80665	-8.49034	-8.06385	-7.82028	-7.58026	-7.29444	-6.85414	-8.44115	-7.80681	-7.61666	0.0646799	1.48526	up	CACCAGCTAGCCTCA		0	MIMAT0016867
hsa-miR-302a-5p	15	0.1	0.1	0.1	0.1	0.1	0.1	0.1	0.1	0.1	0.1	0.1	0.1	0.1	0.1	0.1	-7.89634	-6.90265	-8.00553	-6.89576	-7.89026	-7.80665	-8.49034	-8.06385	-7.82028	-7.58026	-7.29444	-6.85414	-8.44115	-7.80681	-7.61666	0.0191125	1.39434	down	AAACTCCCTGGCAATG		0	MIMAT0016872
hsa-miR-302b-3p	15	0.1	0.1	0.1	0.1	0.1	0.1	0.1	0.1	0.1	0.1	0.1	0.1	0.1	0.1	0.1	-7.89634	-6.90265	-8.00553	-6.89576	-7.89026	-7.80665	-8.49034	-8.06385	-7.82028	-7.58026	-7.29444	-6.85414	-8.44115	-7.80681	-7.61666	0.0646799	1.48526	up	AGCATGTACCCACAGTG		0	MIMAT0016869
hsa-miR-302b-5p	15	0.1	0.1	0.1	0.1	0.1	0.1	0.1	0.1	0.1	0.1	0.1	0.1	0.1	0.1	0.1	-7.89634	-6.90265	-8.00553	-6.89576	-7.89026	-7.80665	-8.49034	-8.06385	-7.82028	-7.58026	-7.29444	-6.85414	-8.44115	-7.80681	-7.61666	0.0646799	1.48526	up	GTGGCTTTGCTCAGG		0	MIMAT0016870
hsa-miR-302c-3p	15	0.1	0.1	0.1	0.1	0.1	0.1	0.1	0.1	0.1	0.1	0.1	0.1	0.1	0.1	0.1	-7.89634	-6.90265	-8.00553	-6.89576	-7.89026	-7.80665	-8.49034	-8.06385	-7.82028	-7.58026	-7.29444	-6.85414	-8.44115	-7.80681	-7.61666	0.0646799	1.48526	up	AGACATGGAGGAGCCAT	chr14	0	MIMAT0002815	101350886
hsa-miR-302c-5p	15	0.1	0.1	0.1	0.1	0.1	0.1	0.1	0.1	0.1	0.1	0.1	0.1	0.1	0.1	0.1	-7.89634	-6.90265	-8.00553	-6.89576	-7.89026	-7.80665	-8.49034	-8.06385	-7.82028	-7.58026	-7.29444	-6.85414	-8.44115	-7.80681	-7.61666	0.51831	1.09536	down	CCACCCAATGACCTACTC	chr14	0	MIMAT0002814	101350839
hsa-miR-302d-3p	15	0.1	0.1	0.1	0.1	0.1	0.1	0.1	0.1	0.1	0.1	0.1	0.1	0.1	0.1	0.1	-7.89634	-6.90265	-8.00553	-6.89576	-7.89026	-7.80665	-8.49034	-8.06385	-7.82028	-7.58026	-7.29444	-6.85414	-8.44115	-7.80681	-7.61666	0.0646799	1.48526	up	AGGAAGCTACAGAATCCC		0	MIMAT0016871
hsa-miR-302d-5p	15	0.1	0.1	0.1	0.1	0.1	0.1	0.1	0.1	0.1	0.1	0.1	0.1	0.1	0.1	0.1	-7.89634	-6.90265	-8.00553	-6.89576	-7.89026	-7.80665	-8.49034	-8.06385	-7.82028	-7.58026	-7.29444	-6.85414	-8.44115	-7.80681	-7.61666	0.0646799	1.48526	up	CGCAGGGCGGTC		0	MIMAT0016874
hsa-miR-302e	15	0.1	0.1	0.1	0.1	0.1	0.1	0.1	0.1	0.1	0.1	0.1	0.1	0.1	0.1	0.1	-7.89634	-6.90265	-8.00553	-6.89576	-7.89026	-7.80665	-8.49034	-8.06385	-7.82028	-7.58026	-7.29444	-6.85414	-8.44115	-7.80681	-7.61666	0.0646799	1.48526	up	CCCCACGCGCTG		0	MIMAT0016873
hsa-miR-302f	15	0.1	0.1	0.1	0.1	0.1	0.1	0.1	0.1	0.1	0.1	0.1	0.1	0.1	0.1	0.1	-7.89634	-6.90265	-8.00553	-6.89576	-7.89026	-7.80665	-8.49034	-8.06385	-7.82028	-7.58026	-7.29444	-6.85414	-8.44115	-7.80681	-7.61666	0.842775	1.20854	down	TCTGAGGCTGTGGGG		0	MIMAT0016875
hsa-miR-3064-3p	15	0.1	0.1	0.1	0.1	0.1	0.1	0.1	0.1	0.1	0.1	0.1	0.1	0.1	0.1	0.1	-7.89634	-6.90265	-8.00553	-6.89576	-7.89026	-7.80665	-8.49034	-8.06385	-7.82028	-7.58026	-7.29444	-6.85414	-8.44115	-7.80681	-7.61666	0.544604	1.12097	down	TTAAGGTTAGGGTCTCAGG		0	MIMAT0016876
hsa-miR-3064-5p	15	0.1	0.1	0.1	0.1	0.1	0.1	0.1	0.1	0.1	0.1	0.1	0.1	0.1	0.1	0.1	-7.89634	-6.90265	-8.00553	-6.89576	-7.89026	-7.80665	-8.49034	-8.06385	-7.82028	-7.58026	-7.29444	-6.85414	-8.44115	-7.80681	-7.61666	0.0646799	1.48526	up	TCACTGAGACAAGTGCA		0	MIMAT0016887
hsa-miR-3065-3p	15	0.1	0.1	0.1	0.1	0.1	0.1	0.1	0.1	0.1	0.1	0.1	0.1	0.1	0.1	0.1	-7.89634	-6.90265	-8.00553	-6.89576	-7.89026	-7.80665	-8.49034	-8.06385	-7.82028	-7.58026	-7.29444	-6.85414	-8.44115	-7.80681	-7.61666	0.0646799	1.48526	up	GTCTGGGAGACAGAGG		0	MIMAT0016888
hsa-miR-3074-3p	15	0.1	0.1	0.1	0.1	0.1	0.1	0.1	0.1	0.1	0.1	0.1	0.1	0.1	0.1	0.1	-7.89634	-6.90265	-8.00553	-6.89576	-7.89026	-7.80665	-8.49034	-8.06385	-7.82028	-7.58026	-7.29444	-6.85414	-8.44115	-7.80681	-7.61666	0.981027	1.0288	up	CCAGTCCCCCATGC		0	MIMAT0016889
hsa-miR-3074-5p	15	0.1	0.1	0.1	0.1	0.1	0.1	0.1	0.1	0.1	0.1	0.1	0.1	0.1	0.1	0.1	-7.89634	-6.90265	-8.00553	-6.89576	-7.89026	-7.80665	-8.49034	-8.06385	-7.82028	-7.58026	-7.29444	-6.85414	-8.44115	-7.80681	-7.61666	0.0646799	1.48526	up	AATCCTGGGAAAACTGG		0	MIMAT0016926
hsa-miR-30c-1-3p	15	0.1	0.1	0.1	0.1	0.1	0.1	0.1	0.1	0.1	0.1	0.1	0.1	0.1	0.1	0.1	-7.89634	-6.90265	-8.00553	-6.89576	-7.89026	-7.80665	-8.49034	-8.06385	-7.82028	-7.58026	-7.29444	-6.85414	-8.44115	-7.80681	-7.61666	0.0646799	1.48526	up	GTGGAACTAGGGTCTC		0	MIMAT0016923
hsa-miR-3115	15	0.1	0.1	0.1	0.1	0.1	0.1	0.1	0.1	0.1	0.1	0.1	0.1	0.1	0.1	0.1	-7.89634	-6.90265	-8.00553	-6.89576	-7.89026	-7.80665	-8.49034	-8.06385	-7.82028	-7.58026	-7.29444	-6.85414	-8.44115	-7.80681	-7.61666	0.978579	1.00639	down	ACACCGAGGAGCCC	chr14	0	MIMAT0001627	101348295
hsa-miR-3116	15	0.1	0.1	0.1	0.1	0.1	0.1	0.1	0.1	0.1	0.1	0.1	0.1	0.1	0.1	0.1	-7.89634	-6.90265	-8.00553	-6.89576	-7.89026	-7.80665	-8.49034	-8.06385	-7.82028	-7.58026	-7.29444	-6.85414	-8.44115	-7.80681	-7.61666	0.0646799	1.48526	up	GAATAATGACAGGCTCAC		0	MIMAT0026554
hsa-miR-3117-3p	15	0.1	0.1	0.1	0.1	0.1	0.1	0.1	0.1	0.1	0.1	0.1	0.1	0.1	0.1	0.1	-7.89634	-6.90265	-8.00553	-6.89576	-7.89026	-7.80665	-8.49034	-8.06385	-7.82028	-7.58026	-7.29444	-6.85414	-8.44115	-7.80681	-7.61666	0.0646799	1.48526	up	GCAAGGCTCTGATCTG		0	MIMAT0016924
hsa-miR-3117-5p	15	0.1	0.1	0.1	0.1	0.1	0.1	0.1	0.1	0.1	0.1	0.1	0.1	0.1	0.1	0.1	-7.89634	-6.90265	-8.00553	-6.89576	-7.89026	-7.80665	-8.49034	-8.06385	-7.82028	-7.58026	-7.29444	-6.85414	-8.44115	-7.80681	-7.61666	0.233093	3.47439	up	CCCTCCGGGAAGC		0	MIMAT0018929
hsa-miR-3118	15	0.1	0.1	0.1	0.1	0.1	0.1	0.1	0.1	0.1	0.1	0.1	0.1	0.1	0.1	0.1	-7.89634	-6.90265	-8.00553	-6.89576	-7.89026	-7.80665	-8.49034	-8.06385	-7.82028	-7.58026	-7.29444	-6.85414	-8.44115	-7.80681	-7.61666	0.0646799	1.48526	up	CTGCTGAGTCCTGCA		0	MIMAT0018930
hsa-miR-3119	15	0.1	0.1	0.1	0.1	0.1	0.1	0.1	0.1	0.1	0.1	0.1	0.1	0.1	0.1	0.1	-7.89634	-6.90265	-8.00553	-6.89576	-7.89026	-7.80665	-8.49034	-8.06385	-7.82028	-7.58026	-7.29444	-6.85414	-8.44115	-7.80681	-7.61666	0.0646799	1.48526	up	TGCAGTCTCCTCCCT		0	MIMAT0018931
hsa-miR-3120-3p	15	0.1	0.1	0.1	0.1	0.1	0.1	0.1	0.1	0.1	0.1	0.1	0.1	0.1	0.1	0.1	-7.89634	-6.90265	-8.00553	-6.89576	-7.89026	-7.80665	-8.49034	-8.06385	-7.82028	-7.58026	-7.29444	-6.85414	-8.44115	-7.80681	-7.61666	0.0646799	1.48526	up	CCATCTTCCTTCAGCC		0	MIMAT0019034
hsa-miR-3120-5p	15	0.1	0.1	0.1	0.1	0.1	0.1	0.1	0.1	0.1	0.1	0.1	0.1	0.1	0.1	0.1	-7.89634	-6.90265	-8.00553	-6.89576	-7.89026	-7.80665	-8.49034	-8.06385	-7.82028	-7.58026	-7.29444	-6.85414	-8.44115	-7.80681	-7.61666	0.0646799	1.48526	up	CTCAGCTACAGACATCA		0	MIMAT0018933
hsa-miR-3121-3p	15	0.1	0.1	0.1	0.1	0.1	0.1	0.1	0.1	0.1	0.1	0.1	0.1	0.1	0.1	0.1	-7.89634	-6.90265	-8.00553	-6.89576	-7.89026	-7.80665	-8.49034	-8.06385	-7.82028	-7.58026	-7.29444	-6.85414	-8.44115	-7.80681	-7.61666	0.0646799	1.48526	up	TAGCTCCTTTCCACAGA		0	MIMAT0018934
hsa-miR-3121-5p	15	0.1	0.1	0.1	0.1	0.1	0.1	0.1	0.1	0.1	0.1	0.1	0.1	0.1	0.1	0.1	-7.89634	-6.90265	-8.00553	-6.89576	-7.89026	-7.80665	-8.49034	-8.06385	-7.82028	-7.58026	-7.29444	-6.85414	-8.44115	-7.80681	-7.61666	0.0646799	1.48526	up	TGGGTACTTCCTGATGC		0	MIMAT0018935
hsa-miR-3122	15	0.1	0.1	0.1	0.1	0.1	0.1	0.1	0.1	0.1	0.1	0.1	0.1	0.1	0.1	0.1	-7.89634	-6.90265	-8.00553	-6.89576	-7.89026	-7.80665	-8.49034	-8.06385	-7.82028	-7.58026	-7.29444	-6.85414	-8.44115	-7.80681	-7.61666	0.0646799	1.48526	up	TTGTTGCTTTTTGGTGC		0	MIMAT0018936
hsa-miR-3123	15	0.1	0.1	0.1	0.1	0.1	0.1	0.1	0.1	0.1	0.1	0.1	0.1	0.1	0.1	0.1	-7.89634	-6.90265	-8.00553	-6.89576	-7.89026	-7.80665	-8.49034	-8.06385	-7.82028	-7.58026	-7.29444	-6.85414	-8.44115	-7.80681	-7.61666	0.0646799	1.48526	up	GCATGGGAACAAAAAGG		0	MIMAT0019232
hsa-miR-3124-3p	15	0.1	0.1	0.1	0.1	0.1	0.1	0.1	0.1	0.1	0.1	0.1	0.1	0.1	0.1	0.1	-7.89634	-6.90265	-8.00553	-6.89576	-7.89026	-7.80665	-8.49034	-8.06385	-7.82028	-7.58026	-7.29444	-6.85414	-8.44115	-7.80681	-7.61666	0.0646799	1.48526	up	TAGTCCATTTTGAGTTAACTC		0	MIMAT0018939
hsa-miR-3124-5p	15	0.1	0.1	0.1	0.1	0.1	0.1	0.1	0.1	0.1	0.1	0.1	0.1	0.1	0.1	0.1	-7.89634	-6.90265	-8.00553	-6.89576	-7.89026	-7.80665	-8.49034	-8.06385	-7.82028	-7.58026	-7.29444	-6.85414	-8.44115	-7.80681	-7.61666	0.0646799	1.48526	up	ATGGTCCTGCTGAATCC		0	MIMAT0018940
hsa-miR-3126-3p	15	0.1	0.1	0.1	0.1	0.1	0.1	0.1	0.1	0.1	0.1	0.1	0.1	0.1	0.1	0.1	-7.89634	-6.90265	-8.00553	-6.89576	-7.89026	-7.80665	-8.49034	-8.06385	-7.82028	-7.58026	-7.29444	-6.85414	-8.44115	-7.80681	-7.61666	0.0646799	1.48526	up	AAAGTACGTCCATCTTC		0	MIMAT0018941
hsa-miR-3126-5p	15	0.1	0.1	0.1	0.1	0.1	0.1	0.1	0.1	0.1	0.1	0.1	0.1	0.1	0.1	0.1	-7.89634	-6.90265	-8.00553	-6.89576	-7.89026	-7.80665	-8.49034	-8.06385	-7.82028	-7.58026	-7.29444	-6.85414	-8.44115	-7.80681	-7.61666	0.0646799	1.48526	up	ACTCTTCAGACTCTATTCAG		0	MIMAT0018942
hsa-miR-3127-3p	15	0.1	0.1	0.1	0.1	0.1	0.1	0.1	0.1	0.1	0.1	0.1	0.1	0.1	0.1	0.1	-7.89634	-6.90265	-8.00553	-6.89576	-7.89026	-7.80665	-8.49034	-8.06385	-7.82028	-7.58026	-7.29444	-6.85414	-8.44115	-7.80681	-7.61666	0.677407	1.13723	up	GCTCCATGTTCCCG		0	MIMAT0018943
hsa-miR-3128	15	0.1	0.1	0.1	0.1	0.1	0.1	0.1	0.1	0.1	0.1	0.1	0.1	0.1	0.1	0.1	-7.89634	-6.90265	-8.00553	-6.89576	-7.89026	-7.80665	-8.49034	-8.06385	-7.82028	-7.58026	-7.29444	-6.85414	-8.44115	-7.80681	-7.61666	0.0646799	1.48526	up	CGCCTCTCAGCCC		0	MIMAT0018944
hsa-miR-3129-3p	15	0.1	0.1	0.1	0.1	0.1	0.1	0.1	0.1	0.1	0.1	0.1	0.1	0.1	0.1	0.1	-7.89634	-6.90265	-8.00553	-6.89576	-7.89026	-7.80665	-8.49034	-8.06385	-7.82028	-7.58026	-7.29444	-6.85414	-8.44115	-7.80681	-7.61666	0.118494	1.42324	up	CTCCGCTCACTCCA		0	MIMAT0018945
hsa-miR-3129-5p	15	0.1	0.1	0.1	0.1	0.1	0.1	0.1	0.1	0.1	0.1	0.1	0.1	0.1	0.1	0.1	-7.89634	-6.90265	-8.00553	-6.89576	-7.89026	-7.80665	-8.49034	-8.06385	-7.82028	-7.58026	-7.29444	-6.85414	-8.44115	-7.80681	-7.61666	0.0646799	1.48526	up	ACCTTCTAGTTTTCAGAGT		0	MIMAT0018947
hsa-miR-3130-3p	15	0.1	0.1	0.1	0.1	0.1	0.1	0.1	0.1	0.1	0.1	0.1	0.1	0.1	0.1	0.1	-7.89634	-6.90265	-8.00553	-6.89576	-7.89026	-7.80665	-8.49034	-8.06385	-7.82028	-7.58026	-7.29444	-6.85414	-8.44115	-7.80681	-7.61666	0.0646799	1.48526	up	AGGCATCTTGCAGAGTC		0	MIMAT0018948
hsa-miR-3130-5p	15	0.1	0.1	0.1	0.1	0.1	0.1	0.1	0.1	0.1	0.1	0.1	0.1	0.1	0.1	0.1	-7.89634	-6.90265	-8.00553	-6.89576	-7.89026	-7.80665	-8.49034	-8.06385	-7.82028	-7.58026	-7.29444	-6.85414	-8.44115	-7.80681	-7.61666	0.748942	1.03808	up	ATGTCCCACCCCCA	chr2	0	MIMAT0018949	64567950
hsa-miR-3131	15	0.1	0.1	0.1	0.1	0.1	0.1	0.1	0.1	0.1	0.1	0.1	0.1	0.1	0.1	0.1	-7.89634	-6.90265	-8.00553	-6.89576	-7.89026	-7.80665	-8.49034	-8.06385	-7.82028	-7.58026	-7.29444	-6.85414	-8.44115	-7.80681	-7.61666	0.000190879	1.47311	up	ACAGGAGTGGGGG	chr2	0	MIMAT0020956	64567913
hsa-miR-3132	15	0.1	0.1	0.1	0.1	0.1	0.1	0.1	0.1	0.1	0.1	0.1	0.1	0.1	0.1	0.1	-7.89634	-6.90265	-8.00553	-6.89576	-7.89026	-7.80665	-8.49034	-8.06385	-7.82028	-7.58026	-7.29444	-6.85414	-8.44115	-7.80681	-7.61666	0.127661	1.26073	up	ACGTCCCACCCCC		0	MIMAT0030414
hsa-miR-3133	15	0.1	0.1	0.1	0.1	0.1	0.1	0.1	0.1	0.1	0.1	0.1	0.1	0.1	0.1	0.1	-7.89634	-6.90265	-8.00553	-6.89576	-7.89026	-7.80665	-8.49034	-8.06385	-7.82028	-7.58026	-7.29444	-6.85414	-8.44115	-7.80681	-7.61666	0.0646799	1.48526	up	TTCTACTTTACTTCTCCT		0	MIMAT0018950
hsa-miR-3134	15	0.1	0.1	0.1	0.1	0.1	0.1	0.1	0.1	0.1	0.1	0.1	0.1	0.1	0.1	0.1	-7.89634	-6.90265	-8.00553	-6.89576	-7.89026	-7.80665	-8.49034	-8.06385	-7.82028	-7.58026	-7.29444	-6.85414	-8.44115	-7.80681	-7.61666	0.0646799	1.48526	up	CCTCTGTGTGAGCTC		0	MIMAT0018951
hsa-miR-3135a	15	0.1	0.1	0.1	0.1	0.1	0.1	0.1	0.1	0.1	0.1	0.1	0.1	0.1	0.1	0.1	-7.89634	-6.90265	-8.00553	-6.89576	-7.89026	-7.80665	-8.49034	-8.06385	-7.82028	-7.58026	-7.29444	-6.85414	-8.44115	-7.80681	-7.61666	0.0646799	1.48526	up	ATCCACTTCTGCCTGT		0	MIMAT0018952
hsa-miR-3136-3p	15	0.1	0.1	0.1	0.1	0.1	0.1	0.1	0.1	0.1	0.1	0.1	0.1	0.1	0.1	0.1	-7.89634	-6.90265	-8.00553	-6.89576	-7.89026	-7.80665	-8.49034	-8.06385	-7.82028	-7.58026	-7.29444	-6.85414	-8.44115	-7.80681	-7.61666	0.0646799	1.48526	up	TTGTCCACTTCTTCCTG		0	MIMAT0019941
hsa-miR-3136-5p	15	0.1	0.1	0.1	0.1	0.1	0.1	0.1	0.1	0.1	0.1	0.1	0.1	0.1	0.1	0.1	-7.89634	-6.90265	-8.00553	-6.89576	-7.89026	-7.80665	-8.49034	-8.06385	-7.82028	-7.58026	-7.29444	-6.85414	-8.44115	-7.80681	-7.61666	0.186629	2.48877	up	GGCAGGGCAGGC		0	MIMAT0019940
hsa-miR-3138	15	0.1	0.1	0.1	0.1	0.1	0.1	0.1	0.1	0.1	0.1	0.1	0.1	0.1	0.1	0.1	-7.89634	-6.90265	-8.00553	-6.89576	-7.89026	-7.80665	-8.49034	-8.06385	-7.82028	-7.58026	-7.29444	-6.85414	-8.44115	-7.80681	-7.61666	0.0646799	1.48526	up	AACCTTTGTACCCTGAGC		0	MIMAT0018953
hsa-miR-3139	15	0.1	0.1	0.1	0.1	0.1	0.1	0.1	0.1	0.1	0.1	0.1	0.1	0.1	0.1	0.1	-7.89634	-6.90265	-8.00553	-6.89576	-7.89026	-7.80665	-8.49034	-8.06385	-7.82028	-7.58026	-7.29444	-6.85414	-8.44115	-7.80681	-7.61666	0.0646799	1.48526	up	ACTGTCTTTTCTAAGCCTG		0	MIMAT0018956
hsa-miR-3140-3p	15	0.1	0.1	0.1	0.1	0.1	0.1	0.1	0.1	0.1	0.1	0.1	0.1	0.1	0.1	0.1	-7.89634	-6.90265	-8.00553	-6.89576	-7.89026	-7.80665	-8.49034	-8.06385	-7.82028	-7.58026	-7.29444	-6.85414	-8.44115	-7.80681	-7.61666	0.0646799	1.48526	up	ATGCCTCCAAGGTATCA		0	MIMAT0018957
hsa-miR-3140-5p	15	0.1	0.1	0.1	0.1	0.1	0.1	0.1	0.1	0.1	0.1	0.1	0.1	0.1	0.1	0.1	-7.89634	-6.90265	-8.00553	-6.89576	-7.89026	-7.80665	-8.49034	-8.06385	-7.82028	-7.58026	-7.29444	-6.85414	-8.44115	-7.80681	-7.61666	0.0646799	1.48526	up	CAAGCCAGCAAGCC		0	MIMAT0018958
hsa-miR-3142	15	0.1	0.1	0.1	0.1	0.1	0.1	0.1	0.1	0.1	0.1	0.1	0.1	0.1	0.1	0.1	-7.89634	-6.90265	-8.00553	-6.89576	-7.89026	-7.80665	-8.49034	-8.06385	-7.82028	-7.58026	-7.29444	-6.85414	-8.44115	-7.80681	-7.61666	0.0646799	1.48526	up	TACAATCTCCTCCCTGT		0	MIMAT0018959
hsa-miR-3143	15	0.1	0.1	0.1	0.1	0.1	0.1	0.1	0.1	0.1	0.1	0.1	0.1	0.1	0.1	0.1	-7.89634	-6.90265	-8.00553	-6.89576	-7.89026	-7.80665	-8.49034	-8.06385	-7.82028	-7.58026	-7.29444	-6.85414	-8.44115	-7.80681	-7.61666	0.0497951	1.41643	up	CCTCCCTCTTGTCCG		0	MIMAT0018960
hsa-miR-3144-3p	15	0.1	0.1	0.1	0.1	0.1	0.1	0.1	0.1	0.1	0.1	0.1	0.1	0.1	0.1	0.1	-7.89634	-6.90265	-8.00553	-6.89576	-7.89026	-7.80665	-8.49034	-8.06385	-7.82028	-7.58026	-7.29444	-6.85414	-8.44115	-7.80681	-7.61666	0.395746	1.10458	up	AAAACCCACGCCTCC		0	MIMAT0018961
hsa-miR-3144-5p	15	0.1	0.1	0.1	0.1	0.1	0.1	0.1	0.1	0.1	0.1	0.1	0.1	0.1	0.1	0.1	-7.89634	-6.90265	-8.00553	-6.89576	-7.89026	-7.80665	-8.49034	-8.06385	-7.82028	-7.58026	-7.29444	-6.85414	-8.44115	-7.80681	-7.61666	0.0646799	1.48526	up	CGCCTCTTCCAACTC		0	MIMAT0018962
hsa-miR-3145-3p	15	0.1	0.1	0.1	0.1	0.1	0.1	0.1	0.1	0.1	0.1	0.1	0.1	0.1	0.1	0.1	-7.89634	-6.90265	-8.00553	-6.89576	-7.89026	-7.80665	-8.49034	-8.06385	-7.82028	-7.58026	-7.29444	-6.85414	-8.44115	-7.80681	-7.61666	0.0646799	1.48526	up	TGGATTGTTTCTTTTGCC	chr3	0	MIMAT0018964	109321722
hsa-miR-3145-5p	15	0.1	0.1	0.1	0.1	0.1	0.1	0.1	0.1	0.1	0.1	0.1	0.1	0.1	0.1	0.1	-7.89634	-6.90265	-8.00553	-6.89576	-7.89026	-7.80665	-8.49034	-8.06385	-7.82028	-7.58026	-7.29444	-6.85414	-8.44115	-7.80681	-7.61666	0.0646799	1.48526	up	TGCACGGCAAAAGAAA	chr3	0	MIMAT0018963	109321689
hsa-miR-3146	15	0.1	0.1	0.1	0.1	0.1	0.1	0.1	0.1	0.1	0.1	0.1	0.1	0.1	0.1	0.1	-7.89634	-6.90265	-8.00553	-6.89576	-7.89026	-7.80665	-8.49034	-8.06385	-7.82028	-7.58026	-7.29444	-6.85414	-8.44115	-7.80681	-7.61666	0.0646799	1.48526	up	ACCCATGTCACTGCC		0	MIMAT0018965
hsa-miR-3147	15	0.1	0.1	0.1	0.1	0.1	0.1	0.1	0.1	0.1	0.1	0.1	0.1	0.1	0.1	0.1	-7.89634	-6.90265	-8.00553	-6.89576	-7.89026	-7.80665	-8.49034	-8.06385	-7.82028	-7.58026	-7.29444	-6.85414	-8.44115	-7.80681	-7.61666	0.0646799	1.48526	up	GCCAAGGGAATGGC		0	MIMAT0019233
hsa-miR-3148	15	0.1	0.1	0.1	0.1	0.1	0.1	0.1	0.1	0.1	0.1	0.1	0.1	0.1	0.1	0.1	-7.89634	-6.90265	-8.00553	-6.89576	-7.89026	-7.80665	-8.49034	-8.06385	-7.82028	-7.58026	-7.29444	-6.85414	-8.44115	-7.80681	-7.61666	0.0646799	1.48526	up	AAACAACAGCCCCCA		0	MIMAT0018966
hsa-miR-3150a-3p	15	0.1	0.1	0.1	0.1	0.1	0.1	0.1	0.1	0.1	0.1	0.1	0.1	0.1	0.1	0.1	-7.89634	-6.90265	-8.00553	-6.89576	-7.89026	-7.80665	-8.49034	-8.06385	-7.82028	-7.58026	-7.29444	-6.85414	-8.44115	-7.80681	-7.61666	0.0646799	1.48526	up	TACCCCTAGACCAAGGA		0	MIMAT0018967
hsa-miR-3150a-5p	15	0.1	0.1	0.1	0.1	0.1	0.1	0.1	0.1	0.1	0.1	0.1	0.1	0.1	0.1	0.1	-7.89634	-6.90265	-8.00553	-6.89576	-7.89026	-7.80665	-8.49034	-8.06385	-7.82028	-7.58026	-7.29444	-6.85414	-8.44115	-7.80681	-7.61666	0.295907	1.33051	up	TGCCTCGCGCAGC		0	MIMAT0018968
hsa-miR-3150b-3p	15	0.1	0.1	0.1	0.1	0.1	0.1	0.1	0.1	0.1	0.1	0.1	0.1	0.1	0.1	0.1	-7.89634	-6.90265	-8.00553	-6.89576	-7.89026	-7.80665	-8.49034	-8.06385	-7.82028	-7.58026	-7.29444	-6.85414	-8.44115	-7.80681	-7.61666	0.0646799	1.48526	up	TCACCACTTCTCCAAATC		0	MIMAT0018971
hsa-miR-3150b-5p	15	0.1	0.1	0.1	0.1	0.1	0.1	0.1	0.1	0.1	0.1	0.1	0.1	0.1	0.1	0.1	-7.89634	-6.90265	-8.00553	-6.89576	-7.89026	-7.80665	-8.49034	-8.06385	-7.82028	-7.58026	-7.29444	-6.85414	-8.44115	-7.80681	-7.61666	0.0646799	1.48526	up	TGTCCTCAGCTCTACC		0	MIMAT0018973
hsa-miR-3151-3p	15	0.1	0.1	0.1	0.1	0.1	0.1	0.1	0.1	0.1	0.1	0.1	0.1	0.1	0.1	0.1	-7.89634	-6.90265	-8.00553	-6.89576	-7.89026	-7.80665	-8.49034	-8.06385	-7.82028	-7.58026	-7.29444	-6.85414	-8.44115	-7.80681	-7.61666	0.0646799	1.48526	up	ATCACTTAAGGCCAAGAA		0	MIMAT0018974
hsa-miR-3151-5p	15	0.1	0.1	0.1	0.1	0.1	0.1	0.1	0.1	0.1	0.1	0.1	0.1	0.1	0.1	0.1	-7.89634	-6.90265	-8.00553	-6.89576	-7.89026	-7.80665	-8.49034	-8.06385	-7.82028	-7.58026	-7.29444	-6.85414	-8.44115	-7.80681	-7.61666	0.0646799	1.48526	up	AACCGCTACAGACCAA		0	MIMAT0018975
hsa-miR-3152-3p	15	0.1	0.1	0.1	0.1	0.1	0.1	0.1	0.1	0.1	0.1	0.1	0.1	0.1	0.1	0.1	-7.89634	-6.90265	-8.00553	-6.89576	-7.89026	-7.80665	-8.49034	-8.06385	-7.82028	-7.58026	-7.29444	-6.85414	-8.44115	-7.80681	-7.61666	0.505202	1.19178	up	AAAAACACACACACCCT		0	MIMAT0018977
hsa-miR-3152-5p	15	0.1	0.1	0.1	0.1	0.1	0.1	0.1	0.1	0.1	0.1	0.1	0.1	0.1	0.1	0.1	-7.89634	-6.90265	-8.00553	-6.89576	-7.89026	-7.80665	-8.49034	-8.06385	-7.82028	-7.58026	-7.29444	-6.85414	-8.44115	-7.80681	-7.61666	0.0646799	1.48526	up	AAAAGGAAGCCACCAG		0	MIMAT0018978
hsa-miR-3153	15	0.1	0.1	0.1	0.1	0.1	0.1	0.1	0.1	0.1	0.1	0.1	0.1	0.1	0.1	0.1	-7.89634	-6.90265	-8.00553	-6.89576	-7.89026	-7.80665	-8.49034	-8.06385	-7.82028	-7.58026	-7.29444	-6.85414	-8.44115	-7.80681	-7.61666	0.0646799	1.48526	up	TACGCCAGTCAATACCT		0	MIMAT0018979
hsa-miR-3154	15	0.1	0.1	0.1	0.1	0.1	0.1	0.1	0.1	0.1	0.1	0.1	0.1	0.1	0.1	0.1	-7.89634	-6.90265	-8.00553	-6.89576	-7.89026	-7.80665	-8.49034	-8.06385	-7.82028	-7.58026	-7.29444	-6.85414	-8.44115	-7.80681	-7.61666	0.0646799	1.48526	up	TTCTTCCACACCTACCT		0	MIMAT0018980
hsa-miR-3155a	15	0.1	0.1	0.1	0.1	0.1	0.1	0.1	0.1	0.1	0.1	0.1	0.1	0.1	0.1	0.1	-7.89634	-6.90265	-8.00553	-6.89576	-7.89026	-7.80665	-8.49034	-8.06385	-7.82028	-7.58026	-7.29444	-6.85414	-8.44115	-7.80681	-7.61666	0.0426753	1.28862	up	CTCCACCTCCTCCG		0	MIMAT0018981
hsa-miR-3155b	15	0.1	0.1	0.1	0.1	0.1	0.1	0.1	0.1	0.1	0.1	0.1	0.1	0.1	0.1	0.1	-7.89634	-6.90265	-8.00553	-6.89576	-7.89026	-7.80665	-8.49034	-8.06385	-7.82028	-7.58026	-7.29444	-6.85414	-8.44115	-7.80681	-7.61666	0.0646799	1.48526	up	AAGGTAAATTCACAACCAC		0	MIMAT0018982
hsa-miR-3156-3p	15	0.1	0.1	0.1	0.1	0.1	0.1	0.1	0.1	0.1	0.1	0.1	0.1	0.1	0.1	0.1	-7.89634	-6.90265	-8.00553	-6.89576	-7.89026	-7.80665	-8.49034	-8.06385	-7.82028	-7.58026	-7.29444	-6.85414	-8.44115	-7.80681	-7.61666	0.0646799	1.48526	up	GCCTAGCCCTACTAGTC		0	MIMAT0018983
hsa-miR-3157-3p	15	0.1	0.1	0.1	0.1	0.1	0.1	0.1	0.1	0.1	0.1	0.1	0.1	0.1	0.1	0.1	-7.89634	-6.90265	-8.00553	-6.89576	-7.89026	-7.80665	-8.49034	-8.06385	-7.82028	-7.58026	-7.29444	-6.85414	-8.44115	-7.80681	-7.61666	0.0646799	1.48526	up	TTCCCAAGCCACCC		0	MIMAT0018986
hsa-miR-3157-5p	15	0.1	0.1	0.1	0.1	0.1	0.1	0.1	0.1	0.1	0.1	0.1	0.1	0.1	0.1	0.1	-7.89634	-6.90265	-8.00553	-6.89576	-7.89026	-7.80665	-8.49034	-8.06385	-7.82028	-7.58026	-7.29444	-6.85414	-8.44115	-7.80681	-7.61666	0.0240927	1.30809	up	GGCCCCACCCCA		0	MIMAT0018987
hsa-miR-3158-3p	15	0.1	0.1	0.1	0.1	0.1	0.1	0.1	0.1	0.1	0.1	0.1	0.1	0.1	0.1	0.1	-7.89634	-6.90265	-8.00553	-6.89576	-7.89026	-7.80665	-8.49034	-8.06385	-7.82028	-7.58026	-7.29444	-6.85414	-8.44115	-7.80681	-7.61666	0.0646799	1.48526	up	TATTGCATCTATCCAAACCT		0	MIMAT0018988
hsa-miR-3158-5p	15	0.1	0.1	0.1	0.1	0.1	0.1	0.1	0.1	0.1	0.1	0.1	0.1	0.1	0.1	0.1	-7.89634	-6.90265	-8.00553	-6.89576	-7.89026	-7.80665	-8.49034	-8.06385	-7.82028	-7.58026	-7.29444	-6.85414	-8.44115	-7.80681	-7.61666	0.0338825	1.36065	up	TCCCCTGGTCAGACT		0	MIMAT0018992
hsa-miR-3159	15	0.1	0.1	0.1	0.1	0.1	0.1	0.1	0.1	0.1	0.1	0.1	0.1	0.1	0.1	0.1	-7.89634	-6.90265	-8.00553	-6.89576	-7.89026	-7.80665	-8.49034	-8.06385	-7.82028	-7.58026	-7.29444	-6.85414	-8.44115	-7.80681	-7.61666	0.00701899	1.44235	up	CCCCGCCGGCC		0	MIMAT0018993
hsa-miR-3160-3p	15	0.1	0.1	0.1	0.1	0.1	0.1	0.1	0.1	0.1	0.1	0.1	0.1	0.1	0.1	0.1	-7.89634	-6.90265	-8.00553	-6.89576	-7.89026	-7.80665	-8.49034	-8.06385	-7.82028	-7.58026	-7.29444	-6.85414	-8.44115	-7.80681	-7.61666	0.0646799	1.48526	up	AAGCCCATAACTACCGC		0	MIMAT0018994
hsa-miR-3160-5p	15	0.1	0.1	0.1	0.1	0.1	0.1	0.1	0.1	0.1	0.1	0.1	0.1	0.1	0.1	0.1	-7.89634	-6.90265	-8.00553	-6.89576	-7.89026	-7.80665	-8.49034	-8.06385	-7.82028	-7.58026	-7.29444	-6.85414	-8.44115	-7.80681	-7.61666	0.0646799	1.48526	up	ATCTCATCCTTCTGCTCT		0	MIMAT0018995
hsa-miR-3161	15	0.1	0.1	0.1	0.1	0.1	0.1	0.1	0.1	0.1	0.1	0.1	0.1	0.1	0.1	0.1	-7.89634	-6.90265	-8.00553	-6.89576	-7.89026	-7.80665	-8.49034	-8.06385	-7.82028	-7.58026	-7.29444	-6.85414	-8.44115	-7.80681	-7.61666	0.0646799	1.48526	up	TCCGAGCGACCCT		0	MIMAT0018996
hsa-miR-3163	15	0.1	0.1	0.1	0.1	0.1	0.1	0.1	0.1	0.1	0.1	0.1	0.1	0.1	0.1	0.1	-7.89634	-6.90265	-8.00553	-6.89576	-7.89026	-7.80665	-8.49034	-8.06385	-7.82028	-7.58026	-7.29444	-6.85414	-8.44115	-7.80681	-7.61666	0.0646799	1.48526	up	TCTCGGCTTCCACG		0	MIMAT0018997
hsa-miR-3164	15	0.1	0.1	0.1	0.1	0.1	0.1	0.1	0.1	0.1	0.1	0.1	0.1	0.1	0.1	0.1	-7.89634	-6.90265	-8.00553	-6.89576	-7.89026	-7.80665	-8.49034	-8.06385	-7.82028	-7.58026	-7.29444	-6.85414	-8.44115	-7.80681	-7.61666	0.0646799	1.48526	up	TTAAACCTCTACTAAGTTCCC		0	MIMAT0018998
hsa-miR-3165	15	0.1	0.1	0.1	0.1	0.1	0.1	0.1	0.1	0.1	0.1	0.1	0.1	0.1	0.1	0.1	-7.89634	-6.90265	-8.00553	-6.89576	-7.89026	-7.80665	-8.49034	-8.06385	-7.82028	-7.58026	-7.29444	-6.85414	-8.44115	-7.80681	-7.61666	0.0646799	1.48526	up	AAAACAACACCCCCC		0	MIMAT0018999
hsa-miR-3166	15	0.1	0.1	0.1	0.1	0.1	0.1	0.1	0.1	0.1	0.1	0.1	0.1	0.1	0.1	0.1	-7.89634	-6.90265	-8.00553	-6.89576	-7.89026	-7.80665	-8.49034	-8.06385	-7.82028	-7.58026	-7.29444	-6.85414	-8.44115	-7.80681	-7.61666	0.0646799	1.48526	up	TACTTGTAACGGAGAGCA		0	MIMAT0019000
hsa-miR-3167	15	0.1	0.1	0.1	0.1	0.1	0.1	0.1	0.1	0.1	0.1	0.1	0.1	0.1	0.1	0.1	-7.89634	-6.90265	-8.00553	-6.89576	-7.89026	-7.80665	-8.49034	-8.06385	-7.82028	-7.58026	-7.29444	-6.85414	-8.44115	-7.80681	-7.61666	0.0646799	1.48526	up	TTAGCCTCATGACCAGC		0	MIMAT0019001
hsa-miR-3168	15	0.1	0.1	0.1	0.1	0.1	0.1	0.1	0.1	0.1	0.1	0.1	0.1	0.1	0.1	0.1	-7.89634	-6.90265	-8.00553	-6.89576	-7.89026	-7.80665	-8.49034	-8.06385	-7.82028	-7.58026	-7.29444	-6.85414	-8.44115	-7.80681	-7.61666	0.0646799	1.48526	up	TGTGTCTGATCATGAGAC		0	MIMAT0019234
hsa-miR-3169	15	0.1	0.1	0.1	0.1	0.1	0.1	0.1	0.1	0.1	0.1	0.1	0.1	0.1	0.1	0.1	-7.89634	-6.90265	-8.00553	-6.89576	-7.89026	-7.80665	-8.49034	-8.06385	-7.82028	-7.58026	-7.29444	-6.85414	-8.44115	-7.80681	-7.61666	0.0646799	1.48526	up	ATAATGAATGCTTGGTCCC		0	MIMAT0019002
hsa-miR-3170	15	0.1	0.1	0.1	0.1	0.1	0.1	0.1	0.1	0.1	0.1	0.1	0.1	0.1	0.1	0.1	-7.89634	-6.90265	-8.00553	-6.89576	-7.89026	-7.80665	-8.49034	-8.06385	-7.82028	-7.58026	-7.29444	-6.85414	-8.44115	-7.80681	-7.61666	0.0646799	1.48526	up	GCCTGTCCCTAAATCC		0	MIMAT0019003
hsa-miR-3171	15	0.1	0.1	0.1	0.1	0.1	0.1	0.1	0.1	0.1	0.1	0.1	0.1	0.1	0.1	0.1	-7.89634	-6.90265	-8.00553	-6.89576	-7.89026	-7.80665	-8.49034	-8.06385	-7.82028	-7.58026	-7.29444	-6.85414	-8.44115	-7.80681	-7.61666	0.0646799	1.48526	up	GAATCACAAATGTCCTTAAT		0	MIMAT0019004
hsa-miR-3173-3p	15	0.1	0.1	0.1	0.1	0.1	0.1	0.1	0.1	0.1	0.1	0.1	0.1	0.1	0.1	0.1	-7.89634	-6.90265	-8.00553	-6.89576	-7.89026	-7.80665	-8.49034	-8.06385	-7.82028	-7.58026	-7.29444	-6.85414	-8.44115	-7.80681	-7.61666	0.0646799	1.48526	up	ATCAATCACAAATGTCCTTA		0	MIMAT0019005
hsa-miR-3173-5p	15	0.1	0.1	0.1	0.1	0.1	0.1	0.1	0.1	0.1	0.1	0.1	0.1	0.1	0.1	0.1	-7.89634	-6.90265	-8.00553	-6.89576	-7.89026	-7.80665	-8.49034	-8.06385	-7.82028	-7.58026	-7.29444	-6.85414	-8.44115	-7.80681	-7.61666	0.910008	1.14975	up	CTCCTCAGCTCAGCC		0	MIMAT0019006
hsa-miR-3174	15	0.1	0.1	0.1	0.1	0.1	0.1	0.1	0.1	0.1	0.1	0.1	0.1	0.1	0.1	0.1	-7.89634	-6.90265	-8.00553	-6.89576	-7.89026	-7.80665	-8.49034	-8.06385	-7.82028	-7.58026	-7.29444	-6.85414	-8.44115	-7.80681	-7.61666	0.0646799	1.48526	up	CTGCTCCGAGCACG		0	MIMAT0019011
hsa-miR-3175	15	0.1	0.1	0.1	0.1	0.1	0.1	0.1	0.1	0.1	0.1	0.1	0.1	0.1	0.1	0.1	-7.89634	-6.90265	-8.00553	-6.89576	-7.89026	-7.80665	-8.49034	-8.06385	-7.82028	-7.58026	-7.29444	-6.85414	-8.44115	-7.80681	-7.61666	0.0646799	1.48526	up	ATGGGACATCCTACATATGCA		0	MIMAT0001532
hsa-miR-3176	15	0.1	0.1	0.1	0.1	0.1	0.1	0.1	0.1	0.1	0.1	0.1	0.1	0.1	0.1	0.1	-7.89634	-6.90265	-8.00553	-6.89576	-7.89026	-7.80665	-8.49034	-8.06385	-7.82028	-7.58026	-7.29444	-6.85414	-8.44115	-7.80681	-7.61666	0.0646799	1.48526	up	TAAAGTAACTTCCACTTGGC		0	MIMAT0019014
hsa-miR-3177-3p	15	0.1	0.1	0.1	0.1	0.1	0.1	0.1	0.1	0.1	0.1	0.1	0.1	0.1	0.1	0.1	-7.89634	-6.90265	-8.00553	-6.89576	-7.89026	-7.80665	-8.49034	-8.06385	-7.82028	-7.58026	-7.29444	-6.85414	-8.44115	-7.80681	-7.61666	0.0646799	1.48526	up	AACCACCAGCCCAC		0	MIMAT0019015
hsa-miR-3177-5p	15	0.1	0.1	0.1	0.1	0.1	0.1	0.1	0.1	0.1	0.1	0.1	0.1	0.1	0.1	0.1	-7.89634	-6.90265	-8.00553	-6.89576	-7.89026	-7.80665	-8.49034	-8.06385	-7.82028	-7.58026	-7.29444	-6.85414	-8.44115	-7.80681	-7.61666	0.0646799	1.48526	up	GAGCCCCACTGAGA		0	MIMAT0020958
hsa-miR-3178	15	0.1	0.1	0.1	0.1	0.1	0.1	0.1	0.1	0.1	0.1	0.1	0.1	0.1	0.1	0.1	-7.89634	-6.90265	-8.00553	-6.89576	-7.89026	-7.80665	-8.49034	-8.06385	-7.82028	-7.58026	-7.29444	-6.85414	-8.44115	-7.80681	-7.61666	0.0646799	1.48526	up	CATTTCCATAGCCCACT	chr10	0	MIMAT0019016	106028122
hsa-miR-3179	15	0.1	0.1	0.1	0.1	0.1	0.1	0.1	0.1	0.1	0.1	0.1	0.1	0.1	0.1	0.1	-7.89634	-6.90265	-8.00553	-6.89576	-7.89026	-7.80665	-8.49034	-8.06385	-7.82028	-7.58026	-7.29444	-6.85414	-8.44115	-7.80681	-7.61666	0.0646799	1.48526	up	CAACAACAGACCACCC		0	MIMAT0019017
hsa-miR-3180	15	0.1	0.1	0.1	0.1	0.1	0.1	0.1	0.1	0.1	0.1	0.1	0.1	0.1	0.1	0.1	-7.89634	-6.90265	-8.00553	-6.89576	-7.89026	-7.80665	-8.49034	-8.06385	-7.82028	-7.58026	-7.29444	-6.85414	-8.44115	-7.80681	-7.61666	0.808309	1.03972	up	TGGGGCTTCTCCCG		0	MIMAT0019018
hsa-miR-3180-3p	15	0.1	0.1	0.1	0.1	0.1	0.1	0.1	0.1	0.1	0.1	0.1	0.1	0.1	0.1	0.1	-7.89634	-6.90265	-8.00553	-6.89576	-7.89026	-7.80665	-8.49034	-8.06385	-7.82028	-7.58026	-7.29444	-6.85414	-8.44115	-7.80681	-7.61666	0.0758602	1.43897	up	TTAGGGTACCGCGGC	chr11	0	MIMAT0019019	10529866
hsa-miR-3180-5p	15	0.1	0.1	0.1	0.1	0.1	0.1	0.1	0.1	0.1	0.1	0.1	0.1	0.1	0.1	0.1	-7.89634	-6.90265	-8.00553	-6.89576	-7.89026	-7.80665	-8.49034	-8.06385	-7.82028	-7.58026	-7.29444	-6.85414	-8.44115	-7.80681	-7.61666	0.308061	1.17146	up	TCACTGGGCAGGCG		0	MIMAT0032116
hsa-miR-3181	15	0.1	0.1	0.1	0.1	0.1	0.1	0.1	0.1	0.1	0.1	0.1	0.1	0.1	0.1	0.1	-7.89634	-6.90265	-8.00553	-6.89576	-7.89026	-7.80665	-8.49034	-8.06385	-7.82028	-7.58026	-7.29444	-6.85414	-8.44115	-7.80681	-7.61666	0.0646799	1.48526	up	TGCCAGCCTCGCC		0	MIMAT0019020
hsa-miR-3182	15	0.1	0.1	0.1	0.1	0.1	0.1	0.1	0.1	0.1	0.1	0.1	0.1	0.1	0.1	0.1	-7.89634	-6.90265	-8.00553	-6.89576	-7.89026	-7.80665	-8.49034	-8.06385	-7.82028	-7.58026	-7.29444	-6.85414	-8.44115	-7.80681	-7.61666	0.0646799	1.48526	up	CTGCCCTTCAGCCA		0	MIMAT0019021
hsa-miR-3183	15	0.1	0.1	0.1	0.1	0.1	0.1	0.1	0.1	0.1	0.1	0.1	0.1	0.1	0.1	0.1	-7.89634	-6.90265	-8.00553	-6.89576	-7.89026	-7.80665	-8.49034	-8.06385	-7.82028	-7.58026	-7.29444	-6.85414	-8.44115	-7.80681	-7.61666	0.714588	1.23048	down	CGCCGGAGCCC		0	MIMAT0019022
hsa-miR-3184-3p	15	0.1	0.1	0.1	0.1	0.1	0.1	0.1	0.1	0.1	0.1	0.1	0.1	0.1	0.1	0.1	-7.89634	-6.90265	-8.00553	-6.89576	-7.89026	-7.80665	-8.49034	-8.06385	-7.82028	-7.58026	-7.29444	-6.85414	-8.44115	-7.80681	-7.61666	0.0646799	1.48526	up	CGTCCTGCATCACTAG		0	MIMAT0019023
hsa-miR-3184-5p	15	0.1	0.1	0.1	0.1	0.1	0.1	0.1	0.1	0.1	0.1	0.1	0.1	0.1	0.1	0.1	-7.89634	-6.90265	-8.00553	-6.89576	-7.89026	-7.80665	-8.49034	-8.06385	-7.82028	-7.58026	-7.29444	-6.85414	-8.44115	-7.80681	-7.61666	0.0646799	1.48526	up	TATGCCCAAATCTCTTACC		0	MIMAT0019025
hsa-miR-3185	15	0.1	0.1	0.1	0.1	0.1	0.1	0.1	0.1	0.1	0.1	0.1	0.1	0.1	0.1	0.1	-7.89634	-6.90265	-8.00553	-6.89576	-7.89026	-7.80665	-8.49034	-8.06385	-7.82028	-7.58026	-7.29444	-6.85414	-8.44115	-7.80681	-7.61666	0.0646799	1.48526	up	TTTGGTCACACCAGTC		0	MIMAT0019026
hsa-miR-3186-3p	15	0.1	0.1	0.1	0.1	0.1	0.1	0.1	0.1	0.1	0.1	0.1	0.1	0.1	0.1	0.1	-7.89634	-6.90265	-8.00553	-6.89576	-7.89026	-7.80665	-8.49034	-8.06385	-7.82028	-7.58026	-7.29444	-6.85414	-8.44115	-7.80681	-7.61666	0.0646799	1.48526	up	GGCGCGCGCC		0	MIMAT0019027
hsa-miR-3186-5p	15	0.1	0.1	0.1	0.1	0.1	0.1	0.1	0.1	0.1	0.1	0.1	0.1	0.1	0.1	0.1	-7.89634	-6.90265	-8.00553	-6.89576	-7.89026	-7.80665	-8.49034	-8.06385	-7.82028	-7.58026	-7.29444	-6.85414	-8.44115	-7.80681	-7.61666	0.0646799	1.48526	up	ACAGAGATGGAAAGGCC		0	MIMAT0019028
hsa-miR-3187-3p	15	0.1	0.1	0.1	0.1	0.1	0.1	0.1	0.1	0.1	0.1	0.1	0.1	0.1	0.1	0.1	-7.89634	-6.90265	-8.00553	-6.89576	-7.89026	-7.80665	-8.49034	-8.06385	-7.82028	-7.58026	-7.29444	-6.85414	-8.44115	-7.80681	-7.61666	0.0646799	1.48526	up	CCTCTGGTCAGCCA		0	MIMAT0019029
hsa-miR-3187-5p	15	0.1	0.1	0.1	0.1	0.1	0.1	0.1	0.1	0.1	0.1	0.1	0.1	0.1	0.1	0.1	-7.89634	-6.90265	-8.00553	-6.89576	-7.89026	-7.80665	-8.49034	-8.06385	-7.82028	-7.58026	-7.29444	-6.85414	-8.44115	-7.80681	-7.61666	0.0646799	1.48526	up	AGCAAAAAGCCTGTTTAC		0	MIMAT0019030
hsa-miR-3189-3p	15	0.1	0.1	0.1	0.1	0.1	0.1	0.1	0.1	0.1	0.1	0.1	0.1	0.1	0.1	0.1	-7.89634	-6.90265	-8.00553	-6.89576	-7.89026	-7.80665	-8.49034	-8.06385	-7.82028	-7.58026	-7.29444	-6.85414	-8.44115	-7.80681	-7.61666	0.0646799	1.48526	up	CCCTCTCAGCTTCAGT		0	MIMAT0019031
hsa-miR-3189-5p	15	0.1	0.1	0.1	0.1	0.1	0.1	0.1	0.1	0.1	0.1	0.1	0.1	0.1	0.1	0.1	-7.89634	-6.90265	-8.00553	-6.89576	-7.89026	-7.80665	-8.49034	-8.06385	-7.82028	-7.58026	-7.29444	-6.85414	-8.44115	-7.80681	-7.61666	0.23093	1.26954	up	GCCCAGCCGTCC		0	MIMAT0019032
hsa-miR-3190-3p	15	0.1	0.1	0.1	0.1	0.1	0.1	0.1	0.1	0.1	0.1	0.1	0.1	0.1	0.1	0.1	-7.89634	-6.90265	-8.00553	-6.89576	-7.89026	-7.80665	-8.49034	-8.06385	-7.82028	-7.58026	-7.29444	-6.85414	-8.44115	-7.80681	-7.61666	0.0646799	1.48526	up	CAGCACTTGCCCTG		0	MIMAT0019033
hsa-miR-3190-5p	15	0.1	0.1	0.1	0.1	0.1	0.1	0.1	0.1	0.1	0.1	0.1	0.1	0.1	0.1	0.1	-7.89634	-6.90265	-8.00553	-6.89576	-7.89026	-7.80665	-8.49034	-8.06385	-7.82028	-7.58026	-7.29444	-6.85414	-8.44115	-7.80681	-7.61666	0.61676	1.10679	up	TCCCTCCTCTCAGTCT		0	MIMAT0019035
hsa-miR-3191-3p	15	0.1	0.1	0.1	0.1	0.1	0.1	0.1	0.1	0.1	0.1	0.1	0.1	0.1	0.1	0.1	-7.89634	-6.90265	-8.00553	-6.89576	-7.89026	-7.80665	-8.49034	-8.06385	-7.82028	-7.58026	-7.29444	-6.85414	-8.44115	-7.80681	-7.61666	0.0646799	1.48526	up	ACCAGCTAACAATACACTGC	chr5	0	MIMAT0001541	54502153
hsa-miR-3191-5p	15	0.1	0.1	0.1	0.1	0.1	0.1	0.1	0.1	0.1	0.1	0.1	0.1	0.1	0.1	0.1	-7.89634	-6.90265	-8.00553	-6.89576	-7.89026	-7.80665	-8.49034	-8.06385	-7.82028	-7.58026	-7.29444	-6.85414	-8.44115	-7.80681	-7.61666	0.0646799	1.48526	up	AGTGGCAGGGTAGTTG	chr5	0	MIMAT0009203	54466549
hsa-miR-3192-3p	15	0.1	0.1	0.1	0.1	0.1	0.1	0.1	0.1	0.1	0.1	0.1	0.1	0.1	0.1	0.1	-7.89634	-6.90265	-8.00553	-6.89576	-7.89026	-7.80665	-8.49034	-8.06385	-7.82028	-7.58026	-7.29444	-6.85414	-8.44115	-7.80681	-7.61666	0.0646799	1.48526	up	GCCAGCTAACAATACACTG	chr5	0	MIMAT0003327	54466510
hsa-miR-3192-5p	15	0.1	0.1	0.1	0.1	0.1	0.1	0.1	0.1	0.1	0.1	0.1	0.1	0.1	0.1	0.1	-7.89634	-6.90265	-8.00553	-6.89576	-7.89026	-7.80665	-8.49034	-8.06385	-7.82028	-7.58026	-7.29444	-6.85414	-8.44115	-7.80681	-7.61666	0.0646799	1.48526	up	ACAGAGAGGAGTGCAAC	chr5	0	MIMAT0013771	54468168
hsa-miR-3193	15	0.1	0.1	0.1	0.1	0.1	0.1	0.1	0.1	0.1	0.1	0.1	0.1	0.1	0.1	0.1	-7.89634	-6.90265	-8.00553	-6.89576	-7.89026	-7.80665	-8.49034	-8.06385	-7.82028	-7.58026	-7.29444	-6.85414	-8.44115	-7.80681	-7.61666	0.0646799	1.48526	up	ACAGCCGCTAGCAATA	chr5	0	MIMAT0010251	54468130
hsa-miR-3194-3p	15	0.1	0.1	0.1	0.1	0.1	0.1	0.1	0.1	0.1	0.1	0.1	0.1	0.1	0.1	0.1	-7.89634	-6.90265	-8.00553	-6.89576	-7.89026	-7.80665	-8.49034	-8.06385	-7.82028	-7.58026	-7.29444	-6.85414	-8.44115	-7.80681	-7.61666	0.0646799	1.48526	up	AAGAAACTACTACCTCA		0	MIMAT0019036
hsa-miR-3194-5p	15	0.1	0.1	0.1	0.1	0.1	0.1	0.1	0.1	0.1	0.1	0.1	0.1	0.1	0.1	0.1	-7.89634	-6.90265	-8.00553	-6.89576	-7.89026	-7.80665	-8.49034	-8.06385	-7.82028	-7.58026	-7.29444	-6.85414	-8.44115	-7.80681	-7.61666	0.0646799	1.48526	up	TGATTCATCCGAGGTCA		0	MIMAT0019037
hsa-miR-3197	15	0.1	0.1	0.1	0.1	0.1	0.1	0.1	0.1	0.1	0.1	0.1	0.1	0.1	0.1	0.1	-7.89634	-6.90265	-8.00553	-6.89576	-7.89026	-7.80665	-8.49034	-8.06385	-7.82028	-7.58026	-7.29444	-6.85414	-8.44115	-7.80681	-7.61666	0.0646799	1.48526	up	CTTCAGCACCATCATCA		0	MIMAT0019038
hsa-miR-3199	15	0.1	0.1	0.1	0.1	0.1	0.1	0.1	0.1	0.1	0.1	0.1	0.1	0.1	0.1	0.1	-7.89634	-6.90265	-8.00553	-6.89576	-7.89026	-7.80665	-8.49034	-8.06385	-7.82028	-7.58026	-7.29444	-6.85414	-8.44115	-7.80681	-7.61666	0.0646799	1.48526	up	TAAATTCTATTTCCTGCTTAAA		0	MIMAT0019039
hsa-miR-3200-3p	15	0.1	0.1	0.1	0.1	0.1	0.1	0.1	0.1	0.1	0.1	0.1	0.1	0.1	0.1	0.1	-7.89634	-6.90265	-8.00553	-6.89576	-7.89026	-7.80665	-8.49034	-8.06385	-7.82028	-7.58026	-7.29444	-6.85414	-8.44115	-7.80681	-7.61666	0.0646799	1.48526	up	CATGTTCATCTCTATTGTCA		0	MIMAT0019040
hsa-miR-3200-5p	15	0.1	0.1	0.1	0.1	0.1	0.1	0.1	0.1	0.1	0.1	0.1	0.1	0.1	0.1	0.1	-7.89634	-6.90265	-8.00553	-6.89576	-7.89026	-7.80665	-8.49034	-8.06385	-7.82028	-7.58026	-7.29444	-6.85414	-8.44115	-7.80681	-7.61666	0.0040574	2.30948	up	TCCGTCCCAGCCC		0	MIMAT0019041
hsa-miR-3201	15	0.1	0.1	0.1	0.1	0.1	0.1	0.1	0.1	0.1	0.1	0.1	0.1	0.1	0.1	0.1	-7.89634	-6.90265	-8.00553	-6.89576	-7.89026	-7.80665	-8.49034	-8.06385	-7.82028	-7.58026	-7.29444	-6.85414	-8.44115	-7.80681	-7.61666	0.0646799	1.48526	up	TTGCCTCAGACCACC		0	MIMAT0019042
hsa-miR-3202	15	0.1	0.1	0.1	0.1	0.1	0.1	0.1	0.1	0.1	0.1	0.1	0.1	0.1	0.1	0.1	-7.89634	-6.90265	-8.00553	-6.89576	-7.89026	-7.80665	-8.49034	-8.06385	-7.82028	-7.58026	-7.29444	-6.85414	-8.44115	-7.80681	-7.61666	0.0052388	1.78583	up	CCCAGCCCAGCC		0	MIMAT0019044
hsa-miR-323a-5p	15	0.1	0.1	0.1	0.1	0.1	0.1	0.1	0.1	0.1	0.1	0.1	0.1	0.1	0.1	0.1	-7.89634	-6.90265	-8.00553	-6.89576	-7.89026	-7.80665	-8.49034	-8.06385	-7.82028	-7.58026	-7.29444	-6.85414	-8.44115	-7.80681	-7.61666	0.0646799	1.48526	up	CGCGCGCCCAG		0	MIMAT0019045
hsa-miR-323b-3p	15	0.1	0.1	0.1	0.1	0.1	0.1	0.1	0.1	0.1	0.1	0.1	0.1	0.1	0.1	0.1	-7.89634	-6.90265	-8.00553	-6.89576	-7.89026	-7.80665	-8.49034	-8.06385	-7.82028	-7.58026	-7.29444	-6.85414	-8.44115	-7.80681	-7.61666	0.0646799	1.48526	up	AAAACCTTCTATATCCTTTAGT		0	MIMAT0019046
hsa-miR-323b-5p	15	0.1	0.1	0.1	0.1	0.1	0.1	0.1	0.1	0.1	0.1	0.1	0.1	0.1	0.1	0.1	-7.89634	-6.90265	-8.00553	-6.89576	-7.89026	-7.80665	-8.49034	-8.06385	-7.82028	-7.58026	-7.29444	-6.85414	-8.44115	-7.80681	-7.61666	0.0646799	1.48526	up	ATACATGCAAAATGTTCCC		0	MIMAT0022700
hsa-miR-325	15	0.1	0.1	0.1	0.1	0.1	0.1	0.1	0.1	0.1	0.1	0.1	0.1	0.1	0.1	0.1	-7.89634	-6.90265	-8.00553	-6.89576	-7.89026	-7.80665	-8.49034	-8.06385	-7.82028	-7.58026	-7.29444	-6.85414	-8.44115	-7.80681	-7.61666	0.0646799	1.48526	up	ATGAATGCAAAATGTCCC	chrX	0	MIMAT0031074	133674616
hsa-miR-326	15	0.1	0.1	0.1	0.1	0.1	0.1	0.1	0.1	0.1	0.1	0.1	0.1	0.1	0.1	0.1	-7.89634	-6.90265	-8.00553	-6.89576	-7.89026	-7.80665	-8.49034	-8.06385	-7.82028	-7.58026	-7.29444	-6.85414	-8.44115	-7.80681	-7.61666	0.0174151	1.5276	down	ATATTAGGAACACATCGCAA	chrX	0	MIMAT0001545	133674409
hsa-miR-328-3p	15	0.1	0.1	0.1	0.1	0.1	0.1	0.1	0.1	0.1	0.1	0.1	0.1	0.1	0.1	0.1	-7.89634	-6.90265	-8.00553	-6.89576	-7.89026	-7.80665	-8.49034	-8.06385	-7.82028	-7.58026	-7.29444	-6.85414	-8.44115	-7.80681	-7.61666	0.0646799	1.48526	up	TATGGATGCAAAATGATCCCAA		0	MIMAT0004910
hsa-miR-329-5p	15	0.1	0.1	0.1	0.1	0.1	0.1	0.1	0.1	0.1	0.1	0.1	0.1	0.1	0.1	0.1	-7.89634	-6.90265	-8.00553	-6.89576	-7.89026	-7.80665	-8.49034	-8.06385	-7.82028	-7.58026	-7.29444	-6.85414	-8.44115	-7.80681	-7.61666	0.0646799	1.48526	up	TATTCAGGAACATATTGCAAAA		0	MIMAT0004909
hsa-miR-330-5p	15	0.1	0.1	0.1	0.1	0.1	0.1	0.1	0.1	0.1	0.1	0.1	0.1	0.1	0.1	0.1	-7.89634	-6.90265	-8.00553	-6.89576	-7.89026	-7.80665	-8.49034	-8.06385	-7.82028	-7.58026	-7.29444	-6.85414	-8.44115	-7.80681	-7.61666	0.0646799	1.48526	up	AACCATACATCCTACTCCC		0	MIMAT0019047
hsa-miR-331-5p	15	0.1	0.1	0.1	0.1	0.1	0.1	0.1	0.1	0.1	0.1	0.1	0.1	0.1	0.1	0.1	-7.89634	-6.90265	-8.00553	-6.89576	-7.89026	-7.80665	-8.49034	-8.06385	-7.82028	-7.58026	-7.29444	-6.85414	-8.44115	-7.80681	-7.61666	0.0646799	1.48526	up	AGGGCAAATGCAACAG		0	MIMAT0019048
hsa-miR-338-5p	15	0.1	0.1	0.1	0.1	0.1	0.1	0.1	0.1	0.1	0.1	0.1	0.1	0.1	0.1	0.1	-7.89634	-6.90265	-8.00553	-6.89576	-7.89026	-7.80665	-8.49034	-8.06385	-7.82028	-7.58026	-7.29444	-6.85414	-8.44115	-7.80681	-7.61666	0.0646799	1.48526	up	TGGGCGATACAGTGAG		0	MIMAT0019049
hsa-miR-339-5p	15	0.1	0.1	0.1	0.1	0.1	0.1	0.1	0.1	0.1	0.1	0.1	0.1	0.1	0.1	0.1	-7.89634	-6.90265	-8.00553	-6.89576	-7.89026	-7.80665	-8.49034	-8.06385	-7.82028	-7.58026	-7.29444	-6.85414	-8.44115	-7.80681	-7.61666	0.0646799	1.48526	up	ATGGGCCTCCAGCC		0	MIMAT0019050
hsa-miR-33a-3p	15	0.1	0.1	0.1	0.1	0.1	0.1	0.1	0.1	0.1	0.1	0.1	0.1	0.1	0.1	0.1	-7.89634	-6.90265	-8.00553	-6.89576	-7.89026	-7.80665	-8.49034	-8.06385	-7.82028	-7.58026	-7.29444	-6.85414	-8.44115	-7.80681	-7.61666	0.0646799	1.48526	up	TTCCCCAATCCTGCC		0	MIMAT0019051
hsa-miR-33a-5p	15	0.1	0.1	0.1	0.1	0.1	0.1	0.1	0.1	0.1	0.1	0.1	0.1	0.1	0.1	0.1	-7.89634	-6.90265	-8.00553	-6.89576	-7.89026	-7.80665	-8.49034	-8.06385	-7.82028	-7.58026	-7.29444	-6.85414	-8.44115	-7.80681	-7.61666	0.00171291	1.61287	up	GGGCTGCCGGGA		0	MIMAT0019052
hsa-miR-33b-5p	15	0.1	0.1	0.1	0.1	0.1	0.1	0.1	0.1	0.1	0.1	0.1	0.1	0.1	0.1	0.1	-7.89634	-6.90265	-8.00553	-6.89576	-7.89026	-7.80665	-8.49034	-8.06385	-7.82028	-7.58026	-7.29444	-6.85414	-8.44115	-7.80681	-7.61666	0.0632606	1.94742	up	GCCCCGACCCTTC		0	MIMAT0019053
hsa-miR-340-3p	15	0.1	0.1	0.1	0.1	0.1	0.1	0.1	0.1	0.1	0.1	0.1	0.1	0.1	0.1	0.1	-7.89634	-6.90265	-8.00553	-6.89576	-7.89026	-7.80665	-8.49034	-8.06385	-7.82028	-7.58026	-7.29444	-6.85414	-8.44115	-7.80681	-7.61666	0.0646799	1.48526	up	CTCAGCTGTGAGTTTCA		0	MIMAT0019054
hsa-miR-345-3p	15	0.1	0.1	0.1	0.1	0.1	0.1	0.1	0.1	0.1	0.1	0.1	0.1	0.1	0.1	0.1	-7.89634	-6.90265	-8.00553	-6.89576	-7.89026	-7.80665	-8.49034	-8.06385	-7.82028	-7.58026	-7.29444	-6.85414	-8.44115	-7.80681	-7.61666	0.0646799	1.48526	up	TCTCAGCACAGTTATCATC		0	MIMAT0019055
hsa-miR-345-5p	15	0.1	0.1	0.1	0.1	0.1	0.1	0.1	0.1	0.1	0.1	0.1	0.1	0.1	0.1	0.1	-7.89634	-6.90265	-8.00553	-6.89576	-7.89026	-7.80665	-8.49034	-8.06385	-7.82028	-7.58026	-7.29444	-6.85414	-8.44115	-7.80681	-7.61666	0.0646799	1.48526	up	CAGCCCTGCGCA		0	MIMAT0019056
hsa-miR-346	15	0.1	0.1	0.1	0.1	0.1	0.1	0.1	0.1	0.1	0.1	0.1	0.1	0.1	0.1	0.1	-7.89634	-6.90265	-8.00553	-6.89576	-7.89026	-7.80665	-8.49034	-8.06385	-7.82028	-7.58026	-7.29444	-6.85414	-8.44115	-7.80681	-7.61666	0.621536	1.19656	down	AACTCAGTAATGGTAACGGTTT	chr17	0	MIMAT0001631	27188424
hsa-miR-34a-3p	15	0.1	0.1	0.1	0.1	0.1	0.1	0.1	0.1	0.1	0.1	0.1	0.1	0.1	0.1	0.1	-7.89634	-6.90265	-8.00553	-6.89576	-7.89026	-7.80665	-8.49034	-8.06385	-7.82028	-7.58026	-7.29444	-6.85414	-8.44115	-7.80681	-7.61666	0.0646799	1.48526	up	AATGGTAATGGTTCTCTTGC		0	MIMAT0019840
hsa-miR-34b-3p	15	0.1	0.1	0.1	0.1	0.1	0.1	0.1	0.1	0.1	0.1	0.1	0.1	0.1	0.1	0.1	-7.89634	-6.90265	-8.00553	-6.89576	-7.89026	-7.80665	-8.49034	-8.06385	-7.82028	-7.58026	-7.29444	-6.85414	-8.44115	-7.80681	-7.61666	0.0646799	1.48526	up	CACTTACTTCTTTGCAGA	chrX	0	MIMAT0001636	151128178
hsa-miR-34c-3p	15	0.1	0.1	0.1	0.1	0.1	0.1	0.1	0.1	0.1	0.1	0.1	0.1	0.1	0.1	0.1	-7.89634	-6.90265	-8.00553	-6.89576	-7.89026	-7.80665	-8.49034	-8.06385	-7.82028	-7.58026	-7.29444	-6.85414	-8.44115	-7.80681	-7.61666	0.0304103	1.27517	down	TCAGTTTCCTCTGCAAA	chrX	0	MIMAT0001635	151128134
hsa-miR-3529-3p	15	0.1	0.1	0.1	0.1	0.1	0.1	0.1	0.1	0.1	0.1	0.1	0.1	0.1	0.1	0.1	-7.89634	-6.90265	-8.00553	-6.89576	-7.89026	-7.80665	-8.49034	-8.06385	-7.82028	-7.58026	-7.29444	-6.85414	-8.44115	-7.80681	-7.61666	0.0646799	1.48526	up	ACCTGCGTGTTTTCTG	chr17	0	MIMAT0020300	6558807
hsa-miR-3529-5p	15	0.1	0.1	0.1	0.1	0.1	0.1	0.1	0.1	0.1	0.1	0.1	0.1	0.1	0.1	0.1	-7.89634	-6.90265	-8.00553	-6.89576	-7.89026	-7.80665	-8.49034	-8.06385	-7.82028	-7.58026	-7.29444	-6.85414	-8.44115	-7.80681	-7.61666	0.0646799	1.48526	up	TTCCTGCGTGTTTTCTG	chr17	0	MIMAT0019057	6558821
hsa-miR-3591-3p	15	0.1	0.1	0.1	0.1	0.1	0.1	0.1	0.1	0.1	0.1	0.1	0.1	0.1	0.1	0.1	-7.89634	-6.90265	-8.00553	-6.89576	-7.89026	-7.80665	-8.49034	-8.06385	-7.82028	-7.58026	-7.29444	-6.85414	-8.44115	-7.80681	-7.61666	0.0646799	1.48526	up	TTGGACAGAAAACACGC	chr17	0	MIMAT0019235	6558771
hsa-miR-3591-5p	15	0.1	0.1	0.1	0.1	0.1	0.1	0.1	0.1	0.1	0.1	0.1	0.1	0.1	0.1	0.1	-7.89634	-6.90265	-8.00553	-6.89576	-7.89026	-7.80665	-8.49034	-8.06385	-7.82028	-7.58026	-7.29444	-6.85414	-8.44115	-7.80681	-7.61666	0.0646799	1.48526	up	CTGAGCACAGGACTTC		0	MIMAT0019058
hsa-miR-3605-3p	15	0.1	0.1	0.1	0.1	0.1	0.1	0.1	0.1	0.1	0.1	0.1	0.1	0.1	0.1	0.1	-7.89634	-6.90265	-8.00553	-6.89576	-7.89026	-7.80665	-8.49034	-8.06385	-7.82028	-7.58026	-7.29444	-6.85414	-8.44115	-7.80681	-7.61666	0.0646799	1.48526	up	ACCGGCCTACAGGC		0	MIMAT0019060
hsa-miR-3605-5p	15	0.1	0.1	0.1	0.1	0.1	0.1	0.1	0.1	0.1	0.1	0.1	0.1	0.1	0.1	0.1	-7.89634	-6.90265	-8.00553	-6.89576	-7.89026	-7.80665	-8.49034	-8.06385	-7.82028	-7.58026	-7.29444	-6.85414	-8.44115	-7.80681	-7.61666	0.0646799	1.48526	up	ACAGCCGAGGCCC		0	MIMAT0019061
hsa-miR-3606-3p	15	0.1	0.1	0.1	0.1	0.1	0.1	0.1	0.1	0.1	0.1	0.1	0.1	0.1	0.1	0.1	-7.89634	-6.90265	-8.00553	-6.89576	-7.89026	-7.80665	-8.49034	-8.06385	-7.82028	-7.58026	-7.29444	-6.85414	-8.44115	-7.80681	-7.61666	0.0646799	1.48526	up	ATAGCAGCATAAGCCTGT	chr17	0	MIMAT0019063	67095767
hsa-miR-3606-5p	15	0.1	0.1	0.1	0.1	0.1	0.1	0.1	0.1	0.1	0.1	0.1	0.1	0.1	0.1	0.1	-7.89634	-6.90265	-8.00553	-6.89576	-7.89026	-7.80665	-8.49034	-8.06385	-7.82028	-7.58026	-7.29444	-6.85414	-8.44115	-7.80681	-7.61666	0.0646799	1.48526	up	TGAGACAGGTTCATGCT	chr17	0	MIMAT0019062	67095731
hsa-miR-3607-3p	15	0.1	0.1	0.1	0.1	0.1	0.1	0.1	0.1	0.1	0.1	0.1	0.1	0.1	0.1	0.1	-7.89634	-6.90265	-8.00553	-6.89576	-7.89026	-7.80665	-8.49034	-8.06385	-7.82028	-7.58026	-7.29444	-6.85414	-8.44115	-7.80681	-7.61666	0.0646799	1.48526	up	TAGCAGCATGAACCTGT		0	MIMAT0022256
hsa-miR-3607-5p	15	0.1	0.1	0.1	0.1	0.1	0.1	0.1	0.1	0.1	0.1	0.1	0.1	0.1	0.1	0.1	-7.89634	-6.90265	-8.00553	-6.89576	-7.89026	-7.80665	-8.49034	-8.06385	-7.82028	-7.58026	-7.29444	-6.85414	-8.44115	-7.80681	-7.61666	0.0646799	1.48526	up	GAGACAGGCTTATGCTG		0	MIMAT0022255
hsa-miR-3609	15	0.1	0.1	0.1	0.1	0.1	0.1	0.1	0.1	0.1	0.1	0.1	0.1	0.1	0.1	0.1	-7.89634	-6.90265	-8.00553	-6.89576	-7.89026	-7.80665	-8.49034	-8.06385	-7.82028	-7.58026	-7.29444	-6.85414	-8.44115	-7.80681	-7.61666	0.0646799	1.48526	up	AACCAGCATGCACATC		0	MIMAT0019064
hsa-miR-3610	15	0.1	0.1	0.1	0.1	0.1	0.1	0.1	0.1	0.1	0.1	0.1	0.1	0.1	0.1	0.1	-7.89634	-6.90265	-8.00553	-6.89576	-7.89026	-7.80665	-8.49034	-8.06385	-7.82028	-7.58026	-7.29444	-6.85414	-8.44115	-7.80681	-7.61666	0.0646799	1.48526	up	AGCGGCCAGCCC		0	MIMAT0019065
hsa-miR-3611	15	0.1	0.1	0.1	0.1	0.1	0.1	0.1	0.1	0.1	0.1	0.1	0.1	0.1	0.1	0.1	-7.89634	-6.90265	-8.00553	-6.89576	-7.89026	-7.80665	-8.49034	-8.06385	-7.82028	-7.58026	-7.29444	-6.85414	-8.44115	-7.80681	-7.61666	0.0646799	1.48526	up	ACAGTCATCTCTTTGCAG		0	MIMAT0019066
hsa-miR-3612	15	0.1	0.1	0.1	0.1	0.1	0.1	0.1	0.1	0.1	0.1	0.1	0.1	0.1	0.1	0.1	-7.89634	-6.90265	-8.00553	-6.89576	-7.89026	-7.80665	-8.49034	-8.06385	-7.82028	-7.58026	-7.29444	-6.85414	-8.44115	-7.80681	-7.61666	0.0646799	1.48526	up	GTCCAGATCATACATATAATGA		0	MIMAT0019067
hsa-miR-3613-3p	15	0.1	0.1	0.1	0.1	0.1	0.1	0.1	0.1	0.1	0.1	0.1	0.1	0.1	0.1	0.1	-7.89634	-6.90265	-8.00553	-6.89576	-7.89026	-7.80665	-8.49034	-8.06385	-7.82028	-7.58026	-7.29444	-6.85414	-8.44115	-7.80681	-7.61666	0.0646799	1.48526	up	ACGGGCCATCAGCA		0	MIMAT0019068
hsa-miR-3613-5p	15	0.1	0.1	0.1	0.1	0.1	0.1	0.1	0.1	0.1	0.1	0.1	0.1	0.1	0.1	0.1	-7.89634	-6.90265	-8.00553	-6.89576	-7.89026	-7.80665	-8.49034	-8.06385	-7.82028	-7.58026	-7.29444	-6.85414	-8.44115	-7.80681	-7.61666	0.0646799	1.48526	up	TTCATTGGACTGCTGATG		0	MIMAT0019236
hsa-miR-3614-3p	15	0.1	0.1	0.1	0.1	0.1	0.1	0.1	0.1	0.1	0.1	0.1	0.1	0.1	0.1	0.1	-7.89634	-6.90265	-8.00553	-6.89576	-7.89026	-7.80665	-8.49034	-8.06385	-7.82028	-7.58026	-7.29444	-6.85414	-8.44115	-7.80681	-7.61666	0.00102698	1.91251	up	CGCTCCCGTCCTG		0	MIMAT0019069
hsa-miR-3614-5p	15	0.1	0.1	0.1	0.1	0.1	0.1	0.1	0.1	0.1	0.1	0.1	0.1	0.1	0.1	0.1	-7.89634	-6.90265	-8.00553	-6.89576	-7.89026	-7.80665	-8.49034	-8.06385	-7.82028	-7.58026	-7.29444	-6.85414	-8.44115	-7.80681	-7.61666	0.0646799	1.48526	up	TCAGAAGCCTTCTCCA		0	MIMAT0019070
hsa-miR-3615	15	0.1	0.1	0.1	0.1	0.1	0.1	0.1	0.1	0.1	0.1	0.1	0.1	0.1	0.1	0.1	-7.89634	-6.90265	-8.00553	-6.89576	-7.89026	-7.80665	-8.49034	-8.06385	-7.82028	-7.58026	-7.29444	-6.85414	-8.44115	-7.80681	-7.61666	0.00145873	1.63871	up	CGCCGGGCTCC		0	MIMAT0019071
hsa-miR-3616-5p	15	0.1	0.1	0.1	0.1	0.1	0.1	0.1	0.1	0.1	0.1	0.1	0.1	0.1	0.1	0.1	-7.89634	-6.90265	-8.00553	-6.89576	-7.89026	-7.80665	-8.49034	-8.06385	-7.82028	-7.58026	-7.29444	-6.85414	-8.44115	-7.80681	-7.61666	0.0646799	1.48526	up	AGCGTCCGGCAAC		0	MIMAT0019072
hsa-miR-3617-3p	15	0.1	0.1	0.1	0.1	0.1	0.1	0.1	0.1	0.1	0.1	0.1	0.1	0.1	0.1	0.1	-7.89634	-6.90265	-8.00553	-6.89576	-7.89026	-7.80665	-8.49034	-8.06385	-7.82028	-7.58026	-7.29444	-6.85414	-8.44115	-7.80681	-7.61666	0.301182	1.44803	up	AGACCCCTCCTCCAT		0	MIMAT0019073
hsa-miR-3617-5p	15	0.1	0.1	0.1	0.1	0.1	0.1	0.1	0.1	0.1	0.1	0.1	0.1	0.1	0.1	0.1	-7.89634	-6.90265	-8.00553	-6.89576	-7.89026	-7.80665	-8.49034	-8.06385	-7.82028	-7.58026	-7.29444	-6.85414	-8.44115	-7.80681	-7.61666	0.0646799	1.48526	up	GTCCCAGCCAGGTC		0	MIMAT0019075
hsa-miR-3618	15	0.1	0.1	0.1	0.1	0.1	0.1	0.1	0.1	0.1	0.1	0.1	0.1	0.1	0.1	0.1	-7.89634	-6.90265	-8.00553	-6.89576	-7.89026	-7.80665	-8.49034	-8.06385	-7.82028	-7.58026	-7.29444	-6.85414	-8.44115	-7.80681	-7.61666	0.0646799	1.48526	up	ATGTGGTAGATATATGCACG		0	MIMAT0020959
hsa-miR-3619-3p	15	0.1	0.1	0.1	0.1	0.1	0.1	0.1	0.1	0.1	0.1	0.1	0.1	0.1	0.1	0.1	-7.89634	-6.90265	-8.00553	-6.89576	-7.89026	-7.80665	-8.49034	-8.06385	-7.82028	-7.58026	-7.29444	-6.85414	-8.44115	-7.80681	-7.61666	0.0646799	1.48526	up	ATCGTGCATATATCTACCAC	chrX	0	MIMAT0019078	55477931
hsa-miR-3619-5p	15	0.1	0.1	0.1	0.1	0.1	0.1	0.1	0.1	0.1	0.1	0.1	0.1	0.1	0.1	0.1	-7.89634	-6.90265	-8.00553	-6.89576	-7.89026	-7.80665	-8.49034	-8.06385	-7.82028	-7.58026	-7.29444	-6.85414	-8.44115	-7.80681	-7.61666	0.0646799	1.48526	up	CAGCTAAGCTCAGCTC		0	MIMAT0019080
hsa-miR-3620-3p	15	0.1	0.1	0.1	0.1	0.1	0.1	0.1	0.1	0.1	0.1	0.1	0.1	0.1	0.1	0.1	-7.89634	-6.90265	-8.00553	-6.89576	-7.89026	-7.80665	-8.49034	-8.06385	-7.82028	-7.58026	-7.29444	-6.85414	-8.44115	-7.80681	-7.61666	0.0646799	1.48526	up	TCAGCCCAGCTCATC		0	MIMAT0019081
hsa-miR-3621	15	0.1	0.1	0.1	0.1	0.1	0.1	0.1	0.1	0.1	0.1	0.1	0.1	0.1	0.1	0.1	-7.89634	-6.90265	-8.00553	-6.89576	-7.89026	-7.80665	-8.49034	-8.06385	-7.82028	-7.58026	-7.29444	-6.85414	-8.44115	-7.80681	-7.61666	0.272433	2.31085	down	GCCCAGCTCAGCC		0	MIMAT0019082
hsa-miR-3622a-3p	15	0.1	0.1	0.1	0.1	0.1	0.1	0.1	0.1	0.1	0.1	0.1	0.1	0.1	0.1	0.1	-7.89634	-6.90265	-8.00553	-6.89576	-7.89026	-7.80665	-8.49034	-8.06385	-7.82028	-7.58026	-7.29444	-6.85414	-8.44115	-7.80681	-7.61666	0.0301717	5.9642	down	ACCCTATAAGCAATATTGCAC	chr17	0	MIMAT0003885	57215204
hsa-miR-3622a-5p	15	0.1	0.1	0.1	0.1	0.1	0.1	0.1	0.1	0.1	0.1	0.1	0.1	0.1	0.1	0.1	-7.89634	-6.90265	-8.00553	-6.89576	-7.89026	-7.80665	-8.49034	-8.06385	-7.82028	-7.58026	-7.29444	-6.85414	-8.44115	-7.80681	-7.61666	0.0646799	1.48526	up	GCAGAGACAATATTGATAGGGT	chr17	0	MIMAT0003884	57215163
hsa-miR-3622b-3p	15	0.1	0.1	0.1	0.1	0.1	0.1	0.1	0.1	0.1	0.1	0.1	0.1	0.1	0.1	0.1	-7.89634	-6.90265	-8.00553	-6.89576	-7.89026	-7.80665	-8.49034	-8.06385	-7.82028	-7.58026	-7.29444	-6.85414	-8.44115	-7.80681	-7.61666	0.0646799	1.48526	up	TAAACCTACAGGCAGGA		0	MIMAT0019083
hsa-miR-3622b-5p	15	0.1	0.1	0.1	0.1	0.1	0.1	0.1	0.1	0.1	0.1	0.1	0.1	0.1	0.1	0.1	-7.89634	-6.90265	-8.00553	-6.89576	-7.89026	-7.80665	-8.49034	-8.06385	-7.82028	-7.58026	-7.29444	-6.85414	-8.44115	-7.80681	-7.61666	0.134242	1.36855	down	GTGTATATGCCCATGGA		0	MIMAT0004784
hsa-miR-363-5p	15	0.1	0.1	0.1	0.1	0.1	0.1	0.1	0.1	0.1	0.1	0.1	0.1	0.1	0.1	0.1	-7.89634	-6.90265	-8.00553	-6.89576	-7.89026	-7.80665	-8.49034	-8.06385	-7.82028	-7.58026	-7.29444	-6.85414	-8.44115	-7.80681	-7.61666	0.279945	1.25035	down	CGATGTAGTCCAAAGGCA	chr9	0	MIMAT0003150	116011555
hsa-miR-3646	15	0.1	0.1	0.1	0.1	0.1	0.1	0.1	0.1	0.1	0.1	0.1	0.1	0.1	0.1	0.1	-7.89634	-6.90265	-8.00553	-6.89576	-7.89026	-7.80665	-8.49034	-8.06385	-7.82028	-7.58026	-7.29444	-6.85414	-8.44115	-7.80681	-7.61666	0.0646799	1.48526	up	CTAGAGCAGCGAGAGG	chr1	0	MIMAT0019688	12251816
hsa-miR-3648	15	0.1	0.1	0.1	0.1	0.1	0.1	0.1	0.1	0.1	0.1	0.1	0.1	0.1	0.1	0.1	-7.89634	-6.90265	-8.00553	-6.89576	-7.89026	-7.80665	-8.49034	-8.06385	-7.82028	-7.58026	-7.29444	-6.85414	-8.44115	-7.80681	-7.61666	0.574603	2.02207	up	TCCGCCACACCCA		0	MIMAT0022977
hsa-miR-3649	15	0.1	0.1	0.1	0.1	0.1	0.1	0.1	0.1	0.1	0.1	0.1	0.1	0.1	0.1	0.1	-7.89634	-6.90265	-8.00553	-6.89576	-7.89026	-7.80665	-8.49034	-8.06385	-7.82028	-7.58026	-7.29444	-6.85414	-8.44115	-7.80681	-7.61666	0.0646799	1.48526	up	TGCATATGCCTGGCTAG		0	MIMAT0019690
hsa-miR-3650	15	0.1	0.1	0.1	0.1	0.1	0.1	0.1	0.1	0.1	0.1	0.1	0.1	0.1	0.1	0.1	-7.89634	-6.90265	-8.00553	-6.89576	-7.89026	-7.80665	-8.49034	-8.06385	-7.82028	-7.58026	-7.29444	-6.85414	-8.44115	-7.80681	-7.61666	0.653839	1.34076	down	GAGGAGCTAGCCAGG		0	MIMAT0019689
hsa-miR-3653-5p	15	0.1	0.1	0.1	0.1	0.1	0.1	0.1	0.1	0.1	0.1	0.1	0.1	0.1	0.1	0.1	-7.89634	-6.90265	-8.00553	-6.89576	-7.89026	-7.80665	-8.49034	-8.06385	-7.82028	-7.58026	-7.29444	-6.85414	-8.44115	-7.80681	-7.61666	0.136815	1.76104	up	CCCCGGGCCGG		0	MIMAT0019691
hsa-miR-3654	15	0.1	0.1	0.1	0.1	0.1	0.1	0.1	0.1	0.1	0.1	0.1	0.1	0.1	0.1	0.1	-7.89634	-6.90265	-8.00553	-6.89576	-7.89026	-7.80665	-8.49034	-8.06385	-7.82028	-7.58026	-7.29444	-6.85414	-8.44115	-7.80681	-7.61666	0.0646799	1.48526	up	TTGCGGGTTCTGACT		0	MIMAT0019692
hsa-miR-3655	15	0.1	0.1	0.1	0.1	0.1	0.1	0.1	0.1	0.1	0.1	0.1	0.1	0.1	0.1	0.1	-7.89634	-6.90265	-8.00553	-6.89576	-7.89026	-7.80665	-8.49034	-8.06385	-7.82028	-7.58026	-7.29444	-6.85414	-8.44115	-7.80681	-7.61666	0.0646799	1.48526	up	CTAAAGGCTTTGAACACG		0	MIMAT0019693
hsa-miR-3657	15	0.1	0.1	0.1	0.1	0.1	0.1	0.1	0.1	0.1	0.1	0.1	0.1	0.1	0.1	0.1	-7.89634	-6.90265	-8.00553	-6.89576	-7.89026	-7.80665	-8.49034	-8.06385	-7.82028	-7.58026	-7.29444	-6.85414	-8.44115	-7.80681	-7.61666	0.0646799	1.48526	up	TCACTTGAATCTGCAGTT		0	MIMAT0019694
hsa-miR-3658	15	0.1	0.1	0.1	0.1	0.1	0.1	0.1	0.1	0.1	0.1	0.1	0.1	0.1	0.1	0.1	-7.89634	-6.90265	-8.00553	-6.89576	-7.89026	-7.80665	-8.49034	-8.06385	-7.82028	-7.58026	-7.29444	-6.85414	-8.44115	-7.80681	-7.61666	0.0646799	1.48526	up	CGGCCGGCTGAG		0	MIMAT0019696
hsa-miR-365a-5p	15	0.1	0.1	0.1	0.1	0.1	0.1	0.1	0.1	0.1	0.1	0.1	0.1	0.1	0.1	0.1	-7.89634	-6.90265	-8.00553	-6.89576	-7.89026	-7.80665	-8.49034	-8.06385	-7.82028	-7.58026	-7.29444	-6.85414	-8.44115	-7.80681	-7.61666	0.0646799	1.48526	up	ACTTGTCCACCGCAG		0	MIMAT0019695
hsa-miR-365b-5p	15	0.1	0.1	0.1	0.1	0.1	0.1	0.1	0.1	0.1	0.1	0.1	0.1	0.1	0.1	0.1	-7.89634	-6.90265	-8.00553	-6.89576	-7.89026	-7.80665	-8.49034	-8.06385	-7.82028	-7.58026	-7.29444	-6.85414	-8.44115	-7.80681	-7.61666	0.0646799	1.48526	up	GCAAAGCAAGGTGAGA		0	MIMAT0019698
hsa-miR-3660	15	0.1	0.1	0.1	0.1	0.1	0.1	0.1	0.1	0.1	0.1	0.1	0.1	0.1	0.1	0.1	-7.89634	-6.90265	-8.00553	-6.89576	-7.89026	-7.80665	-8.49034	-8.06385	-7.82028	-7.58026	-7.29444	-6.85414	-8.44115	-7.80681	-7.61666	0.0646799	1.48526	up	TCAATCTCAGCCTACTTAG		0	MIMAT0019697
hsa-miR-3661	15	0.1	0.1	0.1	0.1	0.1	0.1	0.1	0.1	0.1	0.1	0.1	0.1	0.1	0.1	0.1	-7.89634	-6.90265	-8.00553	-6.89576	-7.89026	-7.80665	-8.49034	-8.06385	-7.82028	-7.58026	-7.29444	-6.85414	-8.44115	-7.80681	-7.61666	0.0646799	1.48526	up	GTGGGCCAGGAAAC		0	MIMAT0019700
hsa-miR-3662	15	0.1	0.1	0.1	0.1	0.1	0.1	0.1	0.1	0.1	0.1	0.1	0.1	0.1	0.1	0.1	-7.89634	-6.90265	-8.00553	-6.89576	-7.89026	-7.80665	-8.49034	-8.06385	-7.82028	-7.58026	-7.29444	-6.85414	-8.44115	-7.80681	-7.61666	0.0646799	1.48526	up	CCCACCAGCTGCT		0	MIMAT0019699
hsa-miR-3664-3p	15	0.1	0.1	0.1	0.1	0.1	0.1	0.1	0.1	0.1	0.1	0.1	0.1	0.1	0.1	0.1	-7.89634	-6.90265	-8.00553	-6.89576	-7.89026	-7.80665	-8.49034	-8.06385	-7.82028	-7.58026	-7.29444	-6.85414	-8.44115	-7.80681	-7.61666	0.0646799	1.48526	up	TGAGGCAAAAGTATGGC		0	MIMAT0019701
hsa-miR-3664-5p	15	0.1	0.1	0.1	0.1	0.1	0.1	0.1	0.1	0.1	0.1	0.1	0.1	0.1	0.1	0.1	-7.89634	-6.90265	-8.00553	-6.89576	-7.89026	-7.80665	-8.49034	-8.06385	-7.82028	-7.58026	-7.29444	-6.85414	-8.44115	-7.80681	-7.61666	0.0646799	1.48526	up	AGCCACCAGGGGAC		0	MIMAT0019702
hsa-miR-3666	15	0.1	0.1	0.1	0.1	0.1	0.1	0.1	0.1	0.1	0.1	0.1	0.1	0.1	0.1	0.1	-7.89634	-6.90265	-8.00553	-6.89576	-7.89026	-7.80665	-8.49034	-8.06385	-7.82028	-7.58026	-7.29444	-6.85414	-8.44115	-7.80681	-7.61666	0.0646799	1.48526	up	TTAGCATTTATGGTCATGTG		0	MIMAT0019703
hsa-miR-3667-3p	15	0.1	0.1	0.1	0.1	0.1	0.1	0.1	0.1	0.1	0.1	0.1	0.1	0.1	0.1	0.1	-7.89634	-6.90265	-8.00553	-6.89576	-7.89026	-7.80665	-8.49034	-8.06385	-7.82028	-7.58026	-7.29444	-6.85414	-8.44115	-7.80681	-7.61666	0.0646799	1.48526	up	CTTCTGTCTCTTTTCTCTC		0	MIMAT0019704
hsa-miR-3667-5p	15	0.1	0.1	0.1	0.1	0.1	0.1	0.1	0.1	0.1	0.1	0.1	0.1	0.1	0.1	0.1	-7.89634	-6.90265	-8.00553	-6.89576	-7.89026	-7.80665	-8.49034	-8.06385	-7.82028	-7.58026	-7.29444	-6.85414	-8.44115	-7.80681	-7.61666	0.0646799	1.48526	up	AACCAGGCAAGAACTAC		0	MIMAT0019706
hsa-miR-3668	15	0.1	0.1	0.1	0.1	0.1	0.1	0.1	0.1	0.1	0.1	0.1	0.1	0.1	0.1	0.1	-7.89634	-6.90265	-8.00553	-6.89576	-7.89026	-7.80665	-8.49034	-8.06385	-7.82028	-7.58026	-7.29444	-6.85414	-8.44115	-7.80681	-7.61666	0.0646799	1.48526	up	ACAATATTTCTTGCCTGGT		0	MIMAT0019705
hsa-miR-367-3p	15	0.1	0.1	0.1	0.1	0.1	0.1	0.1	0.1	0.1	0.1	0.1	0.1	0.1	0.1	0.1	-7.89634	-6.90265	-8.00553	-6.89576	-7.89026	-7.80665	-8.49034	-8.06385	-7.82028	-7.58026	-7.29444	-6.85414	-8.44115	-7.80681	-7.61666	0.0646799	1.48526	up	CTGGGAAGGGAGAGG		0	MIMAT0019708
hsa-miR-367-5p	15	0.1	0.1	0.1	0.1	0.1	0.1	0.1	0.1	0.1	0.1	0.1	0.1	0.1	0.1	0.1	-7.89634	-6.90265	-8.00553	-6.89576	-7.89026	-7.80665	-8.49034	-8.06385	-7.82028	-7.58026	-7.29444	-6.85414	-8.44115	-7.80681	-7.61666	0.296311	2.74365	up	TCCCTCAGCTCCTCT		0	MIMAT0019707
hsa-miR-3670	15	0.1	0.1	0.1	0.1	0.1	0.1	0.1	0.1	0.1	0.1	0.1	0.1	0.1	0.1	0.1	-7.89634	-6.90265	-8.00553	-6.89576	-7.89026	-7.80665	-8.49034	-8.06385	-7.82028	-7.58026	-7.29444	-6.85414	-8.44115	-7.80681	-7.61666	0.0646799	1.48526	up	TTCCTCAGCACAGCAC		0	MIMAT0019709
hsa-miR-3671	15	0.1	0.1	0.1	0.1	0.1	0.1	0.1	0.1	0.1	0.1	0.1	0.1	0.1	0.1	0.1	-7.89634	-6.90265	-8.00553	-6.89576	-7.89026	-7.80665	-8.49034	-8.06385	-7.82028	-7.58026	-7.29444	-6.85414	-8.44115	-7.80681	-7.61666	0.0646799	1.48526	up	CTCCCATTTGCAGTCC		0	MIMAT0019710
hsa-miR-3672	15	0.1	0.1	0.1	0.1	0.1	0.1	0.1	0.1	0.1	0.1	0.1	0.1	0.1	0.1	0.1	-7.89634	-6.90265	-8.00553	-6.89576	-7.89026	-7.80665	-8.49034	-8.06385	-7.82028	-7.58026	-7.29444	-6.85414	-8.44115	-7.80681	-7.61666	0.26704	1.48263	up	TGGGGAGAGGCAGG		0	MIMAT0019712
hsa-miR-3674	15	0.1	0.1	0.1	0.1	0.1	0.1	0.1	0.1	0.1	0.1	0.1	0.1	0.1	0.1	0.1	-7.89634	-6.90265	-8.00553	-6.89576	-7.89026	-7.80665	-8.49034	-8.06385	-7.82028	-7.58026	-7.29444	-6.85414	-8.44115	-7.80681	-7.61666	0.0646799	1.48526	up	CTCTGAGAGCCCACC		0	MIMAT0019711
hsa-miR-3675-3p	15	0.1	0.1	0.1	0.1	0.1	0.1	0.1	0.1	0.1	0.1	0.1	0.1	0.1	0.1	0.1	-7.89634	-6.90265	-8.00553	-6.89576	-7.89026	-7.80665	-8.49034	-8.06385	-7.82028	-7.58026	-7.29444	-6.85414	-8.44115	-7.80681	-7.61666	0.0646799	1.48526	up	ATGTCAGGCCTCATTCT		0	MIMAT0019714
hsa-miR-3675-5p	15	0.1	0.1	0.1	0.1	0.1	0.1	0.1	0.1	0.1	0.1	0.1	0.1	0.1	0.1	0.1	-7.89634	-6.90265	-8.00553	-6.89576	-7.89026	-7.80665	-8.49034	-8.06385	-7.82028	-7.58026	-7.29444	-6.85414	-8.44115	-7.80681	-7.61666	0.0646799	1.48526	up	AAGGTAGAAAGAGGCCT		0	MIMAT0019713
hsa-miR-3677-3p	15	0.1	0.1	0.1	0.1	0.1	0.1	0.1	0.1	0.1	0.1	0.1	0.1	0.1	0.1	0.1	-7.89634	-6.90265	-8.00553	-6.89576	-7.89026	-7.80665	-8.49034	-8.06385	-7.82028	-7.58026	-7.29444	-6.85414	-8.44115	-7.80681	-7.61666	0.466842	1.20079	down	GCCCGACCTCACC		0	MIMAT0019715
hsa-miR-3677-5p	15	0.1	0.1	0.1	0.1	0.1	0.1	0.1	0.1	0.1	0.1	0.1	0.1	0.1	0.1	0.1	-7.89634	-6.90265	-8.00553	-6.89576	-7.89026	-7.80665	-8.49034	-8.06385	-7.82028	-7.58026	-7.29444	-6.85414	-8.44115	-7.80681	-7.61666	0.695275	1.38353	up	TGAGGGGATGGGTTAA		0	MIMAT0019717
hsa-miR-3678-3p	15	0.1	0.1	0.1	0.1	0.1	0.1	0.1	0.1	0.1	0.1	0.1	0.1	0.1	0.1	0.1	-7.89634	-6.90265	-8.00553	-6.89576	-7.89026	-7.80665	-8.49034	-8.06385	-7.82028	-7.58026	-7.29444	-6.85414	-8.44115	-7.80681	-7.61666	0.0646799	1.48526	up	TAGTTCTATTAACCAGTCCC		0	MIMAT0019716
hsa-miR-3678-5p	15	0.1	0.1	0.1	0.1	0.1	0.1	0.1	0.1	0.1	0.1	0.1	0.1	0.1	0.1	0.1	-7.89634	-6.90265	-8.00553	-6.89576	-7.89026	-7.80665	-8.49034	-8.06385	-7.82028	-7.58026	-7.29444	-6.85414	-8.44115	-7.80681	-7.61666	0.267313	1.447	down	TCTCCAAGCAACCCTT		0	MIMAT0019719
hsa-miR-3680-3p	15	0.1	0.1	0.1	0.1	0.1	0.1	0.1	0.1	0.1	0.1	0.1	0.1	0.1	0.1	0.1	-7.89634	-6.90265	-8.00553	-6.89576	-7.89026	-7.80665	-8.49034	-8.06385	-7.82028	-7.58026	-7.29444	-6.85414	-8.44115	-7.80681	-7.61666	0.0646799	1.48526	up	GGTGTTAAGCCTTGCT		0	MIMAT0019718
hsa-miR-3680-5p	15	0.1	0.1	0.1	0.1	0.1	0.1	0.1	0.1	0.1	0.1	0.1	0.1	0.1	0.1	0.1	-7.89634	-6.90265	-8.00553	-6.89576	-7.89026	-7.80665	-8.49034	-8.06385	-7.82028	-7.58026	-7.29444	-6.85414	-8.44115	-7.80681	-7.61666	0.0646799	1.48526	up	CCAGATGCCTCCAGA		0	MIMAT0019720
hsa-miR-3681-3p	15	0.1	0.1	0.1	0.1	0.1	0.1	0.1	0.1	0.1	0.1	0.1	0.1	0.1	0.1	0.1	-7.89634	-6.90265	-8.00553	-6.89576	-7.89026	-7.80665	-8.49034	-8.06385	-7.82028	-7.58026	-7.29444	-6.85414	-8.44115	-7.80681	-7.61666	0.0646799	1.48526	up	CCCCGGGGACCT		0	MIMAT0019722
hsa-miR-3681-5p	15	0.1	0.1	0.1	0.1	0.1	0.1	0.1	0.1	0.1	0.1	0.1	0.1	0.1	0.1	0.1	-7.89634	-6.90265	-8.00553	-6.89576	-7.89026	-7.80665	-8.49034	-8.06385	-7.82028	-7.58026	-7.29444	-6.85414	-8.44115	-7.80681	-7.61666	0.0646799	1.48526	up	CGACCCTCTGCCA		0	MIMAT0019721
hsa-miR-3682-3p	15	0.1	0.1	0.1	0.1	0.1	0.1	0.1	0.1	0.1	0.1	0.1	0.1	0.1	0.1	0.1	-7.89634	-6.90265	-8.00553	-6.89576	-7.89026	-7.80665	-8.49034	-8.06385	-7.82028	-7.58026	-7.29444	-6.85414	-8.44115	-7.80681	-7.61666	0.739155	1.06707	up	ACAGGCCTCCTGCC		0	MIMAT0019723
hsa-miR-3682-5p	15	0.1	0.1	0.1	0.1	0.1	0.1	0.1	0.1	0.1	0.1	0.1	0.1	0.1	0.1	0.1	-7.89634	-6.90265	-8.00553	-6.89576	-7.89026	-7.80665	-8.49034	-8.06385	-7.82028	-7.58026	-7.29444	-6.85414	-8.44115	-7.80681	-7.61666	0.0646799	1.48526	up	ATGCCTCAGACCACTT		0	MIMAT0019724
hsa-miR-3683	15	0.1	0.1	0.1	0.1	0.1	0.1	0.1	0.1	0.1	0.1	0.1	0.1	0.1	0.1	0.1	-7.89634	-6.90265	-8.00553	-6.89576	-7.89026	-7.80665	-8.49034	-8.06385	-7.82028	-7.58026	-7.29444	-6.85414	-8.44115	-7.80681	-7.61666	0.0646799	1.48526	up	ATTCCTCCAGGATCCAC		0	MIMAT0019725
hsa-miR-3684	15	0.1	0.1	0.1	0.1	0.1	0.1	0.1	0.1	0.1	0.1	0.1	0.1	0.1	0.1	0.1	-7.89634	-6.90265	-8.00553	-6.89576	-7.89026	-7.80665	-8.49034	-8.06385	-7.82028	-7.58026	-7.29444	-6.85414	-8.44115	-7.80681	-7.61666	0.0646799	1.48526	up	CGTTGCCATGTCTAAGA		0	MIMAT0019727
hsa-miR-3685	15	0.1	0.1	0.1	0.1	0.1	0.1	0.1	0.1	0.1	0.1	0.1	0.1	0.1	0.1	0.1	-7.89634	-6.90265	-8.00553	-6.89576	-7.89026	-7.80665	-8.49034	-8.06385	-7.82028	-7.58026	-7.29444	-6.85414	-8.44115	-7.80681	-7.61666	0.0646799	1.48526	up	GTTTTCTTCTTAGACATGG		0	MIMAT0019726
hsa-miR-3686	15	0.1	0.1	0.1	0.1	0.1	0.1	0.1	0.1	0.1	0.1	0.1	0.1	0.1	0.1	0.1	-7.89634	-6.90265	-8.00553	-6.89576	-7.89026	-7.80665	-8.49034	-8.06385	-7.82028	-7.58026	-7.29444	-6.85414	-8.44115	-7.80681	-7.61666	0.0646799	1.48526	up	AGCTGCCATGTCTAAGA		0	MIMAT0019734
hsa-miR-3687	15	0.1	0.1	0.1	0.1	0.1	0.1	0.1	0.1	0.1	0.1	0.1	0.1	0.1	0.1	0.1	-7.89634	-6.90265	-8.00553	-6.89576	-7.89026	-7.80665	-8.49034	-8.06385	-7.82028	-7.58026	-7.29444	-6.85414	-8.44115	-7.80681	-7.61666	0.0646799	1.48526	up	TTCTTCTTAGACATGGCAA		0	MIMAT0019733
hsa-miR-3688-3p	15	0.1	0.1	0.1	0.1	0.1	0.1	0.1	0.1	0.1	0.1	0.1	0.1	0.1	0.1	0.1	-7.89634	-6.90265	-8.00553	-6.89576	-7.89026	-7.80665	-8.49034	-8.06385	-7.82028	-7.58026	-7.29444	-6.85414	-8.44115	-7.80681	-7.61666	0.0646799	1.48526	up	ATGTGTGTTGCGTGTATG		0	MIMAT0015002
hsa-miR-3688-5p	15	0.1	0.1	0.1	0.1	0.1	0.1	0.1	0.1	0.1	0.1	0.1	0.1	0.1	0.1	0.1	-7.89634	-6.90265	-8.00553	-6.89576	-7.89026	-7.80665	-8.49034	-8.06385	-7.82028	-7.58026	-7.29444	-6.85414	-8.44115	-7.80681	-7.61666	0.0646799	1.48526	up	CTCCATTTTCCACCAG		0	MIMAT0019728
hsa-miR-3689a-3p	15	0.1	0.1	0.1	0.1	0.1	0.1	0.1	0.1	0.1	0.1	0.1	0.1	0.1	0.1	0.1	-7.89634	-6.90265	-8.00553	-6.89576	-7.89026	-7.80665	-8.49034	-8.06385	-7.82028	-7.58026	-7.29444	-6.85414	-8.44115	-7.80681	-7.61666	0.0646799	1.48526	up	TGGACTAGCTCTGTGG		0	MIMAT0019730
hsa-miR-3689a-5p	15	0.1	0.1	0.1	0.1	0.1	0.1	0.1	0.1	0.1	0.1	0.1	0.1	0.1	0.1	0.1	-7.89634	-6.90265	-8.00553	-6.89576	-7.89026	-7.80665	-8.49034	-8.06385	-7.82028	-7.58026	-7.29444	-6.85414	-8.44115	-7.80681	-7.61666	0.0646799	1.48526	up	GTCAGGATCCACAGAG		0	MIMAT0019729
hsa-miR-3689b-3p	15	0.1	0.1	0.1	0.1	0.1	0.1	0.1	0.1	0.1	0.1	0.1	0.1	0.1	0.1	0.1	-7.89634	-6.90265	-8.00553	-6.89576	-7.89026	-7.80665	-8.49034	-8.06385	-7.82028	-7.58026	-7.29444	-6.85414	-8.44115	-7.80681	-7.61666	0.0646799	1.48526	up	ATTTAGCCAATTGTCTATCTT		0	MIMAT0019732
hsa-miR-3689d	15	0.1	0.1	0.1	0.1	0.1	0.1	0.1	0.1	0.1	0.1	0.1	0.1	0.1	0.1	0.1	-7.89634	-6.90265	-8.00553	-6.89576	-7.89026	-7.80665	-8.49034	-8.06385	-7.82028	-7.58026	-7.29444	-6.85414	-8.44115	-7.80681	-7.61666	0.0646799	1.48526	up	CTAAAGATGGACAATTGGC		0	MIMAT0019731
hsa-miR-3689f	15	0.1	0.1	0.1	0.1	0.1	0.1	0.1	0.1	0.1	0.1	0.1	0.1	0.1	0.1	0.1	-7.89634	-6.90265	-8.00553	-6.89576	-7.89026	-7.80665	-8.49034	-8.06385	-7.82028	-7.58026	-7.29444	-6.85414	-8.44115	-7.80681	-7.61666	0.0646799	1.48526	up	ATTTAGCCAATTGTCCATC		0	MIMAT0019736
hsa-miR-369-3p	15	0.1	0.1	0.1	0.1	0.1	0.1	0.1	0.1	0.1	0.1	0.1	0.1	0.1	0.1	0.1	-7.89634	-6.90265	-8.00553	-6.89576	-7.89026	-7.80665	-8.49034	-8.06385	-7.82028	-7.58026	-7.29444	-6.85414	-8.44115	-7.80681	-7.61666	0.0646799	1.48526	up	ACTGCACGTCCATGG		0	MIMAT0019735
hsa-miR-3690	15	0.1	0.1	0.1	0.1	0.1	0.1	0.1	0.1	0.1	0.1	0.1	0.1	0.1	0.1	0.1	-7.89634	-6.90265	-8.00553	-6.89576	-7.89026	-7.80665	-8.49034	-8.06385	-7.82028	-7.58026	-7.29444	-6.85414	-8.44115	-7.80681	-7.61666	0.0646799	1.48526	up	GACGGGGCTCACA		0	MIMAT0019738
hsa-miR-3691-3p	15	0.1	0.1	0.1	0.1	0.1	0.1	0.1	0.1	0.1	0.1	0.1	0.1	0.1	0.1	0.1	-7.89634	-6.90265	-8.00553	-6.89576	-7.89026	-7.80665	-8.49034	-8.06385	-7.82028	-7.58026	-7.29444	-6.85414	-8.44115	-7.80681	-7.61666	0.0646799	1.48526	up	AACTTGCGGAGTGGG		0	MIMAT0019737
hsa-miR-3691-5p	15	0.1	0.1	0.1	0.1	0.1	0.1	0.1	0.1	0.1	0.1	0.1	0.1	0.1	0.1	0.1	-7.89634	-6.90265	-8.00553	-6.89576	-7.89026	-7.80665	-8.49034	-8.06385	-7.82028	-7.58026	-7.29444	-6.85414	-8.44115	-7.80681	-7.61666	0.00328415	1.39572	up	GGCGGGGGCTAC		0	MIMAT0019740
hsa-miR-3692-3p	15	0.1	0.1	0.1	0.1	0.1	0.1	0.1	0.1	0.1	0.1	0.1	0.1	0.1	0.1	0.1	-7.89634	-6.90265	-8.00553	-6.89576	-7.89026	-7.80665	-8.49034	-8.06385	-7.82028	-7.58026	-7.29444	-6.85414	-8.44115	-7.80681	-7.61666	0.63125	1.4652	up	GCTCGCGCTCACG		0	MIMAT0019739
hsa-miR-370-5p	15	0.1	0.1	0.1	0.1	0.1	0.1	0.1	0.1	0.1	0.1	0.1	0.1	0.1	0.1	0.1	-7.89634	-6.90265	-8.00553	-6.89576	-7.89026	-7.80665	-8.49034	-8.06385	-7.82028	-7.58026	-7.29444	-6.85414	-8.44115	-7.80681	-7.61666	0.0646799	1.48526	up	AAATACATGTCAGATTGTATG	chr1	0	MIMAT0019742	228649827
hsa-miR-3713	15	0.1	0.1	0.1	0.1	0.1	0.1	0.1	0.1	0.1	0.1	0.1	0.1	0.1	0.1	0.1	-7.89634	-6.90265	-8.00553	-6.89576	-7.89026	-7.80665	-8.49034	-8.06385	-7.82028	-7.58026	-7.29444	-6.85414	-8.44115	-7.80681	-7.61666	0.0646799	1.48526	up	GGCATACAATCTGACATG	chr1	0	MIMAT0019741	228649788
hsa-miR-3714	15	0.1	0.1	0.1	0.1	0.1	0.1	0.1	0.1	0.1	0.1	0.1	0.1	0.1	0.1	0.1	-7.89634	-6.90265	-8.00553	-6.89576	-7.89026	-7.80665	-8.49034	-8.06385	-7.82028	-7.58026	-7.29444	-6.85414	-8.44115	-7.80681	-7.61666	0.0646799	1.48526	up	GGGAATTACAATCTGACA		0	MIMAT0022485
hsa-miR-371b-3p	15	0.1	0.1	0.1	0.1	0.1	0.1	0.1	0.1	0.1	0.1	0.1	0.1	0.1	0.1	0.1	-7.89634	-6.90265	-8.00553	-6.89576	-7.89026	-7.80665	-8.49034	-8.06385	-7.82028	-7.58026	-7.29444	-6.85414	-8.44115	-7.80681	-7.61666	0.0646799	1.48526	up	CTGTGGGGACAGAAG		0	MIMAT0019744
hsa-miR-372-5p	15	0.1	0.1	0.1	0.1	0.1	0.1	0.1	0.1	0.1	0.1	0.1	0.1	0.1	0.1	0.1	-7.89634	-6.90265	-8.00553	-6.89576	-7.89026	-7.80665	-8.49034	-8.06385	-7.82028	-7.58026	-7.29444	-6.85414	-8.44115	-7.80681	-7.61666	0.0646799	1.48526	up	GGTTCTCCTTCTGCTC		0	MIMAT0019743
hsa-miR-373-5p	15	0.1	0.1	0.1	0.1	0.1	0.1	0.1	0.1	0.1	0.1	0.1	0.1	0.1	0.1	0.1	-7.89634	-6.90265	-8.00553	-6.89576	-7.89026	-7.80665	-8.49034	-8.06385	-7.82028	-7.58026	-7.29444	-6.85414	-8.44115	-7.80681	-7.61666	0.0646799	1.48526	up	CTGGAAAAACAAAAAGGA		0	MIMAT0019746
hsa-miR-374a-3p	15	0.1	0.1	0.1	0.1	0.1	0.1	0.1	0.1	0.1	0.1	0.1	0.1	0.1	0.1	0.1	-7.89634	-6.90265	-8.00553	-6.89576	-7.89026	-7.80665	-8.49034	-8.06385	-7.82028	-7.58026	-7.29444	-6.85414	-8.44115	-7.80681	-7.61666	0.0646799	1.48526	up	GACAAATCCTTTTTTTTTTCC		0	MIMAT0019745
hsa-miR-374b-3p	15	0.1	0.1	0.1	0.1	0.1	0.1	0.1	0.1	0.1	0.1	0.1	0.1	0.1	0.1	0.1	-7.89634	-6.90265	-8.00553	-6.89576	-7.89026	-7.80665	-8.49034	-8.06385	-7.82028	-7.58026	-7.29444	-6.85414	-8.44115	-7.80681	-7.61666	0.0621179	1.57861	up	CCTCCTCCACTTCCC		0	MIMAT0019749
hsa-miR-374c-3p	15	0.1	0.1	0.1	0.1	0.1	0.1	0.1	0.1	0.1	0.1	0.1	0.1	0.1	0.1	0.1	-7.89634	-6.90265	-8.00553	-6.89576	-7.89026	-7.80665	-8.49034	-8.06385	-7.82028	-7.58026	-7.29444	-6.85414	-8.44115	-7.80681	-7.61666	0.0646799	1.48526	up	AAGCGACCATGATGTAAC		0	MIMAT0019751
hsa-miR-375	15	0.1	0.1	0.1	0.1	0.1	0.1	0.1	0.1	0.1	0.1	0.1	0.1	0.1	0.1	0.1	-7.89634	-6.90265	-8.00553	-6.89576	-7.89026	-7.80665	-8.49034	-8.06385	-7.82028	-7.58026	-7.29444	-6.85414	-8.44115	-7.80681	-7.61666	0.0646799	1.48526	up	TGAAGTTACATCATGGTCG		0	MIMAT0019750
hsa-miR-376a-2-5p	15	0.1	0.1	0.1	0.1	0.1	0.1	0.1	0.1	0.1	0.1	0.1	0.1	0.1	0.1	0.1	-7.89634	-6.90265	-8.00553	-6.89576	-7.89026	-7.80665	-8.49034	-8.06385	-7.82028	-7.58026	-7.29444	-6.85414	-8.44115	-7.80681	-7.61666	0.0646799	1.48526	up	AGACCAAAGACTATGCAC		0	MIMAT0019753
hsa-miR-376b-5p	15	0.1	0.1	0.1	0.1	0.1	0.1	0.1	0.1	0.1	0.1	0.1	0.1	0.1	0.1	0.1	-7.89634	-6.90265	-8.00553	-6.89576	-7.89026	-7.80665	-8.49034	-8.06385	-7.82028	-7.58026	-7.29444	-6.85414	-8.44115	-7.80681	-7.61666	0.0646799	1.48526	up	AGATTAGCGCACAGTCT		0	MIMAT0019752
hsa-miR-376c-5p	15	0.1	0.1	0.1	0.1	0.1	0.1	0.1	0.1	0.1	0.1	0.1	0.1	0.1	0.1	0.1	-7.89634	-6.90265	-8.00553	-6.89576	-7.89026	-7.80665	-8.49034	-8.06385	-7.82028	-7.58026	-7.29444	-6.85414	-8.44115	-7.80681	-7.61666	0.0841251	1.23473	up	TGCCTCTGTCCAGCT		0	MIMAT0019754
hsa-miR-378b	15	0.1	0.1	0.1	0.1	0.1	0.1	0.1	0.1	0.1	0.1	0.1	0.1	0.1	0.1	0.1	-7.89634	-6.90265	-8.00553	-6.89576	-7.89026	-7.80665	-8.49034	-8.06385	-7.82028	-7.58026	-7.29444	-6.85414	-8.44115	-7.80681	-7.61666	0.0646799	1.48526	up	TCCAGTCCGGCTCC		0	MIMAT0019755
hsa-miR-378c	15	0.1	0.1	0.1	0.1	0.1	0.1	0.1	0.1	0.1	0.1	0.1	0.1	0.1	0.1	0.1	-7.89634	-6.90265	-8.00553	-6.89576	-7.89026	-7.80665	-8.49034	-8.06385	-7.82028	-7.58026	-7.29444	-6.85414	-8.44115	-7.80681	-7.61666	0.0646799	1.48526	up	AGCCGCGCGTCC		0	MIMAT0019756
hsa-miR-378e	15	0.1	0.1	0.1	0.1	0.1	0.1	0.1	0.1	0.1	0.1	0.1	0.1	0.1	0.1	0.1	-7.89634	-6.90265	-8.00553	-6.89576	-7.89026	-7.80665	-8.49034	-8.06385	-7.82028	-7.58026	-7.29444	-6.85414	-8.44115	-7.80681	-7.61666	0.0646799	1.48526	up	CCTGCTGGTCAATCAC		0	MIMAT0019757
hsa-miR-378f	15	0.1	0.1	0.1	0.1	0.1	0.1	0.1	0.1	0.1	0.1	0.1	0.1	0.1	0.1	0.1	-7.89634	-6.90265	-8.00553	-6.89576	-7.89026	-7.80665	-8.49034	-8.06385	-7.82028	-7.58026	-7.29444	-6.85414	-8.44115	-7.80681	-7.61666	0.0646799	1.48526	up	AAGAGCCAGTGGTGAA		0	MIMAT0019759
hsa-miR-378g	15	0.1	0.1	0.1	0.1	0.1	0.1	0.1	0.1	0.1	0.1	0.1	0.1	0.1	0.1	0.1	-7.89634	-6.90265	-8.00553	-6.89576	-7.89026	-7.80665	-8.49034	-8.06385	-7.82028	-7.58026	-7.29444	-6.85414	-8.44115	-7.80681	-7.61666	0.0646799	1.48526	up	TCACTGTCTCACCACTG		0	MIMAT0019758
hsa-miR-378h	15	0.1	0.1	0.1	0.1	0.1	0.1	0.1	0.1	0.1	0.1	0.1	0.1	0.1	0.1	0.1	-7.89634	-6.90265	-8.00553	-6.89576	-7.89026	-7.80665	-8.49034	-8.06385	-7.82028	-7.58026	-7.29444	-6.85414	-8.44115	-7.80681	-7.61666	0.0646799	1.48526	up	AGTAGTTCTTTGGTCTCAC		0	MIMAT0019761
hsa-miR-378j	15	0.1	0.1	0.1	0.1	0.1	0.1	0.1	0.1	0.1	0.1	0.1	0.1	0.1	0.1	0.1	-7.89634	-6.90265	-8.00553	-6.89576	-7.89026	-7.80665	-8.49034	-8.06385	-7.82028	-7.58026	-7.29444	-6.85414	-8.44115	-7.80681	-7.61666	0.0646799	1.48526	up	TGGCTGAAAGACCAAAG		0	MIMAT0019760
hsa-miR-379-3p	15	0.1	0.1	0.1	0.1	0.1	0.1	0.1	0.1	0.1	0.1	0.1	0.1	0.1	0.1	0.1	-7.89634	-6.90265	-8.00553	-6.89576	-7.89026	-7.80665	-8.49034	-8.06385	-7.82028	-7.58026	-7.29444	-6.85414	-8.44115	-7.80681	-7.61666	0.0646799	1.48526	up	TCATAAGTCTGAACAATACC		0	MIMAT0019762
hsa-miR-380-3p	15	0.1	0.1	0.1	0.1	0.1	0.1	0.1	0.1	0.1	0.1	0.1	0.1	0.1	0.1	0.1	-7.89634	-6.90265	-8.00553	-6.89576	-7.89026	-7.80665	-8.49034	-8.06385	-7.82028	-7.58026	-7.29444	-6.85414	-8.44115	-7.80681	-7.61666	0.0646799	1.48526	up	AGCAAAGAATCTCTATCACA		0	MIMAT0019763
hsa-miR-380-5p	15	0.1	0.1	0.1	0.1	0.1	0.1	0.1	0.1	0.1	0.1	0.1	0.1	0.1	0.1	0.1	-7.89634	-6.90265	-8.00553	-6.89576	-7.89026	-7.80665	-8.49034	-8.06385	-7.82028	-7.58026	-7.29444	-6.85414	-8.44115	-7.80681	-7.61666	0.0646799	1.48526	up	TAACAACTCTTACAATTCAGA		0	MIMAT0019765
hsa-miR-381-5p	15	0.1	0.1	0.1	0.1	0.1	0.1	0.1	0.1	0.1	0.1	0.1	0.1	0.1	0.1	0.1	-7.89634	-6.90265	-8.00553	-6.89576	-7.89026	-7.80665	-8.49034	-8.06385	-7.82028	-7.58026	-7.29444	-6.85414	-8.44115	-7.80681	-7.61666	0.0646799	1.48526	up	ACATCTAAGACTGCAAGAG		0	MIMAT0019764
hsa-miR-382-3p	15	0.1	0.1	0.1	0.1	0.1	0.1	0.1	0.1	0.1	0.1	0.1	0.1	0.1	0.1	0.1	-7.89634	-6.90265	-8.00553	-6.89576	-7.89026	-7.80665	-8.49034	-8.06385	-7.82028	-7.58026	-7.29444	-6.85414	-8.44115	-7.80681	-7.61666	0.0646799	1.48526	up	AGATACAGCCTGCATTCC		0	MIMAT0019766
hsa-miR-383-3p	15	0.1	0.1	0.1	0.1	0.1	0.1	0.1	0.1	0.1	0.1	0.1	0.1	0.1	0.1	0.1	-7.89634	-6.90265	-8.00553	-6.89576	-7.89026	-7.80665	-8.49034	-8.06385	-7.82028	-7.58026	-7.29444	-6.85414	-8.44115	-7.80681	-7.61666	0.0646799	1.48526	up	AGACCAGGCTCCAGG		0	MIMAT0019767
hsa-miR-383-5p	15	0.1	0.1	0.1	0.1	0.1	0.1	0.1	0.1	0.1	0.1	0.1	0.1	0.1	0.1	0.1	-7.89634	-6.90265	-8.00553	-6.89576	-7.89026	-7.80665	-8.49034	-8.06385	-7.82028	-7.58026	-7.29444	-6.85414	-8.44115	-7.80681	-7.61666	0.0646799	1.48526	up	ATCGGGCGAGCACT		0	MIMAT0019768
hsa-miR-384	15	0.1	0.1	0.1	0.1	0.1	0.1	0.1	0.1	0.1	0.1	0.1	0.1	0.1	0.1	0.1	-7.89634	-6.90265	-8.00553	-6.89576	-7.89026	-7.80665	-8.49034	-8.06385	-7.82028	-7.58026	-7.29444	-6.85414	-8.44115	-7.80681	-7.61666	0.0646799	1.48526	up	ACGTCTCCACCGAC		0	MIMAT0019770
hsa-miR-3908	15	0.1	0.1	0.1	0.1	0.1	0.1	0.1	0.1	0.1	0.1	0.1	0.1	0.1	0.1	0.1	-7.89634	-6.90265	-8.00553	-6.89576	-7.89026	-7.80665	-8.49034	-8.06385	-7.82028	-7.58026	-7.29444	-6.85414	-8.44115	-7.80681	-7.61666	0.0646799	1.48526	up	TATGTTGCAAGTCAGTAGA		0	MIMAT0019769
hsa-miR-3909	15	0.1	0.1	0.1	0.1	0.1	0.1	0.1	0.1	0.1	0.1	0.1	0.1	0.1	0.1	0.1	-7.89634	-6.90265	-8.00553	-6.89576	-7.89026	-7.80665	-8.49034	-8.06385	-7.82028	-7.58026	-7.29444	-6.85414	-8.44115	-7.80681	-7.61666	0.0646799	1.48526	up	CTAGCCAGGGCAGG		0	MIMAT0019772
hsa-miR-3910	15	0.1	0.1	0.1	0.1	0.1	0.1	0.1	0.1	0.1	0.1	0.1	0.1	0.1	0.1	0.1	-7.89634	-6.90265	-8.00553	-6.89576	-7.89026	-7.80665	-8.49034	-8.06385	-7.82028	-7.58026	-7.29444	-6.85414	-8.44115	-7.80681	-7.61666	0.6633	1.4148	down	AACCTTGCCCCACTC		0	MIMAT0019771
hsa-miR-3911	15	0.1	0.1	0.1	0.1	0.1	0.1	0.1	0.1	0.1	0.1	0.1	0.1	0.1	0.1	0.1	-7.89634	-6.90265	-8.00553	-6.89576	-7.89026	-7.80665	-8.49034	-8.06385	-7.82028	-7.58026	-7.29444	-6.85414	-8.44115	-7.80681	-7.61666	0.0646799	1.48526	up	AACACCAGAAAGCCCA		0	MIMAT0019773
hsa-miR-3912-3p	15	0.1	0.1	0.1	0.1	0.1	0.1	0.1	0.1	0.1	0.1	0.1	0.1	0.1	0.1	0.1	-7.89634	-6.90265	-8.00553	-6.89576	-7.89026	-7.80665	-8.49034	-8.06385	-7.82028	-7.58026	-7.29444	-6.85414	-8.44115	-7.80681	-7.61666	0.0543188	1.80241	up	GCCTGCCCCCTCC		0	MIMAT0019775
hsa-miR-3913-3p	15	0.1	0.1	0.1	0.1	0.1	0.1	0.1	0.1	0.1	0.1	0.1	0.1	0.1	0.1	0.1	-7.89634	-6.90265	-8.00553	-6.89576	-7.89026	-7.80665	-8.49034	-8.06385	-7.82028	-7.58026	-7.29444	-6.85414	-8.44115	-7.80681	-7.61666	0.0646799	1.48526	up	TTTGGGTGCGGGAG		0	MIMAT0019774
hsa-miR-3913-5p	15	0.1	0.1	0.1	0.1	0.1	0.1	0.1	0.1	0.1	0.1	0.1	0.1	0.1	0.1	0.1	-7.89634	-6.90265	-8.00553	-6.89576	-7.89026	-7.80665	-8.49034	-8.06385	-7.82028	-7.58026	-7.29444	-6.85414	-8.44115	-7.80681	-7.61666	0.0646799	1.48526	up	CCCAGGTCCTCTGC		0	MIMAT0019777
hsa-miR-3914	15	0.1	0.1	0.1	0.1	0.1	0.1	0.1	0.1	0.1	0.1	0.1	0.1	0.1	0.1	0.1	-7.89634	-6.90265	-8.00553	-6.89576	-7.89026	-7.80665	-8.49034	-8.06385	-7.82028	-7.58026	-7.29444	-6.85414	-8.44115	-7.80681	-7.61666	0.122512	2.08003	up	GGCCCCCACCATG		0	MIMAT0019778
hsa-miR-3915	15	0.1	0.1	0.1	0.1	0.1	0.1	0.1	0.1	0.1	0.1	0.1	0.1	0.1	0.1	0.1	-7.89634	-6.90265	-8.00553	-6.89576	-7.89026	-7.80665	-8.49034	-8.06385	-7.82028	-7.58026	-7.29444	-6.85414	-8.44115	-7.80681	-7.61666	0.0646799	1.48526	up	CAGAGGCCTCAGCT		0	MIMAT0019780
hsa-miR-3916	15	0.1	0.1	0.1	0.1	0.1	0.1	0.1	0.1	0.1	0.1	0.1	0.1	0.1	0.1	0.1	-7.89634	-6.90265	-8.00553	-6.89576	-7.89026	-7.80665	-8.49034	-8.06385	-7.82028	-7.58026	-7.29444	-6.85414	-8.44115	-7.80681	-7.61666	0.281426	2.79001	up	TTCAGCCCAGCCTCG		0	MIMAT0019779
hsa-miR-3917	15	0.1	0.1	0.1	0.1	0.1	0.1	0.1	0.1	0.1	0.1	0.1	0.1	0.1	0.1	0.1	-7.89634	-6.90265	-8.00553	-6.89576	-7.89026	-7.80665	-8.49034	-8.06385	-7.82028	-7.58026	-7.29444	-6.85414	-8.44115	-7.80681	-7.61666	0.0646799	1.48526	up	ATGCACTCTCAGTCCG		0	MIMAT0019782
hsa-miR-3918	15	0.1	0.1	0.1	0.1	0.1	0.1	0.1	0.1	0.1	0.1	0.1	0.1	0.1	0.1	0.1	-7.89634	-6.90265	-8.00553	-6.89576	-7.89026	-7.80665	-8.49034	-8.06385	-7.82028	-7.58026	-7.29444	-6.85414	-8.44115	-7.80681	-7.61666	0.0646799	1.48526	up	CCGCAGCTCATGGC		0	MIMAT0019781
hsa-miR-3919	15	0.1	0.1	0.1	0.1	0.1	0.1	0.1	0.1	0.1	0.1	0.1	0.1	0.1	0.1	0.1	-7.89634	-6.90265	-8.00553	-6.89576	-7.89026	-7.80665	-8.49034	-8.06385	-7.82028	-7.58026	-7.29444	-6.85414	-8.44115	-7.80681	-7.61666	0.0646799	1.48526	up	ATCTGATACCCACACTGC		0	MIMAT0019783
hsa-miR-3920	15	0.1	0.1	0.1	0.1	0.1	0.1	0.1	0.1	0.1	0.1	0.1	0.1	0.1	0.1	0.1	-7.89634	-6.90265	-8.00553	-6.89576	-7.89026	-7.80665	-8.49034	-8.06385	-7.82028	-7.58026	-7.29444	-6.85414	-8.44115	-7.80681	-7.61666	0.0646799	1.48526	up	AAATACTGTGAATTCCACTC		0	MIMAT0019785
hsa-miR-3921	15	0.1	0.1	0.1	0.1	0.1	0.1	0.1	0.1	0.1	0.1	0.1	0.1	0.1	0.1	0.1	-7.89634	-6.90265	-8.00553	-6.89576	-7.89026	-7.80665	-8.49034	-8.06385	-7.82028	-7.58026	-7.29444	-6.85414	-8.44115	-7.80681	-7.61666	0.0646799	1.48526	up	TGTGACAGTGAAATTCAC		0	MIMAT0019784
hsa-miR-3922-3p	15	0.1	0.1	0.1	0.1	0.1	0.1	0.1	0.1	0.1	0.1	0.1	0.1	0.1	0.1	0.1	-7.89634	-6.90265	-8.00553	-6.89576	-7.89026	-7.80665	-8.49034	-8.06385	-7.82028	-7.58026	-7.29444	-6.85414	-8.44115	-7.80681	-7.61666	0.0646799	1.48526	up	AGGTGTTATCCTGTCCA		0	MIMAT0019787
hsa-miR-3922-5p	15	0.1	0.1	0.1	0.1	0.1	0.1	0.1	0.1	0.1	0.1	0.1	0.1	0.1	0.1	0.1	-7.89634	-6.90265	-8.00553	-6.89576	-7.89026	-7.80665	-8.49034	-8.06385	-7.82028	-7.58026	-7.29444	-6.85414	-8.44115	-7.80681	-7.61666	0.0646799	1.48526	up	GCAAATGGATAGGATAACA		0	MIMAT0019786
hsa-miR-3923	15	0.1	0.1	0.1	0.1	0.1	0.1	0.1	0.1	0.1	0.1	0.1	0.1	0.1	0.1	0.1	-7.89634	-6.90265	-8.00553	-6.89576	-7.89026	-7.80665	-8.49034	-8.06385	-7.82028	-7.58026	-7.29444	-6.85414	-8.44115	-7.80681	-7.61666	0.0646799	1.48526	up	GAAGGAGGCAGCGG		0	MIMAT0019789
hsa-miR-3924	15	0.1	0.1	0.1	0.1	0.1	0.1	0.1	0.1	0.1	0.1	0.1	0.1	0.1	0.1	0.1	-7.89634	-6.90265	-8.00553	-6.89576	-7.89026	-7.80665	-8.49034	-8.06385	-7.82028	-7.58026	-7.29444	-6.85414	-8.44115	-7.80681	-7.61666	0.302637	1.34576	up	CCTGCTCGCCCAC		0	MIMAT0019788
hsa-miR-3925-3p	15	0.1	0.1	0.1	0.1	0.1	0.1	0.1	0.1	0.1	0.1	0.1	0.1	0.1	0.1	0.1	-7.89634	-6.90265	-8.00553	-6.89576	-7.89026	-7.80665	-8.49034	-8.06385	-7.82028	-7.58026	-7.29444	-6.85414	-8.44115	-7.80681	-7.61666	0.0646799	1.48526	up	AGATGACAGTATCCGTCT		0	MIMAT0019790
hsa-miR-3925-5p	15	0.1	0.1	0.1	0.1	0.1	0.1	0.1	0.1	0.1	0.1	0.1	0.1	0.1	0.1	0.1	-7.89634	-6.90265	-8.00553	-6.89576	-7.89026	-7.80665	-8.49034	-8.06385	-7.82028	-7.58026	-7.29444	-6.85414	-8.44115	-7.80681	-7.61666	0.0646799	1.48526	up	ACCAAGGGGCAGGA		0	MIMAT0019792
hsa-miR-3926	15	0.1	0.1	0.1	0.1	0.1	0.1	0.1	0.1	0.1	0.1	0.1	0.1	0.1	0.1	0.1	-7.89634	-6.90265	-8.00553	-6.89576	-7.89026	-7.80665	-8.49034	-8.06385	-7.82028	-7.58026	-7.29444	-6.85414	-8.44115	-7.80681	-7.61666	0.708763	1.55442	down	CACGTCAGTGACTGC		0	MIMAT0019791
hsa-miR-3927-3p	15	0.1	0.1	0.1	0.1	0.1	0.1	0.1	0.1	0.1	0.1	0.1	0.1	0.1	0.1	0.1	-7.89634	-6.90265	-8.00553	-6.89576	-7.89026	-7.80665	-8.49034	-8.06385	-7.82028	-7.58026	-7.29444	-6.85414	-8.44115	-7.80681	-7.61666	0.0646799	1.48526	up	TGGGGTCTTCCTCTAC		0	MIMAT0019793
hsa-miR-3927-5p	15	0.1	0.1	0.1	0.1	0.1	0.1	0.1	0.1	0.1	0.1	0.1	0.1	0.1	0.1	0.1	-7.89634	-6.90265	-8.00553	-6.89576	-7.89026	-7.80665	-8.49034	-8.06385	-7.82028	-7.58026	-7.29444	-6.85414	-8.44115	-7.80681	-7.61666	0.0646799	1.48526	up	GGAGAAGATTGCAGAGT		0	MIMAT0019795
hsa-miR-3928-3p	15	0.1	0.1	0.1	0.1	0.1	0.1	0.1	0.1	0.1	0.1	0.1	0.1	0.1	0.1	0.1	-7.89634	-6.90265	-8.00553	-6.89576	-7.89026	-7.80665	-8.49034	-8.06385	-7.82028	-7.58026	-7.29444	-6.85414	-8.44115	-7.80681	-7.61666	0.0646799	1.48526	up	GGAACTTACTCTGCAATC		0	MIMAT0019794
hsa-miR-3928-5p	15	0.1	0.1	0.1	0.1	0.1	0.1	0.1	0.1	0.1	0.1	0.1	0.1	0.1	0.1	0.1	-7.89634	-6.90265	-8.00553	-6.89576	-7.89026	-7.80665	-8.49034	-8.06385	-7.82028	-7.58026	-7.29444	-6.85414	-8.44115	-7.80681	-7.61666	0.0646799	1.48526	up	CACTGGGGTGAGGA		0	MIMAT0019797
hsa-miR-3929	15	0.1	0.1	0.1	0.1	0.1	0.1	0.1	0.1	0.1	0.1	0.1	0.1	0.1	0.1	0.1	-7.89634	-6.90265	-8.00553	-6.89576	-7.89026	-7.80665	-8.49034	-8.06385	-7.82028	-7.58026	-7.29444	-6.85414	-8.44115	-7.80681	-7.61666	0.0646799	1.48526	up	ACACACTGTCCTCATCC		0	MIMAT0019796
hsa-miR-3934-3p	15	0.1	0.1	0.1	0.1	0.1	0.1	0.1	0.1	0.1	0.1	0.1	0.1	0.1	0.1	0.1	-7.89634	-6.90265	-8.00553	-6.89576	-7.89026	-7.80665	-8.49034	-8.06385	-7.82028	-7.58026	-7.29444	-6.85414	-8.44115	-7.80681	-7.61666	0.65992	1.06668	up	ACACCACACCCATCAC		0	MIMAT0019799
hsa-miR-3934-5p	15	0.1	0.1	0.1	0.1	0.1	0.1	0.1	0.1	0.1	0.1	0.1	0.1	0.1	0.1	0.1	-7.89634	-6.90265	-8.00553	-6.89576	-7.89026	-7.80665	-8.49034	-8.06385	-7.82028	-7.58026	-7.29444	-6.85414	-8.44115	-7.80681	-7.61666	0.0646799	1.48526	up	AAGGGGTAGGTGTGGT		0	MIMAT0019798
hsa-miR-3935	15	0.1	0.1	0.1	0.1	0.1	0.1	0.1	0.1	0.1	0.1	0.1	0.1	0.1	0.1	0.1	-7.89634	-6.90265	-8.00553	-6.89576	-7.89026	-7.80665	-8.49034	-8.06385	-7.82028	-7.58026	-7.29444	-6.85414	-8.44115	-7.80681	-7.61666	0.0646799	1.48526	up	GTGGCAATACAATACAACT		0	MIMAT0019802
hsa-miR-3936	15	0.1	0.1	0.1	0.1	0.1	0.1	0.1	0.1	0.1	0.1	0.1	0.1	0.1	0.1	0.1	-7.89634	-6.90265	-8.00553	-6.89576	-7.89026	-7.80665	-8.49034	-8.06385	-7.82028	-7.58026	-7.29444	-6.85414	-8.44115	-7.80681	-7.61666	0.0646799	1.48526	up	ACTATATTTGTACTGTATTGCTA		0	MIMAT0019801
hsa-miR-3937	15	0.1	0.1	0.1	0.1	0.1	0.1	0.1	0.1	0.1	0.1	0.1	0.1	0.1	0.1	0.1	-7.89634	-6.90265	-8.00553	-6.89576	-7.89026	-7.80665	-8.49034	-8.06385	-7.82028	-7.58026	-7.29444	-6.85414	-8.44115	-7.80681	-7.61666	0.0646799	1.48526	up	TAGACACTAGATATGTGACTG		0	MIMAT0019804
hsa-miR-3938	15	0.1	0.1	0.1	0.1	0.1	0.1	0.1	0.1	0.1	0.1	0.1	0.1	0.1	0.1	0.1	-7.89634	-6.90265	-8.00553	-6.89576	-7.89026	-7.80665	-8.49034	-8.06385	-7.82028	-7.58026	-7.29444	-6.85414	-8.44115	-7.80681	-7.61666	0.0646799	1.48526	up	AATCACTCACATGCCTAG		0	MIMAT0019803
hsa-miR-3939	15	0.1	0.1	0.1	0.1	0.1	0.1	0.1	0.1	0.1	0.1	0.1	0.1	0.1	0.1	0.1	-7.89634	-6.90265	-8.00553	-6.89576	-7.89026	-7.80665	-8.49034	-8.06385	-7.82028	-7.58026	-7.29444	-6.85414	-8.44115	-7.80681	-7.61666	0.0646799	1.48526	up	ACAGCAATTACCAAGTGA		0	MIMAT0019805
hsa-miR-3940-3p	15	0.1	0.1	0.1	0.1	0.1	0.1	0.1	0.1	0.1	0.1	0.1	0.1	0.1	0.1	0.1	-7.89634	-6.90265	-8.00553	-6.89576	-7.89026	-7.80665	-8.49034	-8.06385	-7.82028	-7.58026	-7.29444	-6.85414	-8.44115	-7.80681	-7.61666	0.0646799	1.48526	up	AAGCAGCGCCCACT		0	MIMAT0019806
hsa-miR-3941	15	0.1	0.1	0.1	0.1	0.1	0.1	0.1	0.1	0.1	0.1	0.1	0.1	0.1	0.1	0.1	-7.89634	-6.90265	-8.00553	-6.89576	-7.89026	-7.80665	-8.49034	-8.06385	-7.82028	-7.58026	-7.29444	-6.85414	-8.44115	-7.80681	-7.61666	0.0646799	1.48526	up	AGAACCTCGGCTGGG		0	MIMAT0019808
hsa-miR-3942-3p	15	0.1	0.1	0.1	0.1	0.1	0.1	0.1	0.1	0.1	0.1	0.1	0.1	0.1	0.1	0.1	-7.89634	-6.90265	-8.00553	-6.89576	-7.89026	-7.80665	-8.49034	-8.06385	-7.82028	-7.58026	-7.29444	-6.85414	-8.44115	-7.80681	-7.61666	0.747207	1.23748	down	CCAGAACCCGCCC		0	MIMAT0019807
hsa-miR-3942-5p	15	0.1	0.1	0.1	0.1	0.1	0.1	0.1	0.1	0.1	0.1	0.1	0.1	0.1	0.1	0.1	-7.89634	-6.90265	-8.00553	-6.89576	-7.89026	-7.80665	-8.49034	-8.06385	-7.82028	-7.58026	-7.29444	-6.85414	-8.44115	-7.80681	-7.61666	0.0646799	1.48526	up	ATCAGAGAGATGCCGC		0	MIMAT0019810
hsa-miR-3943	15	0.1	0.1	0.1	0.1	0.1	0.1	0.1	0.1	0.1	0.1	0.1	0.1	0.1	0.1	0.1	-7.89634	-6.90265	-8.00553	-6.89576	-7.89026	-7.80665	-8.49034	-8.06385	-7.82028	-7.58026	-7.29444	-6.85414	-8.44115	-7.80681	-7.61666	0.0646799	1.48526	up	AAGGAGCAAGGCGG		0	MIMAT0019809
hsa-miR-3944-3p	15	0.1	0.1	0.1	0.1	0.1	0.1	0.1	0.1	0.1	0.1	0.1	0.1	0.1	0.1	0.1	-7.89634	-6.90265	-8.00553	-6.89576	-7.89026	-7.80665	-8.49034	-8.06385	-7.82028	-7.58026	-7.29444	-6.85414	-8.44115	-7.80681	-7.61666	0.0646799	1.48526	up	GCTACAGAGCACCTCC		0	MIMAT0019812
hsa-miR-3944-5p	15	0.1	0.1	0.1	0.1	0.1	0.1	0.1	0.1	0.1	0.1	0.1	0.1	0.1	0.1	0.1	-7.89634	-6.90265	-8.00553	-6.89576	-7.89026	-7.80665	-8.49034	-8.06385	-7.82028	-7.58026	-7.29444	-6.85414	-8.44115	-7.80681	-7.61666	0.0646799	1.48526	up	TTGGAGAGCAAGTCACT		0	MIMAT0019811
hsa-miR-3945	15	0.1	0.1	0.1	0.1	0.1	0.1	0.1	0.1	0.1	0.1	0.1	0.1	0.1	0.1	0.1	-7.89634	-6.90265	-8.00553	-6.89576	-7.89026	-7.80665	-8.49034	-8.06385	-7.82028	-7.58026	-7.29444	-6.85414	-8.44115	-7.80681	-7.61666	0.0646799	1.48526	up	AACCACCTGCCCTCA		0	MIMAT0019815
hsa-miR-3972	15	0.1	0.1	0.1	0.1	0.1	0.1	0.1	0.1	0.1	0.1	0.1	0.1	0.1	0.1	0.1	-7.89634	-6.90265	-8.00553	-6.89576	-7.89026	-7.80665	-8.49034	-8.06385	-7.82028	-7.58026	-7.29444	-6.85414	-8.44115	-7.80681	-7.61666	0.0646799	1.48526	up	ATCAAGCCAGAAGACAC		0	MIMAT0019817
hsa-miR-3973	15	0.1	0.1	0.1	0.1	0.1	0.1	0.1	0.1	0.1	0.1	0.1	0.1	0.1	0.1	0.1	-7.89634	-6.90265	-8.00553	-6.89576	-7.89026	-7.80665	-8.49034	-8.06385	-7.82028	-7.58026	-7.29444	-6.85414	-8.44115	-7.80681	-7.61666	0.0646799	1.48526	up	CTCATGTCTTCTGGCC		0	MIMAT0019816
hsa-miR-3974	15	0.1	0.1	0.1	0.1	0.1	0.1	0.1	0.1	0.1	0.1	0.1	0.1	0.1	0.1	0.1	-7.89634	-6.90265	-8.00553	-6.89576	-7.89026	-7.80665	-8.49034	-8.06385	-7.82028	-7.58026	-7.29444	-6.85414	-8.44115	-7.80681	-7.61666	0.0646799	1.48526	up	ATACAGTACAGGTCTCTCA		0	MIMAT0019819
hsa-miR-3975	15	0.1	0.1	0.1	0.1	0.1	0.1	0.1	0.1	0.1	0.1	0.1	0.1	0.1	0.1	0.1	-7.89634	-6.90265	-8.00553	-6.89576	-7.89026	-7.80665	-8.49034	-8.06385	-7.82028	-7.58026	-7.29444	-6.85414	-8.44115	-7.80681	-7.61666	0.0646799	1.48526	up	GAAATGAGAGACCTGTAC		0	MIMAT0019818
hsa-miR-3976	15	0.1	0.1	0.1	0.1	0.1	0.1	0.1	0.1	0.1	0.1	0.1	0.1	0.1	0.1	0.1	-7.89634	-6.90265	-8.00553	-6.89576	-7.89026	-7.80665	-8.49034	-8.06385	-7.82028	-7.58026	-7.29444	-6.85414	-8.44115	-7.80681	-7.61666	0.914757	1.02572	down	TTCTCCCACTGTCTGG		0	MIMAT0019821
hsa-miR-3977	15	0.1	0.1	0.1	0.1	0.1	0.1	0.1	0.1	0.1	0.1	0.1	0.1	0.1	0.1	0.1	-7.89634	-6.90265	-8.00553	-6.89576	-7.89026	-7.80665	-8.49034	-8.06385	-7.82028	-7.58026	-7.29444	-6.85414	-8.44115	-7.80681	-7.61666	0.0646799	1.48526	up	TGGGAGCCTGGTAGT		0	MIMAT0019820
hsa-miR-3978	15	0.1	0.1	0.1	0.1	0.1	0.1	0.1	0.1	0.1	0.1	0.1	0.1	0.1	0.1	0.1	-7.89634	-6.90265	-8.00553	-6.89576	-7.89026	-7.80665	-8.49034	-8.06385	-7.82028	-7.58026	-7.29444	-6.85414	-8.44115	-7.80681	-7.61666	0.0646799	1.48526	up	CAACTCTGACCACCTAG		0	MIMAT0019823
hsa-miR-410-5p	15	0.1	0.1	0.1	0.1	0.1	0.1	0.1	0.1	0.1	0.1	0.1	0.1	0.1	0.1	0.1	-7.89634	-6.90265	-8.00553	-6.89576	-7.89026	-7.80665	-8.49034	-8.06385	-7.82028	-7.58026	-7.29444	-6.85414	-8.44115	-7.80681	-7.61666	0.0646799	1.48526	up	ATCAACCTAAGGGGTCA		0	MIMAT0019822
hsa-miR-412-3p	15	0.1	0.1	0.1	0.1	0.1	0.1	0.1	0.1	0.1	0.1	0.1	0.1	0.1	0.1	0.1	-7.89634	-6.90265	-8.00553	-6.89576	-7.89026	-7.80665	-8.49034	-8.06385	-7.82028	-7.58026	-7.29444	-6.85414	-8.44115	-7.80681	-7.61666	0.0646799	1.48526	up	ATTGGCTGCAGTTAAGG		0	MIMAT0019825
hsa-miR-412-5p	15	0.1	0.1	0.1	0.1	0.1	0.1	0.1	0.1	0.1	0.1	0.1	0.1	0.1	0.1	0.1	-7.89634	-6.90265	-8.00553	-6.89576	-7.89026	-7.80665	-8.49034	-8.06385	-7.82028	-7.58026	-7.29444	-6.85414	-8.44115	-7.80681	-7.61666	0.0646799	1.48526	up	CCACCTTAACTGCAGC		0	MIMAT0019824
hsa-miR-421	15	0.1	0.1	0.1	0.1	0.1	0.1	0.1	0.1	0.1	0.1	0.1	0.1	0.1	0.1	0.1	-7.89634	-6.90265	-8.00553	-6.89576	-7.89026	-7.80665	-8.49034	-8.06385	-7.82028	-7.58026	-7.29444	-6.85414	-8.44115	-7.80681	-7.61666	0.0932187	5.40162	down	TCTCCATGTTTCCTTCC		0	MIMAT0019827
hsa-miR-422a	15	0.1	0.1	0.1	0.1	0.1	0.1	0.1	0.1	0.1	0.1	0.1	0.1	0.1	0.1	0.1	-7.89634	-6.90265	-8.00553	-6.89576	-7.89026	-7.80665	-8.49034	-8.06385	-7.82028	-7.58026	-7.29444	-6.85414	-8.44115	-7.80681	-7.61666	0.0646799	1.48526	up	AGAAGGGGGAAGGAAA		0	MIMAT0019826
hsa-miR-4251	15	0.1	0.1	0.1	0.1	0.1	0.1	0.1	0.1	0.1	0.1	0.1	0.1	0.1	0.1	0.1	-7.89634	-6.90265	-8.00553	-6.89576	-7.89026	-7.80665	-8.49034	-8.06385	-7.82028	-7.58026	-7.29444	-6.85414	-8.44115	-7.80681	-7.61666	0.0646799	1.48526	up	AGGCCACAGCCACC		0	MIMAT0019830
hsa-miR-4252	15	0.1	0.1	0.1	0.1	0.1	0.1	0.1	0.1	0.1	0.1	0.1	0.1	0.1	0.1	0.1	-7.89634	-6.90265	-8.00553	-6.89576	-7.89026	-7.80665	-8.49034	-8.06385	-7.82028	-7.58026	-7.29444	-6.85414	-8.44115	-7.80681	-7.61666	0.0646799	1.48526	up	ACACATGGGTGGCTG		0	MIMAT0019829
hsa-miR-4254	15	0.1	0.1	0.1	0.1	0.1	0.1	0.1	0.1	0.1	0.1	0.1	0.1	0.1	0.1	0.1	-7.89634	-6.90265	-8.00553	-6.89576	-7.89026	-7.80665	-8.49034	-8.06385	-7.82028	-7.58026	-7.29444	-6.85414	-8.44115	-7.80681	-7.61666	0.0646799	1.48526	up	TGCTTGGTTTCAGGTAC		0	MIMAT0019831
hsa-miR-4255	15	0.1	0.1	0.1	0.1	0.1	0.1	0.1	0.1	0.1	0.1	0.1	0.1	0.1	0.1	0.1	-7.89634	-6.90265	-8.00553	-6.89576	-7.89026	-7.80665	-8.49034	-8.06385	-7.82028	-7.58026	-7.29444	-6.85414	-8.44115	-7.80681	-7.61666	0.0646799	1.48526	up	CCTGCATATTATAGATTTGTG		0	MIMAT0019832
hsa-miR-4256	15	0.1	0.1	0.1	0.1	0.1	0.1	0.1	0.1	0.1	0.1	0.1	0.1	0.1	0.1	0.1	-7.89634	-6.90265	-8.00553	-6.89576	-7.89026	-7.80665	-8.49034	-8.06385	-7.82028	-7.58026	-7.29444	-6.85414	-8.44115	-7.80681	-7.61666	0.0646799	1.48526	up	ATACTTGGTACAACTTAAGC		0	MIMAT0019834
hsa-miR-4258	15	0.1	0.1	0.1	0.1	0.1	0.1	0.1	0.1	0.1	0.1	0.1	0.1	0.1	0.1	0.1	-7.89634	-6.90265	-8.00553	-6.89576	-7.89026	-7.80665	-8.49034	-8.06385	-7.82028	-7.58026	-7.29444	-6.85414	-8.44115	-7.80681	-7.61666	0.0646799	1.48526	up	AAGTTATACCAAATATGCCAG		0	MIMAT0019833
hsa-miR-4259	15	0.1	0.1	0.1	0.1	0.1	0.1	0.1	0.1	0.1	0.1	0.1	0.1	0.1	0.1	0.1	-7.89634	-6.90265	-8.00553	-6.89576	-7.89026	-7.80665	-8.49034	-8.06385	-7.82028	-7.58026	-7.29444	-6.85414	-8.44115	-7.80681	-7.61666	0.35575	1.21299	up	CCACCGTCACCTGG		0	MIMAT0019835
hsa-miR-4260	15	0.1	0.1	0.1	0.1	0.1	0.1	0.1	0.1	0.1	0.1	0.1	0.1	0.1	0.1	0.1	-7.89634	-6.90265	-8.00553	-6.89576	-7.89026	-7.80665	-8.49034	-8.06385	-7.82028	-7.58026	-7.29444	-6.85414	-8.44115	-7.80681	-7.61666	0.0646799	1.48526	up	CTGCAGGGAGGTGC		0	MIMAT0019837
hsa-miR-4262	15	0.1	0.1	0.1	0.1	0.1	0.1	0.1	0.1	0.1	0.1	0.1	0.1	0.1	0.1	0.1	-7.89634	-6.90265	-8.00553	-6.89576	-7.89026	-7.80665	-8.49034	-8.06385	-7.82028	-7.58026	-7.29444	-6.85414	-8.44115	-7.80681	-7.61666	0.0646799	1.48526	up	CAACCTGGCACAGC		0	MIMAT0019836
hsa-miR-4263	15	0.1	0.1	0.1	0.1	0.1	0.1	0.1	0.1	0.1	0.1	0.1	0.1	0.1	0.1	0.1	-7.89634	-6.90265	-8.00553	-6.89576	-7.89026	-7.80665	-8.49034	-8.06385	-7.82028	-7.58026	-7.29444	-6.85414	-8.44115	-7.80681	-7.61666	0.0646799	1.48526	up	TTTGGGGAGGAGCC		0	MIMAT0019839
hsa-miR-4264	15	0.1	0.1	0.1	0.1	0.1	0.1	0.1	0.1	0.1	0.1	0.1	0.1	0.1	0.1	0.1	-7.89634	-6.90265	-8.00553	-6.89576	-7.89026	-7.80665	-8.49034	-8.06385	-7.82028	-7.58026	-7.29444	-6.85414	-8.44115	-7.80681	-7.61666	0.0646799	1.48526	up	TGCTCTTATCTCATGGCT		0	MIMAT0019838
hsa-miR-4265	15	0.1	0.1	0.1	0.1	0.1	0.1	0.1	0.1	0.1	0.1	0.1	0.1	0.1	0.1	0.1	-7.89634	-6.90265	-8.00553	-6.89576	-7.89026	-7.80665	-8.49034	-8.06385	-7.82028	-7.58026	-7.29444	-6.85414	-8.44115	-7.80681	-7.61666	0.0646799	1.48526	up	ACTAGCTGAACCAGAAGG		0	MIMAT0019842
hsa-miR-4266	15	0.1	0.1	0.1	0.1	0.1	0.1	0.1	0.1	0.1	0.1	0.1	0.1	0.1	0.1	0.1	-7.89634	-6.90265	-8.00553	-6.89576	-7.89026	-7.80665	-8.49034	-8.06385	-7.82028	-7.58026	-7.29444	-6.85414	-8.44115	-7.80681	-7.61666	0.0646799	1.48526	up	CGAAGCTCACTCCTG		0	MIMAT0019841
hsa-miR-4267	15	0.1	0.1	0.1	0.1	0.1	0.1	0.1	0.1	0.1	0.1	0.1	0.1	0.1	0.1	0.1	-7.89634	-6.90265	-8.00553	-6.89576	-7.89026	-7.80665	-8.49034	-8.06385	-7.82028	-7.58026	-7.29444	-6.85414	-8.44115	-7.80681	-7.61666	0.0646799	1.48526	up	CCCGACACTGACGC		0	MIMAT0019844
hsa-miR-4268	15	0.1	0.1	0.1	0.1	0.1	0.1	0.1	0.1	0.1	0.1	0.1	0.1	0.1	0.1	0.1	-7.89634	-6.90265	-8.00553	-6.89576	-7.89026	-7.80665	-8.49034	-8.06385	-7.82028	-7.58026	-7.29444	-6.85414	-8.44115	-7.80681	-7.61666	0.821219	1.2769	up	GGTGGGAAGGCTGC		0	MIMAT0019843
hsa-miR-4269	15	0.1	0.1	0.1	0.1	0.1	0.1	0.1	0.1	0.1	0.1	0.1	0.1	0.1	0.1	0.1	-7.89634	-6.90265	-8.00553	-6.89576	-7.89026	-7.80665	-8.49034	-8.06385	-7.82028	-7.58026	-7.29444	-6.85414	-8.44115	-7.80681	-7.61666	0.0646799	1.48526	up	TGCGGCCAGAGGG		0	MIMAT0019846
hsa-miR-4272	15	0.1	0.1	0.1	0.1	0.1	0.1	0.1	0.1	0.1	0.1	0.1	0.1	0.1	0.1	0.1	-7.89634	-6.90265	-8.00553	-6.89576	-7.89026	-7.80665	-8.49034	-8.06385	-7.82028	-7.58026	-7.29444	-6.85414	-8.44115	-7.80681	-7.61666	0.759637	1.50657	down	CCACTCCAGGCTCC		0	MIMAT0019845
hsa-miR-4273	15	0.1	0.1	0.1	0.1	0.1	0.1	0.1	0.1	0.1	0.1	0.1	0.1	0.1	0.1	0.1	-7.89634	-6.90265	-8.00553	-6.89576	-7.89026	-7.80665	-8.49034	-8.06385	-7.82028	-7.58026	-7.29444	-6.85414	-8.44115	-7.80681	-7.61666	0.0646799	1.48526	up	GAATCTGCCAGCTTCC		0	MIMAT0019848
hsa-miR-4275	15	0.1	0.1	0.1	0.1	0.1	0.1	0.1	0.1	0.1	0.1	0.1	0.1	0.1	0.1	0.1	-7.89634	-6.90265	-8.00553	-6.89576	-7.89026	-7.80665	-8.49034	-8.06385	-7.82028	-7.58026	-7.29444	-6.85414	-8.44115	-7.80681	-7.61666	0.0646799	1.48526	up	CCACTGTGGAAGCTG		0	MIMAT0019847
hsa-miR-4276	15	0.1	0.1	0.1	0.1	0.1	0.1	0.1	0.1	0.1	0.1	0.1	0.1	0.1	0.1	0.1	-7.89634	-6.90265	-8.00553	-6.89576	-7.89026	-7.80665	-8.49034	-8.06385	-7.82028	-7.58026	-7.29444	-6.85414	-8.44115	-7.80681	-7.61666	0.0646799	1.48526	up	CTGGGGCAGGAGG		0	MIMAT0019850
hsa-miR-4277	15	0.1	0.1	0.1	0.1	0.1	0.1	0.1	0.1	0.1	0.1	0.1	0.1	0.1	0.1	0.1	-7.89634	-6.90265	-8.00553	-6.89576	-7.89026	-7.80665	-8.49034	-8.06385	-7.82028	-7.58026	-7.29444	-6.85414	-8.44115	-7.80681	-7.61666	0.684286	1.08777	up	TGCTTGCTGCCTCTC		0	MIMAT0019849
hsa-miR-4278	15	0.1	0.1	0.1	0.1	0.1	0.1	0.1	0.1	0.1	0.1	0.1	0.1	0.1	0.1	0.1	-7.89634	-6.90265	-8.00553	-6.89576	-7.89026	-7.80665	-8.49034	-8.06385	-7.82028	-7.58026	-7.29444	-6.85414	-8.44115	-7.80681	-7.61666	0.0646799	1.48526	up	TAGCTTCCCAACAGATAAA		0	MIMAT0019851
hsa-miR-4279	15	0.1	0.1	0.1	0.1	0.1	0.1	0.1	0.1	0.1	0.1	0.1	0.1	0.1	0.1	0.1	-7.89634	-6.90265	-8.00553	-6.89576	-7.89026	-7.80665	-8.49034	-8.06385	-7.82028	-7.58026	-7.29444	-6.85414	-8.44115	-7.80681	-7.61666	0.744303	1.25325	down	TGGCATGGAATGGGC		0	MIMAT0019852
hsa-miR-4280	15	0.1	0.1	0.1	0.1	0.1	0.1	0.1	0.1	0.1	0.1	0.1	0.1	0.1	0.1	0.1	-7.89634	-6.90265	-8.00553	-6.89576	-7.89026	-7.80665	-8.49034	-8.06385	-7.82028	-7.58026	-7.29444	-6.85414	-8.44115	-7.80681	-7.61666	0.0611267	4.64212	up	AGTGTTGGGGGCCA		0	MIMAT0019854
hsa-miR-4282	15	0.1	0.1	0.1	0.1	0.1	0.1	0.1	0.1	0.1	0.1	0.1	0.1	0.1	0.1	0.1	-7.89634	-6.90265	-8.00553	-6.89576	-7.89026	-7.80665	-8.49034	-8.06385	-7.82028	-7.58026	-7.29444	-6.85414	-8.44115	-7.80681	-7.61666	0.0646799	1.48526	up	CACACTCATGTGGCC		0	MIMAT0019853
hsa-miR-4283	15	0.1	0.1	0.1	0.1	0.1	0.1	0.1	0.1	0.1	0.1	0.1	0.1	0.1	0.1	0.1	-7.89634	-6.90265	-8.00553	-6.89576	-7.89026	-7.80665	-8.49034	-8.06385	-7.82028	-7.58026	-7.29444	-6.85414	-8.44115	-7.80681	-7.61666	0.0646799	1.48526	up	CAGAACAGGACAGGTC		0	MIMAT0019856
hsa-miR-4285	15	0.1	0.1	0.1	0.1	0.1	0.1	0.1	0.1	0.1	0.1	0.1	0.1	0.1	0.1	0.1	-7.89634	-6.90265	-8.00553	-6.89576	-7.89026	-7.80665	-8.49034	-8.06385	-7.82028	-7.58026	-7.29444	-6.85414	-8.44115	-7.80681	-7.61666	0.0646799	1.48526	up	AGCTTCCTGCTCCCT		0	MIMAT0019855
hsa-miR-4288	15	0.1	0.1	0.1	0.1	0.1	0.1	0.1	0.1	0.1	0.1	0.1	0.1	0.1	0.1	0.1	-7.89634	-6.90265	-8.00553	-6.89576	-7.89026	-7.80665	-8.49034	-8.06385	-7.82028	-7.58026	-7.29444	-6.85414	-8.44115	-7.80681	-7.61666	0.0646799	1.48526	up	ATCCCAATGCTAGACCT		0	MIMAT0019858
hsa-miR-4289	15	0.1	0.1	0.1	0.1	0.1	0.1	0.1	0.1	0.1	0.1	0.1	0.1	0.1	0.1	0.1	-7.89634	-6.90265	-8.00553	-6.89576	-7.89026	-7.80665	-8.49034	-8.06385	-7.82028	-7.58026	-7.29444	-6.85414	-8.44115	-7.80681	-7.61666	0.0646799	1.48526	up	CACCGGGTCTAGCA		0	MIMAT0019857
hsa-miR-429	15	0.1	0.1	0.1	0.1	0.1	0.1	0.1	0.1	0.1	0.1	0.1	0.1	0.1	0.1	0.1	-7.89634	-6.90265	-8.00553	-6.89576	-7.89026	-7.80665	-8.49034	-8.06385	-7.82028	-7.58026	-7.29444	-6.85414	-8.44115	-7.80681	-7.61666	0.111458	1.36278	up	CGCCCTGACCGC		0	MIMAT0019859
hsa-miR-4290	15	0.1	0.1	0.1	0.1	0.1	0.1	0.1	0.1	0.1	0.1	0.1	0.1	0.1	0.1	0.1	-7.89634	-6.90265	-8.00553	-6.89576	-7.89026	-7.80665	-8.49034	-8.06385	-7.82028	-7.58026	-7.29444	-6.85414	-8.44115	-7.80681	-7.61666	0.0646799	1.48526	up	ATGTCTAATTTGAGCACCT		0	MIMAT0019861
hsa-miR-4292	15	0.1	0.1	0.1	0.1	0.1	0.1	0.1	0.1	0.1	0.1	0.1	0.1	0.1	0.1	0.1	-7.89634	-6.90265	-8.00553	-6.89576	-7.89026	-7.80665	-8.49034	-8.06385	-7.82028	-7.58026	-7.29444	-6.85414	-8.44115	-7.80681	-7.61666	0.0646799	1.48526	up	TACCGAAGGTGTTCAAA		0	MIMAT0019860
hsa-miR-4293	15	0.1	0.1	0.1	0.1	0.1	0.1	0.1	0.1	0.1	0.1	0.1	0.1	0.1	0.1	0.1	-7.89634	-6.90265	-8.00553	-6.89576	-7.89026	-7.80665	-8.49034	-8.06385	-7.82028	-7.58026	-7.29444	-6.85414	-8.44115	-7.80681	-7.61666	0.0646799	1.48526	up	CAGCCCAGATAACCTG		0	MIMAT0019862
hsa-miR-4294	15	0.1	0.1	0.1	0.1	0.1	0.1	0.1	0.1	0.1	0.1	0.1	0.1	0.1	0.1	0.1	-7.89634	-6.90265	-8.00553	-6.89576	-7.89026	-7.80665	-8.49034	-8.06385	-7.82028	-7.58026	-7.29444	-6.85414	-8.44115	-7.80681	-7.61666	0.0646799	1.48526	up	CACTGTCAGCATCCTC		0	MIMAT0019863
hsa-miR-4295	15	0.1	0.1	0.1	0.1	0.1	0.1	0.1	0.1	0.1	0.1	0.1	0.1	0.1	0.1	0.1	-7.89634	-6.90265	-8.00553	-6.89576	-7.89026	-7.80665	-8.49034	-8.06385	-7.82028	-7.58026	-7.29444	-6.85414	-8.44115	-7.80681	-7.61666	0.0646799	1.48526	up	TCCTCCAGGCGCTC		0	MIMAT0019867
[truncated: 1,226 more rows]
